# Supplementary material for: Hexa­aqua­dodeca-μ2-iodido-octahedro-hexa­tantalum diiodide tetra­hydrate
Source: IUCrdata. 2021 Mar 31;6(Pt 3):x210304. doi: 10.1107/S2414314621003047 (PMC9462323; doi:10.1107/S2414314621003047)
Supplement: Supplementary file 1 [file x-06-x210304-sup1.cif]

##############################################################################
#                                                                            #
# This CIF contains the data for a data article accepted for                 #
# publication in IUCrData. It conforms to the requirements of                #
# Notes for Authors for IUCrData, and has been                               #
# peer reviewed under the auspices of IUCrData.                              #
#                                                                            #
# Full details of the Crystallographic Information File format               #
# are given in the paper "The Crystallographic Information File (CIF):       #
# a New Standard Archive File for Crystallography" by S. R. Hall, F. H.      #
# Allen and I. D. Brown [Acta Cryst. (1991), A47, 655-685].                  #
#                                                                            #
# The current version of the core CIF dictionary is obtainable from          #
# ftp://ftp.iucr.org/pub/cif_core.dic.                                       #
#                                                                            #
# Software is freely available for graphical display of the structure(s)     #
# in this CIF. For information consult the CIF software page                 #
# http://www.iucr.org/resources/cif/software.                                #
#                                                                            #
# This file may be used for bona fide research purposes within the           #
# scientific community so long as proper attribution is given to the data    # 
# article from which it was obtained.                                        #
#                                                                            #
##############################################################################
data_I
_database_code_depnum_ccdc_archive 'CCDC 2072508'
_journal_date_recd_electronic     2021-02-03
_journal_date_accepted     2021-03-23
_journal_name_full     'IUCrData'
_journal_year     2021
_journal_volume     6
_journal_issue      3
_journal_page_first     0
_journal_page_last     0
_journal_paper_category     HI
_journal_paper_doi     10.1107/S2414314621003047
_journal_coeditor_code     WM4145
_publ_contact_author_name     'K\"ockerling, Martin'
_publ_contact_author_address
;
Universit\"at Rostock
Institut f\"ur Chemie
Anorganische Festk\"orperchemie
Albert-Einstein-Str. 3a
D-18059 Rostock
Germany
;
_publ_contact_author_email     'Martin.Koeckerling@uni-rostock.de'
_publ_contact_author_fax     '++49 381 498 6382'
_publ_contact_author_phone     '++49 381 498 6390'
_publ_section_title
;
Hexaaquadodeca-\m~2~-iodido-<i>octahedro</i>-hexatantalum diiodide tetrahydrate
;
loop_
    _publ_author_name
    _publ_author_address
    'Schr\"oder, Florian'
;
Universit\"at Rostock
Institut f\"ur Chemie
Anorganische Festk\"orperchemie
Albert-Einstein-Str. 3a
D-18059 Rostock
Germany
;
    'K\"ockerling, Martin'
;
Universit\"at Rostock
Institut f\"ur Chemie
Anorganische Festk\"orperchemie
Albert-Einstein-Str. 3a
D-18059 Rostock
Germany
;
_publ_section_synopsis
;
The crystal structure of the title compound comprises a
[Ta~6~I~12~(H~2~O)~6~]^2+^ unit, two I^-^ counter-anions and four water
molecules of crystallization. The charge-assisted crystal packing is
consolidated by hydrogen bonds.
;
_chemical_name_systematic
;
Hexaaquadodeca-\m~2~-iodido-hexatantalum diiodide tetrahydrate
;
_chemical_formula_moiety     'H20 I14 O10 Ta6 2+, 2(I-), 4(H2 O)'
_chemical_formula_sum     'H20 I14 O10 Ta6'
_chemical_formula_iupac     '[Ta6 I12 (H2 O)6] I2, 4H2 O'
_chemical_formula_weight     3042.46
_space_group_crystal_system     triclinic
_space_group_name_H-M_alt     'P -1 '
_space_group_name_Hall     '-P 1'
loop_
    _space_group_symop_operation_xyz
    'x, y, z'
    '-x, -y, -z'
_cell_length_a     10.009(2)
_cell_length_b     10.118(2)
_cell_length_c     10.498(2)
_cell_angle_alpha     117.451(4)
_cell_angle_beta     97.465(4)
_cell_angle_gamma     96.344(4)
_cell_volume     917.7(2)
_cell_formula_units_Z     1
_cell_measurement_reflns_used     9987
_cell_measurement_theta_min     2.312
_cell_measurement_theta_max     32.803
_cell_measurement_temperature     123(2)
_exptl_crystal_description     block
_exptl_crystal_colour     black
_exptl_crystal_size_max     0.040
_exptl_crystal_size_mid     0.030
_exptl_crystal_size_min     0.030
_exptl_crystal_density_diffrn     5.505
_exptl_crystal_density_method     'none'
_exptl_crystal_F_000     1280
_exptl_absorpt_coefficient_mu     29.319
_exptl_absorpt_correction_type     multi-scan
_exptl_absorpt_process_details
;
(SADABS; Krause <i>et al.</i>,  2015)
;
_diffrn_ambient_temperature     123(2)
_diffrn_radiation_type     MoK\a
_diffrn_radiation_wavelength     0.71073
_diffrn_radiation_source     'microfocus sealed tube'
_diffrn_measurement_device_type     'Bruker APEXII CCD'
_diffrn_measurement_method     '\f and \w scans'
_diffrn_reflns_number     39077
_diffrn_reflns_av_R_equivalents     0.0571
_diffrn_reflns_av_unetI/netI     0.0369
_diffrn_reflns_theta_min     3.127
_diffrn_reflns_theta_max     30.992
_diffrn_reflns_theta_full     25.000
_diffrn_measured_fraction_theta_max     0.997
_diffrn_measured_fraction_theta_full     0.995
_diffrn_reflns_limit_h_min     -14
_diffrn_reflns_limit_h_max     14
_diffrn_reflns_limit_k_min     -14
_diffrn_reflns_limit_k_max     14
_diffrn_reflns_limit_l_min     -15
_diffrn_reflns_limit_l_max     15
_refine_special_details
;
Hydrogen atoms were placed on idealized positions and refined using
a riding model with <i>U</i>~iso~(H) = 1.5<i>U</i>~eq~(O).
;
_reflns_number_total     5847
_reflns_number_gt     5081
_reflns_threshold_expression     'I > 2\s(I)'
_refine_ls_structure_factor_coef     Fsqd
_refine_ls_matrix_type     full
_refine_ls_R_factor_all     0.0328
_refine_ls_R_factor_gt     0.0249
_refine_ls_wR_factor_gt     0.0487
_refine_ls_wR_factor_ref     0.0512
_refine_ls_goodness_of_fit_ref     1.071
_refine_ls_restrained_S_all     1.071
_refine_ls_number_reflns     5847
_refine_ls_number_parameters     136
_refine_ls_number_restraints     0
_refine_ls_hydrogen_treatment     constr
_refine_ls_weighting_scheme     calc
_refine_ls_weighting_details
              'w=1/[\s^2^(Fo^2^)+(0.0139P)^2^+1.4885P] where P=(Fo^2^+2Fc^2^)/3'
_atom_sites_solution_hydrogens     difmap
_atom_sites_solution_primary     direct
_atom_sites_solution_secondary     difmap
_refine_ls_shift/su_max     0.001
_refine_ls_shift/su_mean     0.000
_refine_diff_density_max     1.933
_refine_diff_density_min     -1.522
_refine_ls_extinction_method     none
_refine_ls_extinction_coef     .
loop_
    _atom_type_symbol
    _atom_type_description
    _atom_type_scat_dispersion_real
    _atom_type_scat_dispersion_imag
    _atom_type_scat_source
    'H' 'H' 0.0000 0.0000
                         'International Tables Vol C Tables 4.2.6.8 and 6.1.1.4'
    'O' 'O' 0.0114 0.0062
                         'International Tables Vol C Tables 4.2.6.8 and 6.1.1.4'
    'I' 'I' -0.4371 1.8409
                         'International Tables Vol C Tables 4.2.6.8 and 6.1.1.4'
    'Ta' 'Ta' -0.6301 6.5942
                         'International Tables Vol C Tables 4.2.6.8 and 6.1.1.4'
_computing_data_collection
;
APEX2 (Bruker, 2017)
;
_computing_cell_refinement
;
SAINT (Bruker, 2017)
;
_computing_data_reduction
;
SAINT (Bruker, 2017)
;
_computing_structure_solution
;
SHELXT2014 (Sheldrick, 2015a)
;
_computing_structure_refinement
;
SHELXL2014 (Sheldrick, 2015b)
;
_computing_molecular_graphics
;
DIAMOND (Brandenburg & Putz, 2019)
;
loop_
    _atom_site_type_symbol
    _atom_site_label
    _atom_site_fract_x
    _atom_site_fract_y
    _atom_site_fract_z
    _atom_site_U_iso_or_equiv
    _atom_site_adp_type
    _atom_site_calc_flag
    _atom_site_occupancy
    _atom_site_disorder_assembly
    _atom_site_disorder_group
    Ta Ta1 0.59756(2) 0.32569(3) 0.37992(2) 0.00826(5) Uani d 1 . .
    Ta Ta2 0.38779(2) 0.47496(3) 0.30732(2) 0.00757(5) Uani d 1 . .
    Ta Ta3 0.65272(2) 0.65637(3) 0.49926(2) 0.00823(5) Uani d 1 . .
    I I1 0.42859(4) 0.06430(4) 0.34481(4) 0.01322(8) Uani d 1 . .
    I I2 0.47893(4) 0.23469(4) 0.08727(4) 0.01115(7) Uani d 1 . .
    I I3 0.82943(4) 0.47721(4) 0.34401(4) 0.01372(8) Uani d 1 . .
    I I4 0.55445(4) 0.66827(4) 0.24333(4) 0.01211(7) Uani d 1 . .
    I I5 0.77566(4) 0.30105(4) 0.59483(4) 0.01271(8) Uani d 1 . .
    I I6 0.85016(4) 0.73689(4) 0.75183(4) 0.01137(7) Uani d 1 . .
    I I7 0.07640(4) 0.11686(4) 0.77730(4) 0.01530(8) Uani d 1 . .
    O O1 0.7026(5) 0.1315(5) 0.2412(5) 0.0188(9) Uani d 1 . .
    H H1A 0.6296 0.0645 0.1957 0.028 Uiso d 1 . .
    H H1B 0.7414 0.1157 0.3085 0.028 Uiso d 1 . .
    O O2 0.2672(4) 0.4452(5) 0.0938(4) 0.0153(9) Uani d 1 . .
    H H2A 0.2195 0.3610 0.0260 0.023 Uiso d 1 . .
    H H2B 0.2511 0.5200 0.0820 0.023 Uiso d 1 . .
    O O3 0.8193(5) 0.8295(5) 0.4994(5) 0.0220(10)
                                                Uani d 1 . .
    H H3A 0.8500 0.9175 0.5723 0.032 Uiso d 1 . .
    H H3B 0.8760 0.8111 0.4425 0.032 Uiso d 1 . .
    O O4 0.8053(5) 0.1201(6) 0.0131(6) 0.0310(10)
                                                Uani d 1 . .
    H H4A 0.8386 0.1350 0.0984 0.047 Uiso d 1 . .
    H H4B 0.7796 0.0248 -0.0424 0.047 Uiso d 1 . .
    O O5 0.1291(6) 0.6203(6) 0.0313(6) 0.0370(10)
                                                Uani d 1 . .
    H H5A 0.0548 0.6462 0.0566 0.055 Uiso d 1 . .
    H H5B 0.1667 0.6835 0.0082 0.055 Uiso d 1 . .
loop_
    _atom_site_aniso_label
    _atom_site_aniso_U_11
    _atom_site_aniso_U_22
    _atom_site_aniso_U_33
    _atom_site_aniso_U_12
    _atom_site_aniso_U_13
    _atom_site_aniso_U_23
    Ta1 0.00910(10)
                  0.00760(10)
                            0.00670(10)
                                      0.00218(8) 0.00069(8) 0.00236(9)
    Ta2 0.00820(10)
                  0.00710(10)
                            0.00650(10)
                                      0.00093(8) 0.00006(8) 0.00295(9)
    Ta3 0.00860(10)
                  0.00780(10)
                            0.00690(10)
                                      -0.00055(8) 0.00034(8) 0.00315(9)
    I1 0.0187(2) 0.0072(2) 0.0119(2) 0.00130(10)
                                               0.00010(10)
                                                         0.00410(10)
    I2 0.0136(2) 0.0110(2) 0.0069(2) 0.00350(10)
                                               0.00120(10)
                                                         0.00270(10)
    I3 0.0095(2) 0.0174(2) 0.0116(2) 0.00180(10)
                                               0.00370(10)
                                                         0.0047(2)
    I4 0.0149(2) 0.0117(2) 0.0096(2) -0.00140(10)
                                                0.00030(10)
                                                          0.0064(2)
    I5 0.0136(2) 0.0130(2) 0.0104(2) 0.00600(10)
                                               0.00020(10)
                                                         0.0045(2)
    I6 0.0088(2) 0.0122(2) 0.0102(2) -0.00130(10)
                                                -0.00100(10)
                                                           0.0045(2)
    I7 0.0144(2) 0.0138(2) 0.0140(2) -0.0006(2) 0.00020(10)
                                                          0.0051(2)
    O1 0.021(2) 0.015(2) 0.014(2) 0.010(2) 0.001(2) 0.001(2)
    O2 0.021(2) 0.013(2) 0.009(2) 0.005(2) -0.002(2) 0.004(2)
    O3 0.021(2) 0.022(2) 0.014(2) -0.010(2) 0.002(2) 0.006(2)
    O4 0.031(3) 0.028(3) 0.021(3) 0.005(2) 0.006(2) 0.002(2)
    O5 0.057(4) 0.042(3) 0.029(3) 0.032(3) 0.017(3) 0.025(3)
_geom_special_details
;
All esds (except the esd in the dihedral angle between two l.s. planes)
are estimated using the full covariance matrix. The cell esds are taken
into account individually in the estimation of esds in distances, angles
and torsion angles; correlations between esds in cell parameters are only
used when they are defined by crystal symmetry.  An approximate (isotropic)
treatment of cell esds is used for estimating esds involving l.s. planes.
;
loop_
    _geom_bond_atom_site_label_1
    _geom_bond_atom_site_label_2
    _geom_bond_site_symmetry_2
    _geom_bond_distance
    Ta1 O1 . 2.303(4)
    Ta1 I3 . 2.8022(5)
    Ta1 I2 . 2.8104(6)
    Ta1 I5 . 2.8110(5)
    Ta1 I1 . 2.8181(6)
    Ta1 Ta2 2_666 2.9281(5)
    Ta1 Ta3 . 2.9352(6)
    Ta1 Ta2 . 2.9354(4)
    Ta1 Ta3 2_666 2.9379(5)
    Ta2 O2 . 2.273(4)
    Ta2 I4 . 2.8001(5)
    Ta2 I6 2_666 2.8131(5)
    Ta2 I2 . 2.8175(5)
    Ta2 I5 2_666 2.8245(5)
    Ta2 Ta1 2_666 2.9281(5)
    Ta2 Ta3 . 2.9303(5)
    Ta2 Ta3 2_666 2.9386(5)
    Ta3 O3 . 2.281(4)
    Ta3 I3 . 2.7936(5)
    Ta3 I4 . 2.7996(6)
    Ta3 I6 . 2.8090(6)
    Ta3 I1 2_666 2.8141(6)
    Ta3 Ta1 2_666 2.9380(5)
    Ta3 Ta2 2_666 2.9386(5)
    I1 Ta3 2_666 2.8140(6)
    I5 Ta2 2_666 2.8245(5)
    I6 Ta2 2_666 2.8131(5)
    O1 H1A . 0.8500
    O1 H1B . 0.8501
    O2 H2A . 0.8500
    O2 H2B . 0.8500
    O3 H3A . 0.8500
    O3 H3B . 0.8501
    O4 H4A . 0.8501
    O4 H4B . 0.8499
    O5 H5A . 0.8501
    O5 H5B . 0.8500
loop_
    _geom_angle_atom_site_label_1
    _geom_angle_atom_site_label_2
    _geom_angle_atom_site_label_3
    _geom_angle_site_symmetry_1
    _geom_angle_site_symmetry_3
    _geom_angle
    O1 Ta1 I3 . . 76.70(10)
    O1 Ta1 I2 . . 75.00(10)
    I3 Ta1 I2 . . 87.76(2)
    O1 Ta1 I5 . . 77.50(10)
    I3 Ta1 I5 . . 86.83(2)
    I2 Ta1 I5 . . 152.470(10)
    O1 Ta1 I1 . . 76.50(10)
    I3 Ta1 I1 . . 153.170(10)
    I2 Ta1 I1 . . 86.940(10)
    I5 Ta1 I1 . . 85.83(2)
    O1 Ta1 Ta2 . 2_666 136.40(10)
    I3 Ta1 Ta2 . 2_666 99.120(10)
    I2 Ta1 Ta2 . 2_666 148.590(10)
    I5 Ta1 Ta2 . 2_666 58.920(10)
    I1 Ta1 Ta2 . 2_666 99.050(10)
    O1 Ta1 Ta3 . . 134.90(10)
    I3 Ta1 Ta3 . . 58.220(10)
    I2 Ta1 Ta3 . . 99.810(10)
    I5 Ta1 Ta3 . . 100.160(10)
    I1 Ta1 Ta3 . . 148.590(10)
    Ta2 Ta1 Ta3 2_666 . 60.156(9)
    O1 Ta1 Ta2 . . 133.60(10)
    I3 Ta1 Ta2 . . 99.61(2)
    I2 Ta1 Ta2 . . 58.680(10)
    I5 Ta1 Ta2 . . 148.840(10)
    I1 Ta1 Ta2 . . 99.98(2)
    Ta2 Ta1 Ta2 2_666 . 89.920(10)
    Ta3 Ta1 Ta2 . . 59.890(10)
    O1 Ta1 Ta3 . 2_666 134.90(10)
    I3 Ta1 Ta3 . 2_666 148.320(10)
    I2 Ta1 Ta3 . 2_666 99.26(2)
    I5 Ta1 Ta3 . 2_666 99.46(2)
    I1 Ta1 Ta3 . 2_666 58.490(10)
    Ta2 Ta1 Ta3 2_666 2_666 59.940(10)
    Ta3 Ta1 Ta3 . 2_666 90.110(10)
    Ta2 Ta1 Ta3 . 2_666 60.040(10)
    O2 Ta2 I4 . . 76.10(10)
    O2 Ta2 I6 . 2_666 76.80(10)
    I4 Ta2 I6 . 2_666 152.960(10)
    O2 Ta2 I2 . . 75.70(10)
    I4 Ta2 I2 . . 86.51(2)
    I6 Ta2 I2 2_666 . 86.90(2)
    O2 Ta2 I5 . 2_666 77.30(10)
    I4 Ta2 I5 . 2_666 87.40(2)
    I6 Ta2 I5 2_666 2_666 86.68(2)
    I2 Ta2 I5 . 2_666 153.000(10)
    O2 Ta2 Ta1 . 2_666 135.80(10)
    I4 Ta2 Ta1 . 2_666 100.22(2)
    I6 Ta2 Ta1 2_666 2_666 99.050(10)
    I2 Ta2 Ta1 . 2_666 148.520(10)
    I5 Ta2 Ta1 2_666 2_666 58.470(10)
    O2 Ta2 Ta3 . . 134.60(10)
    I4 Ta2 Ta3 . . 58.440(10)
    I6 Ta2 Ta3 2_666 . 148.600(10)
    I2 Ta2 Ta3 . . 99.77(2)
    I5 Ta2 Ta3 2_666 . 99.33(2)
    Ta1 Ta2 Ta3 2_666 . 60.200(10)
    O2 Ta2 Ta1 . . 134.10(10)
    I4 Ta2 Ta1 . . 98.93(2)
    I6 Ta2 Ta1 2_666 . 99.84(2)
    I2 Ta2 Ta1 . . 58.440(10)
    I5 Ta2 Ta1 2_666 . 148.550(10)
    Ta1 Ta2 Ta1 2_666 . 90.080(10)
    Ta3 Ta2 Ta1 . . 60.050(10)
    O2 Ta2 Ta3 . 2_666 135.20(10)
    I4 Ta2 Ta3 . 2_666 148.610(10)
    I6 Ta2 Ta3 2_666 2_666 58.420(10)
    I2 Ta2 Ta3 . 2_666 99.08(2)
    I5 Ta2 Ta3 2_666 2_666 99.760(10)
    Ta1 Ta2 Ta3 2_666 2_666 60.040(10)
    Ta3 Ta2 Ta3 . 2_666 90.190(10)
    Ta1 Ta2 Ta3 . 2_666 60.020(10)
    O3 Ta3 I3 . . 77.00(10)
    O3 Ta3 I4 . . 76.50(10)
    I3 Ta3 I4 . . 86.67(2)
    O3 Ta3 I6 . . 76.70(10)
    I3 Ta3 I6 . . 85.83(2)
    I4 Ta3 I6 . . 153.15(2)
    O3 Ta3 I1 . 2_666 76.00(10)
    I3 Ta3 I1 . 2_666 152.98(2)
    I4 Ta3 I1 . 2_666 87.12(2)
    I6 Ta3 I1 . 2_666 87.96(2)
    O3 Ta3 Ta2 . . 135.00(10)
    I3 Ta3 Ta2 . . 99.94(2)
    I4 Ta3 Ta2 . . 58.460(10)
    I6 Ta3 Ta2 . . 148.360(10)
    I1 Ta3 Ta2 2_666 . 99.10(2)
    O3 Ta3 Ta1 . . 135.50(10)
    I3 Ta3 Ta1 . . 58.510(10)
    I4 Ta3 Ta1 . . 98.940(10)
    I6 Ta3 Ta1 . . 98.980(10)
    I1 Ta3 Ta1 2_666 . 148.520(10)
    Ta2 Ta3 Ta1 . . 60.059(9)
    O3 Ta3 Ta1 . 2_666 134.60(10)
    I3 Ta3 Ta1 . 2_666 148.400(10)
    I4 Ta3 Ta1 . 2_666 99.99(2)
    I6 Ta3 Ta1 . 2_666 99.87(2)
    I1 Ta3 Ta1 2_666 2_666 58.630(10)
    Ta2 Ta3 Ta1 . 2_666 59.860(10)
    Ta1 Ta3 Ta1 . 2_666 89.890(10)
    O3 Ta3 Ta2 . 2_666 135.20(10)
    I3 Ta3 Ta2 . 2_666 99.070(10)
    I4 Ta3 Ta2 . 2_666 148.250(10)
    I6 Ta3 Ta2 . 2_666 58.560(10)
    I1 Ta3 Ta2 2_666 2_666 100.00(2)
    Ta2 Ta3 Ta2 . 2_666 89.810(10)
    Ta1 Ta3 Ta2 . 2_666 59.800(10)
    Ta1 Ta3 Ta2 2_666 2_666 59.935(9)
    Ta3 I1 Ta1 2_666 . 62.880(10)
    Ta1 I2 Ta2 . . 62.880(10)
    Ta3 I3 Ta1 . . 63.280(10)
    Ta3 I4 Ta2 . . 63.110(10)
    Ta1 I5 Ta2 . 2_666 62.610(10)
    Ta3 I6 Ta2 . 2_666 63.030(10)
    Ta1 O1 H1A . . 96.4
    Ta1 O1 H1B . . 99.0
    H1A O1 H1B . . 107.7
    Ta2 O2 H2A . . 123.6
    Ta2 O2 H2B . . 122.5
    H2A O2 H2B . . 112.6
    Ta3 O3 H3A . . 123.3
    Ta3 O3 H3B . . 126.6
    H3A O3 H3B . . 107.7
    H4A O4 H4B . . 107.7
    H5A O5 H5B . . 107.7
loop_
    _geom_hbond_atom_site_label_D
    _geom_hbond_atom_site_label_H
    _geom_hbond_atom_site_label_A
    _geom_hbond_site_symmetry_A
    _geom_hbond_distance_DH
    _geom_hbond_distance_HA
    _geom_hbond_distance_DA
    _geom_hbond_angle_DHA
    _geom_hbond_publ_flag
    O1 H1A I1 . 0.85 2.71 3.196(5) 118.1 y
    O1 H1B I5 . 0.85 2.66 3.226(4) 125.5 y
    O2 H2B O5 . 0.85 1.85 2.618(6) 150.4 y
    O2 H2A I7 1_554 0.85 2.70 3.534(4) 169.1 y
    O3 H3B I7 2_666 0.85 2.80 3.455(4) 135.1 y
    O3 H3A I7 1_665 0.85 2.75 3.488(4) 146.2 y
    O4 H4A O1 . 0.85 2.16 2.685(7) 119.7 y
    O4 H4B I6 1_544 0.85 2.95 3.695(5) 147.6 y
    O5 H5B O4 2_665 0.85 2.09 2.894(8) 156.9 y
    O5 H5A I7 2_566 0.85 2.82 3.563(5) 147.1 y
    O4 H4A I3 . 0.85 3.25 3.633(5) 110.5 n
    O4 H4B I1 2_655 0.85 3.23 3.656(5) 113.3 n
    O4 H4A I6 2_766 0.85 3.13 3.670(5) 123.5 n
    O5 H5B I3 2_665 0.85 3.29 3.688(5) 111.5 n
    O1 H1A I2 2_655 0.85 3.05 3.745(4) 140.3 n
    O4 H4B I2 2_655 0.85 3.29 3.945(5) 135.4 n
_shelx_space_group_comment
;
The symmetry employed for this shelxl refinement is uniquely defined
by the following loop  which should always be used as a source of
symmetry information in preference to the above space-group names.
They are only intended as comments.
;
_shelx_estimated_absorpt_T_min     0.387
_shelx_estimated_absorpt_T_max     0.473
_shelx_hkl_file
;
  -1   0   0    0.09    0.13
  -1   0   0   -0.05    0.11
  -1   0   0    0.03    0.13
  -1   0   0    0.04    0.14
  -1   0   0    0.18    0.14
  -1   0   0    0.20    0.16
  -1   0   0   -0.05    0.12
  -1   0   0    0.01    0.15
  -1   0   0   -0.13    0.14
  -1   0   0   -0.05    0.08
   1   0   0   -0.05    0.18
   1   0   0   -0.02    0.12
   1   0   0   -0.14    0.11
   1   0   0    0.00    0.13
   1   0   0   -0.18    0.09
   1   0   0   -0.09    0.11
   1   0   0    0.02    0.10
   1   0   0    0.10    0.10
   1   0   0    0.00    0.10
   1   0   0   -0.19    0.11
  -2   0   0   16.87    1.24
  -2   0   0   12.82    1.00
  -2   0   0   14.01    1.21
  -2   0   0   16.04    1.17
  -2   0   0   15.98    0.99
  -2   0   0   14.01    1.09
  -2   0   0   16.95    1.06
   2   0   0   15.85    1.22
   2   0   0   15.44    1.14
   2   0   0   15.35    0.99
   2   0   0   15.05    1.02
   2   0   0   14.29    1.08
   2   0   0   14.48    1.09
   2   0   0   16.21    1.26
  -3   0   0   51.66    3.23
  -3   0   0   53.36    3.36
  -3   0   0   52.35    3.31
  -3   0   0   59.47    3.15
  -3   0   0   56.33    3.42
  -3   0   0   55.36    3.53
   3   0   0   56.13    3.51
   3   0   0   56.79    3.39
   3   0   0   60.11    3.45
   3   0   0   56.59    3.19
   3   0   0   49.15    3.23
  -4   0   0  193.30   10.67
  -4   0   0  194.19   10.59
  -4   0   0  205.67   10.45
  -4   0   0  177.65   10.74
  -4   0   0  199.24   10.78
  -4   0   0  188.16   10.90
   4   0   0  195.56   10.75
   4   0   0  201.56   10.97
   4   0   0  197.11   10.59
   4   0   0  189.77   10.77
   4   0   0  201.76   10.51
  -5   0   0  139.75    7.99
  -5   0   0  141.66    8.06
  -5   0   0  141.26    8.20
  -5   0   0  148.89    8.84
  -5   0   0  141.09    7.77
   5   0   0  141.15    8.19
   5   0   0  143.80    8.00
   5   0   0  143.94    7.87
   5   0   0  141.56    8.42
  -6   0   0    9.97    1.37
  -6   0   0    8.06    1.42
  -6   0   0    9.60    1.26
  -6   0   0    8.80    1.39
  -6   0   0   10.84    0.94
   6   0   0   10.24    1.48
   6   0   0    8.58    1.62
   6   0   0    8.39    1.21
   6   0   0    4.55    1.18
   6   0   0    8.00    1.08
  -7   0   0    2.63    0.60
  -7   0   0    1.07    0.74
  -7   0   0    2.15    0.95
  -7   0   0    1.00    0.76
  -7   0   0    2.15    0.77
   7   0   0    0.75    1.03
   7   0   0    1.80    0.66
   7   0   0    2.18    0.94
   7   0   0    2.77    0.75
   7   0   0    3.43    0.96
  -8   0   0    0.32    0.44
  -8   0   0    1.67    0.98
  -8   0   0    2.10    0.87
  -8   0   0   -0.76    0.80
  -8   0   0    0.34    0.68
   8   0   0   -0.07    0.70
   8   0   0    2.55    1.15
   8   0   0    2.18    1.27
   8   0   0    0.78    0.61
  -9   0   0   13.88    2.18
  -9   0   0   15.69    2.06
  -9   0   0   15.36    2.37
  -9   0   0   16.12    1.39
  -9   0   0   12.82    1.85
   9   0   0   12.34    2.18
   9   0   0   13.41    2.48
   9   0   0   15.77    1.76
   9   0   0   17.09    2.31
 -10   0   0    3.52    1.26
 -10   0   0    1.94    0.88
 -10   0   0    2.84    1.10
 -10   0   0    3.56    1.48
  10   0   0    1.96    1.01
  10   0   0    3.88    1.60
  10   0   0    2.93    0.94
  10   0   0    3.85    1.58
 -11   0   0    2.22    1.14
 -11   0   0    1.58    1.11
 -11   0   0    5.48    1.40
 -11   0   0    2.57    1.58
  11   0   0    0.05    0.86
  11   0   0    3.02    1.36
  11   0   0    2.27    1.15
 -12   0   0   15.95    2.47
 -12   0   0   18.56    2.97
 -12   0   0   15.38    2.33
 -12   0   0   15.64    2.69
  12   0   0   18.89    2.95
  12   0   0   18.50    2.91
  12   0   0   13.99    2.71
 -13   0   0   17.38    2.89
 -13   0   0   13.44    2.73
 -13   0   0   13.52    2.29
 -13   0   0   19.41    2.98
  13   0   0   14.90    2.78
  13   0   0   14.12    2.82
 -14   0   0    1.66    1.76
 -14   0   0   -0.32    1.47
 -14   0   0    0.31    1.45
  14   0   0    0.73    0.90
  14   0   0   -1.03    1.31
  14  -1   0   17.96    3.11
 -14   1   0   18.94    2.90
 -14   1   0   19.72    3.40
 -14   1   0   18.80    3.11
  13  -1   0   21.42    3.18
  13  -1   0   11.24    2.43
 -13   1   0   18.50    2.70
 -13   1   0   16.43    3.00
 -13   1   0   16.91    2.67
 -13   1   0   18.42    2.95
  12  -1   0   19.39    2.96
  12  -1   0   14.53    2.72
  12  -1   0   16.35    3.10
 -12   1   0   14.82    2.39
 -12   1   0   16.54    2.71
 -12   1   0   16.66    2.81
 -12   1   0   12.73    2.39
  11  -1   0   34.01    4.12
  11  -1   0   31.14    3.65
  11  -1   0   22.11    3.29
 -11   1   0   37.12    3.12
 -11   1   0   37.15    3.54
 -11   1   0   37.68    3.30
 -11   1   0   30.65    2.83
 -11   1   0   38.61    3.98
  10  -1   0   21.93    3.10
  10  -1   0   24.27    3.11
  10  -1   0   23.46    2.96
 -10   1   0   21.53    2.87
 -10   1   0   22.00    2.42
 -10   1   0   28.41    3.25
 -10   1   0   23.23    2.74
 -10   1   0   23.58    2.03
 -10   1   0   23.70    2.76
   9  -1   0  144.04    8.67
   9  -1   0  133.02    8.11
   9  -1   0  133.28    8.54
   9  -1   0  133.54    8.96
   9  -1   0  140.96    7.86
  -9   1   0  143.57    7.96
  -9   1   0  129.26    8.12
  -9   1   0  134.59    8.42
  -9   1   0  148.53    8.76
  -9   1   0  144.93    8.76
   8  -1   0  139.65    8.13
   8  -1   0  126.56    8.29
   8  -1   0  118.25    7.94
   8  -1   0  131.12    7.62
   8  -1   0  133.02    7.37
  -8   1   0  135.45    7.51
  -8   1   0  117.21    7.58
  -8   1   0  130.64    7.91
  -8   1   0  143.41    8.20
  -8   1   0  132.55    8.14
   7  -1   0  125.21    6.93
   7  -1   0  121.27    7.51
   7  -1   0  114.44    7.72
   7  -1   0  120.17    7.12
   7  -1   0  115.03    7.43
  -7   1   0  143.08    7.71
  -7   1   0  121.34    7.52
  -7   1   0  125.70    7.08
  -7   1   0  118.64    7.16
  -7   1   0  134.47    7.51
   6  -1   0  154.52    9.64
   6  -1   0  160.08    9.40
   6  -1   0  173.28    9.16
   6  -1   0  165.28    8.95
   6  -1   0  169.40    9.52
  -6   1   0  169.59    9.54
  -6   1   0  159.20    9.17
  -6   1   0  161.49    9.39
  -6   1   0  168.11    9.14
  -6   1   0  163.15    9.51
   5  -1   0  154.56    9.02
   5  -1   0  154.07    8.70
   5  -1   0  166.42    8.99
   5  -1   0  167.16    8.58
   5  -1   0  153.04    9.13
  -5   1   0  143.71    8.70
  -5   1   0  144.03    8.97
  -5   1   0  165.19    9.07
  -5   1   0  161.71    9.00
  -5   1   0  162.92    9.22
  -5   1   0  170.91    8.80
   4  -1   0  118.27    6.93
   4  -1   0  123.43    7.12
   4  -1   0  120.04    6.60
   4  -1   0  122.03    6.73
   4  -1   0  129.76    7.05
  -4   1   0  116.25    6.97
  -4   1   0  136.00    7.17
  -4   1   0  115.36    6.73
  -4   1   0  112.39    6.94
  -4   1   0  131.38    6.86
  -4   1   0  127.58    6.99
   3  -1   0   83.89    4.95
   3  -1   0   90.76    4.69
   3  -1   0   86.50    5.08
   3  -1   0   92.45    4.80
   3  -1   0   95.07    5.04
  -3   1   0   99.25    5.12
  -3   1   0   85.58    4.77
  -3   1   0   84.83    4.84
  -3   1   0   72.31    4.95
  -3   1   0   84.98    4.98
  -3   1   0   88.75    4.94
  -3   1   0   82.70    4.96
   2  -1   0   28.78    1.88
   2  -1   0   31.20    1.67
   2  -1   0   31.75    1.83
   2  -1   0   26.84    1.63
   2  -1   0   28.89    1.79
   2  -1   0   24.14    1.80
  -2   1   0   27.97    1.78
  -2   1   0   31.16    1.85
  -2   1   0   26.31    1.64
  -2   1   0   29.42    1.85
  -2   1   0   30.24    1.63
  -2   1   0   30.19    1.85
  -2   1   0   28.53    1.70
  -2   1   0   29.41    1.84
  -1   1   0   54.35    2.95
   0  -1   0   -0.03    0.14
   0  -1   0   -0.03    0.14
   0   1   0   -0.19    0.13
   0   1   0   -0.11    0.17
   0   1   0   -0.09    0.15
   0   1   0   -0.02    0.14
   0   1   0    0.00    0.15
  -1  -1   0   14.70    0.98
  -1  -1   0   11.13    0.88
  -1  -1   0   12.92    0.93
  -1  -1   0   13.16    0.94
  -1  -1   0   13.03    1.04
  -1  -1   0   12.50    0.92
   1   1   0   14.19    0.94
   1   1   0   14.02    0.95
   1   1   0   14.53    0.79
  -2  -1   0   48.64    2.81
  -2  -1   0   44.37    2.76
  -2  -1   0   42.40    2.89
  -2  -1   0   49.85    2.77
  -2  -1   0   48.42    2.58
   2   1   0   47.07    2.78
   2   1   0   44.63    2.51
   2   1   0   45.24    2.78
   2   1   0   46.06    2.96
   2   1   0   48.79    2.81
  -3  -1   0  165.07    8.49
  -3  -1   0  163.41    8.85
  -3  -1   0  161.08    8.77
  -3  -1   0  167.70    8.95
  -3  -1   0  158.71    9.04
  -3  -1   0  147.63    8.84
   3   1   0  168.63    8.92
   3   1   0  171.71    8.97
   3   1   0  157.68    8.84
   3   1   0  166.95    8.59
   3   1   0  150.50    8.49
   3   1   0  166.02    9.12
  -4  -1   0   51.57    3.52
  -4  -1   0   55.29    3.39
  -4  -1   0   47.78    3.12
  -4  -1   0   47.32    3.28
  -4  -1   0   47.46    3.16
  -4  -1   0   50.75    2.78
   4   1   0   49.61    3.31
   4   1   0   50.78    3.14
   4   1   0   50.66    3.29
   4   1   0   48.55    2.79
   4   1   0   51.65    3.53
  -5  -1   0   51.37    3.22
  -5  -1   0   49.92    2.74
  -5  -1   0   43.22    3.09
  -5  -1   0   46.07    3.32
  -5  -1   0   40.56    3.26
   5   1   0   45.91    3.28
   5   1   0   53.18    3.19
   5   1   0   54.96    3.44
   5   1   0   45.76    3.54
  -6  -1   0   13.45    1.85
  -6  -1   0   14.32    1.67
  -6  -1   0   14.74    1.87
  -6  -1   0   13.66    1.07
  -6  -1   0   14.49    1.66
   6   1   0   16.80    1.51
   6   1   0   17.04    2.20
   6   1   0   14.77    1.26
   6   1   0   16.86    2.00
   6   1   0   16.38    1.96
  -7  -1   0   67.16    4.53
  -7  -1   0   74.16    4.66
  -7  -1   0   68.91    4.86
  -7  -1   0   71.09    4.82
   7   1   0   70.22    4.27
   7   1   0   72.03    4.89
   7   1   0   74.74    5.32
   7   1   0   72.77    4.88
   7   1   0   72.57    4.53
  -8  -1   0    0.49    0.82
  -8  -1   0    0.27    0.67
  -8  -1   0    0.53    1.04
  -8  -1   0    1.05    0.70
   8   1   0    1.28    0.67
   8   1   0    0.72    0.53
   8   1   0    0.56    0.93
   8   1   0    0.53    0.85
   8   1   0    0.51    0.80
  -9  -1   0    5.77    1.44
  -9  -1   0    4.37    1.09
  -9  -1   0    3.99    1.05
  -9  -1   0    2.69    1.15
   9   1   0    7.77    1.67
   9   1   0    6.01    1.58
   9   1   0    7.04    1.68
   9   1   0    4.47    1.11
 -10  -1   0   16.31    2.09
 -10  -1   0   12.04    2.15
 -10  -1   0   11.94    2.28
 -10  -1   0   15.12    2.13
  10   1   0   13.99    2.72
  10   1   0   13.27    2.30
  10   1   0   15.44    2.46
  10   1   0   12.54    1.75
 -11  -1   0   30.68    3.71
 -11  -1   0   25.94    3.09
 -11  -1   0   31.88    3.73
 -11  -1   0   30.94    2.83
  11   1   0   28.46    3.91
  11   1   0   35.23    3.31
  11   1   0   32.40    3.84
 -12  -1   0    5.56    2.06
 -12  -1   0    5.81    1.64
 -12  -1   0    3.84    1.72
 -12  -1   0    6.26    1.83
  12   1   0    2.23    1.30
  12   1   0    6.15    1.78
  12   1   0    4.49    1.84
 -13  -1   0    1.34    1.56
 -13  -1   0    0.20    1.35
  13   1   0    0.27    1.20
  13   1   0    0.88    1.08
  14  -2   0   12.73    2.71
  14  -2   0   13.01    2.72
 -14   2   0   13.48    2.67
 -14   2   0   13.63    2.40
 -14   2   0   10.16    2.50
 -14   2   0   15.14    2.57
  13  -2   0   10.56    2.48
  13  -2   0    9.33    2.45
 -13   2   0   11.18    2.54
 -13   2   0    9.29    2.05
 -13   2   0   10.22    2.06
 -13   2   0   12.31    2.54
  12  -2   0   34.13    4.01
  12  -2   0   31.39    4.26
  12  -2   0   32.24    3.92
 -12   2   0   31.98    3.69
 -12   2   0   38.89    4.28
 -12   2   0   31.93    3.50
 -12   2   0   34.29    4.05
  11  -2   0   27.98    3.93
  11  -2   0   32.24    3.71
  11  -2   0   29.56    3.74
 -11   2   0   30.94    3.26
 -11   2   0   30.31    3.47
 -11   2   0   34.55    3.87
 -11   2   0   32.94    2.66
 -11   2   0   37.23    3.51
  10  -2   0    9.97    2.17
  10  -2   0   11.60    2.02
  10  -2   0   15.95    2.50
  10  -2   0   11.15    1.53
 -10   2   0    7.96    1.70
 -10   2   0    8.21    1.83
 -10   2   0   11.29    2.00
 -10   2   0   11.61    1.59
 -10   2   0    9.15    1.45
 -10   2   0   16.02    2.35
   9  -2   0  175.03   10.79
   9  -2   0  189.40   10.93
   9  -2   0  182.44   10.31
   9  -2   0  174.13   11.17
   9  -2   0  188.29   10.05
  -9   2   0  176.00   10.32
  -9   2   0  189.37   11.00
  -9   2   0  181.84   10.82
  -9   2   0  185.59   10.96
  -9   2   0  180.38   10.26
  -9   2   0  177.74   10.55
   8  -2   0    6.44    0.81
   8  -2   0    6.30    1.06
   8  -2   0    5.19    1.29
   8  -2   0    5.18    1.58
   8  -2   0    5.37    1.31
  -8   2   0    8.00    1.61
  -8   2   0    5.12    1.35
  -8   2   0    5.09    1.18
  -8   2   0    4.99    1.04
  -8   2   0    6.45    1.36
  -8   2   0    4.88    0.97
   7  -2   0   13.38    1.42
   7  -2   0   12.28    1.01
   7  -2   0   10.45    1.63
   7  -2   0   10.70    1.69
   7  -2   0    9.16    1.77
  -7   2   0   11.72    1.51
  -7   2   0   13.57    1.87
  -7   2   0   11.11    1.71
  -7   2   0   11.50    1.51
  -7   2   0   13.26    1.37
  -7   2   0   11.48    1.75
   6  -2   0    1.51    0.39
   6  -2   0    1.46    0.93
   6  -2   0    1.32    0.52
   6  -2   0    0.57    0.62
   6  -2   0    1.59    0.71
  -6   2   0    0.99    0.58
  -6   2   0    0.75    0.76
  -6   2   0    2.19    0.86
  -6   2   0    0.96    0.44
  -6   2   0    3.21    0.82
  -6   2   0    1.65    0.65
   5  -2   0  166.54   10.13
   5  -2   0  177.67    9.85
   5  -2   0  180.78    9.68
   5  -2   0  195.13   10.30
   5  -2   0  184.43   10.35
  -5   2   0  193.34   10.29
  -5   2   0  177.25    9.78
  -5   2   0  182.59   10.16
  -5   2   0  176.42   10.10
  -5   2   0  196.63   10.00
  -5   2   0  177.48   10.26
   4  -2   0  114.76    6.10
   4  -2   0  110.08    6.48
   4  -2   0  115.44    6.55
   4  -2   0  122.97    6.27
   4  -2   0  111.81    6.63
  -4   2   0  118.76    6.48
  -4   2   0  109.24    6.59
  -4   2   0  118.31    6.63
  -4   2   0  116.40    6.18
  -4   2   0  115.50    6.56
  -4   2   0  108.61    6.29
  -4   2   0  109.60    6.51
   3  -2   0  124.64    6.69
   3  -2   0  119.71    6.75
   3  -2   0  120.19    6.44
  -3   2   0  111.99    6.72
  -3   2   0  114.16    6.64
  -3   2   0  134.27    6.79
  -3   2   0  124.26    6.76
  -3   2   0  117.79    6.39
  -3   2   0  113.09    6.57
  -3   2   0  121.65    6.50
   2  -2   0   56.29    2.86
   2  -2   0   52.86    2.96
   2  -2   0   47.21    2.93
   2  -2   0   49.31    3.05
   2  -2   0   51.81    2.88
   2  -2   0   53.18    3.00
  -2   2   0   49.23    2.91
  -2   2   0   51.38    2.89
  -2   2   0   52.17    3.01
  -2   2   0   49.66    3.10
  -2   2   0   52.93    3.07
  -2   2   0   49.43    3.08
   1  -2   0   20.56    1.37
   1  -2   0   20.38    1.17
   1  -2   0   21.19    1.16
  -1   2   0   20.32    1.29
  -1   2   0   18.12    1.38
  -1   2   0   23.03    1.53
  -1   2   0   20.35    1.11
  -1   2   0   19.27    1.37
  -1   2   0   20.92    1.36
   0  -2   0   47.40    2.65
   0  -2   0   51.83    2.65
   0   2   0   52.21    2.87
   0   2   0   48.34    2.84
   0   2   0   49.92    2.91
   0   2   0   47.80    2.83
   0   2   0   50.41    2.87
  -1  -2   0    1.84    0.34
  -1  -2   0    2.01    0.28
  -1  -2   0    2.22    0.44
  -1  -2   0    1.45    0.31
  -1  -2   0    1.70    0.45
  -1  -2   0    1.58    0.37
   1   2   0    1.62    0.47
   1   2   0    1.04    0.30
   1   2   0    1.79    0.51
   1   2   0    2.52    0.41
  -2  -2   0   87.50    4.37
  -2  -2   0   82.70    4.60
  -2  -2   0   69.08    4.57
  -2  -2   0   80.27    4.79
  -2  -2   0   80.05    4.63
  -2  -2   0   82.99    4.25
  -2  -2   0   82.20    4.28
   2   2   0   71.38    4.25
   2   2   0   88.64    4.64
   2   2   0   80.12    4.63
   2   2   0   82.00    4.56
   2   2   0   84.96    4.34
   2   2   0   80.50    4.72
  -3  -2   0    2.20    0.37
  -3  -2   0    2.53    0.69
  -3  -2   0    3.25    0.76
  -3  -2   0    2.09    0.56
  -3  -2   0    1.54    0.62
   3   2   0    1.70    0.63
   3   2   0    1.92    0.66
   3   2   0    2.26    0.64
   3   2   0    1.60    0.21
   3   2   0    1.94    0.34
   3   2   0    2.18    0.82
  -4  -2   0    1.17    0.51
  -4  -2   0    1.48    0.38
  -4  -2   0    1.56    0.78
  -4  -2   0    0.95    0.64
  -4  -2   0    0.45    0.63
  -4  -2   0    0.67    0.49
   4   2   0    1.21    0.56
   4   2   0    0.43    0.73
   4   2   0    1.44    0.26
   4   2   0    0.47    0.47
   4   2   0    1.85    0.71
  -5  -2   0    8.82    1.26
  -5  -2   0    5.42    1.09
  -5  -2   0    7.60    1.05
  -5  -2   0    9.02    1.31
   5   2   0    6.58    1.16
   5   2   0    6.61    1.18
   5   2   0    7.04    0.68
   5   2   0    7.08    1.25
   5   2   0    7.05    1.39
  -6  -2   0   26.56    2.39
  -6  -2   0   27.48    2.55
  -6  -2   0   31.77    2.58
  -6  -2   0   30.42    2.34
   6   2   0   29.36    2.58
   6   2   0   31.64    2.48
   6   2   0   35.35    2.63
   6   2   0   33.99    3.06
  -7  -2   0   48.97    3.40
  -7  -2   0   46.73    3.73
  -7  -2   0   53.09    3.78
  -7  -2   0   47.87    3.55
   7   2   0   46.67    2.97
   7   2   0   55.31    3.79
   7   2   0   45.36    4.09
   7   2   0   48.62    3.75
   7   2   0   55.53    3.63
  -8  -2   0   38.11    3.18
  -8  -2   0   42.76    3.41
  -8  -2   0   35.81    3.24
  -8  -2   0   41.62    3.06
   8   2   0   41.73    3.46
   8   2   0   38.12    3.09
   8   2   0   42.16    3.81
   8   2   0   44.38    3.42
  -9  -2   0    4.71    1.37
  -9  -2   0    6.70    1.30
  -9  -2   0    6.18    1.45
  -9  -2   0    5.57    1.47
   9   2   0    6.55    1.62
   9   2   0    4.25    1.17
   9   2   0    8.40    1.79
   9   2   0    7.25    1.93
 -10  -2   0   11.89    2.29
 -10  -2   0   13.03    2.09
 -10  -2   0   18.07    2.66
 -10  -2   0   11.54    1.83
  10   2   0   14.73    2.42
  10   2   0   11.71    2.35
  10   2   0   13.99    2.32
  10   2   0   16.49    2.19
 -11  -2   0    3.12    1.53
 -11  -2   0    6.37    1.66
 -11  -2   0    5.81    1.58
  11   2   0    6.50    1.91
  11   2   0    4.93    1.71
  11   2   0    6.08    1.81
  11   2   0    6.73    1.49
 -12  -2   0   18.41    3.07
 -12  -2   0   21.75    2.92
 -12  -2   0   27.60    3.65
  12   2   0   23.83    3.31
  12   2   0   22.16    3.18
 -13  -2   0   10.25    2.32
 -13  -2   0   11.30    2.35
 -13  -2   0    6.64    1.95
  13   2   0    4.67    1.75
  13   2   0   11.88    2.24
  14  -3   0   22.09    3.46
  14  -3   0   20.98    3.49
 -14   3   0   12.20    3.06
 -14   3   0   13.74    2.69
 -14   3   0   19.03    3.18
  13  -3   0   36.32    4.49
  13  -3   0   37.24    4.42
 -13   3   0   33.84    3.61
 -13   3   0   33.53    4.17
 -13   3   0   33.80    3.95
 -13   3   0   29.29    3.97
  12  -3   0    6.52    2.20
  12  -3   0    6.01    1.83
  12  -3   0    4.69    1.82
  12  -3   0    8.76    1.48
 -12   3   0    5.36    1.28
 -12   3   0    6.22    1.51
 -12   3   0    7.18    1.84
 -12   3   0    6.71    1.77
 -12   3   0    6.45    1.86
  11  -3   0   21.95    3.51
  11  -3   0   26.49    3.38
  11  -3   0   26.44    3.27
  11  -3   0   25.52    2.54
 -11   3   0   21.60    3.07
 -11   3   0   24.65    3.25
 -11   3   0   24.66    3.23
 -11   3   0   22.66    2.66
 -11   3   0   25.21    2.68
  10  -3   0    1.12    1.43
  10  -3   0    2.16    0.75
  10  -3   0    2.37    1.00
  10  -3   0    2.70    1.22
 -10   3   0    1.54    0.82
 -10   3   0    1.66    1.16
 -10   3   0    2.02    1.22
 -10   3   0    2.88    1.03
 -10   3   0   -0.23    1.17
   9  -3   0   14.70    2.52
   9  -3   0   17.76    2.35
   9  -3   0   19.56    1.93
   9  -3   0   13.03    2.13
  -9   3   0   18.86    2.53
  -9   3   0   16.93    2.38
  -9   3   0   19.54    2.14
  -9   3   0   16.54    1.53
  -9   3   0   20.54    2.56
  -9   3   0   17.92    2.11
   8  -3   0    6.28    0.72
   8  -3   0    5.18    1.53
   8  -3   0    5.92    1.03
   8  -3   0    4.36    1.19
   8  -3   0    5.95    1.37
  -8   3   0    6.66    1.50
  -8   3   0    6.08    1.18
  -8   3   0    7.15    1.50
  -8   3   0    4.74    1.10
  -8   3   0    7.77    1.54
  -8   3   0    6.78    0.94
   7  -3   0   40.42    2.56
   7  -3   0   46.77    3.32
   7  -3   0   45.42    3.37
   7  -3   0   45.52    2.89
   7  -3   0   43.38    3.54
  -7   3   0   45.07    3.02
  -7   3   0   44.04    2.76
  -7   3   0   39.36    3.16
  -7   3   0   48.95    3.38
  -7   3   0   51.70    3.36
  -7   3   0   40.12    3.39
   6  -3   0   18.49    1.43
   6  -3   0   17.80    1.21
   6  -3   0   18.22    2.04
   6  -3   0   18.18    1.87
   6  -3   0   18.77    2.04
  -6   3   0   18.09    1.93
  -6   3   0   19.58    1.34
  -6   3   0   17.43    2.08
  -6   3   0   18.70    1.53
  -6   3   0   19.15    1.83
  -6   3   0   17.73    1.96
   5  -3   0   86.49    6.21
   5  -3   0  105.05    6.33
   5  -3   0  107.20    5.97
   5  -3   0  113.57    6.53
  -5   3   0  101.89    6.29
  -5   3   0  109.66    6.41
  -5   3   0  108.92    6.50
  -5   3   0  115.00    6.07
  -5   3   0  114.95    6.26
  -5   3   0  114.06    5.89
   4  -3   0    4.07    0.84
   4  -3   0    6.58    0.68
   4  -3   0    5.36    0.94
   4  -3   0    5.98    0.93
  -4   3   0    5.11    0.70
  -4   3   0    5.67    1.08
  -4   3   0    4.91    0.83
  -4   3   0    3.46    0.74
  -4   3   0    4.79    0.85
  -4   3   0    5.03    0.96
   3  -3   0   82.06    4.66
   3  -3   0   90.58    4.86
   3  -3   0   85.91    4.98
   3  -3   0   80.42    4.79
   3  -3   0   87.65    4.92
  -3   3   0   80.21    4.93
  -3   3   0   86.28    4.74
  -3   3   0   91.74    4.80
  -3   3   0   83.72    4.99
  -3   3   0   82.76    4.88
  -3   3   0   82.89    5.09
   2  -3   0   66.85    3.85
   2  -3   0   66.89    3.86
   2  -3   0   71.74    4.11
   2  -3   0   63.04    3.89
  -2   3   0   70.37    4.25
  -2   3   0   66.47    4.06
  -2   3   0   74.21    4.01
  -2   3   0   76.72    4.12
  -2   3   0   75.25    3.96
  -2   3   0   70.29    4.15
   1  -3   0   65.32    4.03
   1  -3   0   71.22    3.68
   1  -3   0   70.77    3.69
  -1   3   0   69.89    4.06
  -1   3   0   71.97    4.08
  -1   3   0   72.74    4.09
  -1   3   0   71.42    3.95
  -1   3   0   65.91    4.09
   0  -3   0   64.19    3.47
   0  -3   0   62.32    3.46
   0   3   0   62.82    3.74
   0   3   0   66.09    3.73
   0   3   0   64.86    3.78
   0   3   0   64.46    3.85
   0   3   0   69.49    3.79
  -1  -3   0  177.96    9.97
  -1  -3   0  179.27    9.96
  -1  -3   0  181.73   10.04
  -1  -3   0  194.89    9.91
  -1  -3   0  200.69    9.96
   1   3   0  178.85   10.26
   1   3   0  185.53    9.97
   1   3   0  197.90   10.17
   1   3   0  186.45   10.15
  -2  -3   0   85.29    4.44
  -2  -3   0   71.84    4.94
  -2  -3   0   80.42    4.82
  -2  -3   0   83.90    4.76
  -2  -3   0   88.08    4.52
  -2  -3   0   90.42    4.79
  -2  -3   0   82.07    4.74
   2   3   0   75.19    4.95
   2   3   0   81.08    4.77
   2   3   0   82.01    4.70
  -3  -3   0    1.40    0.19
  -3  -3   0    0.88    0.71
  -3  -3   0    1.56    0.59
  -3  -3   0    2.59    0.66
  -3  -3   0    2.75    0.75
  -3  -3   0    2.10    0.36
   3   3   0    3.10    0.79
   3   3   0    0.94    0.50
   3   3   0    1.44    0.56
   3   3   0    1.60    0.64
  -4  -3   0   15.89    1.74
  -4  -3   0   12.28    1.62
  -4  -3   0   15.37    1.04
  -4  -3   0   13.60    1.61
   4   3   0   15.63    1.83
   4   3   0   15.15    1.71
   4   3   0   16.39    1.54
   4   3   0   14.87    1.37
  -5  -3   0    8.53    1.32
  -5  -3   0   10.54    1.52
  -5  -3   0    8.87    1.31
  -5  -3   0    7.84    1.09
   5   3   0    7.48    1.11
   5   3   0    7.92    1.33
   5   3   0    8.10    1.35
   5   3   0    8.58    1.46
  -6  -3   0   80.48    5.50
  -6  -3   0   84.53    5.64
  -6  -3   0   83.08    5.56
  -6  -3   0   85.99    5.28
   6   3   0   93.44    5.72
   6   3   0   93.65    5.68
   6   3   0   90.81    6.15
   6   3   0   94.00    5.69
  -7  -3   0   67.34    4.31
  -7  -3   0   69.37    4.73
  -7  -3   0   64.32    4.68
  -7  -3   0   76.31    4.68
   7   3   0   67.76    5.22
   7   3   0   69.50    4.63
   7   3   0   71.00    4.77
   7   3   0   48.78    4.41
  -8  -3   0    0.10    0.82
  -8  -3   0    0.55    0.64
  -8  -3   0   -0.17    0.96
  -8  -3   0    1.89    0.81
   8   3   0   -0.09    0.86
   8   3   0    1.11    1.11
   8   3   0    0.38    0.83
   8   3   0   -0.24    0.71
  -9  -3   0  245.04   14.11
  -9  -3   0  226.02   13.97
  -9  -3   0  242.09   13.50
  -9  -3   0  247.47   13.90
   9   3   0  246.64   14.09
   9   3   0  221.78   14.00
   9   3   0  243.39   14.83
   9   3   0  245.95   13.84
 -10  -3   0   42.89    3.94
 -10  -3   0   54.08    4.08
 -10  -3   0   43.08    3.98
  10   3   0   46.03    4.10
  10   3   0   47.36    3.80
  10   3   0   48.38    4.58
  10   3   0   50.51    4.11
 -11  -3   0    3.88    1.45
 -11  -3   0    5.45    1.64
 -11  -3   0    4.54    1.81
  11   3   0    6.98    1.75
  11   3   0    6.07    1.74
  11   3   0    5.32    1.82
  11   3   0    3.08    1.22
 -12  -3   0   -0.76    1.09
 -12  -3   0    0.08    1.04
 -12  -3   0    2.57    1.51
  12   3   0    0.47    1.05
  12   3   0    2.27    1.33
 -13  -3   0    4.43    1.76
 -13  -3   0    7.74    2.15
 -13  -3   0    3.64    1.87
  14  -4   0    5.33    2.18
  14  -4   0    5.03    1.73
 -14   4   0    2.58    1.60
 -14   4   0    3.48    1.48
  13  -4   0    0.72    0.72
  13  -4   0   -0.59    1.14
  13  -4   0    0.81    1.79
 -13   4   0    2.64    1.55
 -13   4   0    1.30    1.05
 -13   4   0   -1.56    1.16
  12  -4   0   52.74    4.88
  12  -4   0   47.67    4.87
  12  -4   0   48.61    4.55
  12  -4   0   47.01    3.96
 -12   4   0   48.39    4.52
 -12   4   0   56.12    4.19
 -12   4   0   64.77    4.98
 -12   4   0   65.56    4.82
 -12   4   0   53.47    4.17
  11  -4   0  114.76    9.06
  11  -4   0  146.50    9.52
  11  -4   0  150.89    9.97
 -11   4   0  161.95    9.56
 -11   4   0  149.38    8.87
 -11   4   0  126.79    9.16
 -11   4   0  159.34    9.05
 -11   4   0  175.08    9.76
  10  -4   0    7.58    1.73
  10  -4   0    4.61    1.51
  10  -4   0    6.94    1.18
  10  -4   0    6.01    2.00
 -10   4   0    4.65    1.37
 -10   4   0    6.28    1.36
 -10   4   0    6.90    1.46
 -10   4   0    4.39    1.69
 -10   4   0    8.12    1.80
   9  -4   0   42.91    3.32
   9  -4   0   31.56    2.47
   9  -4   0   33.10    3.05
   9  -4   0   32.63    3.45
  -9   4   0   35.57    3.25
  -9   4   0   33.97    2.41
  -9   4   0   39.16    3.14
  -9   4   0   35.19    2.92
  -9   4   0   35.63    3.51
  -9   4   0   32.25    2.68
   8  -4   0    4.90    0.92
   8  -4   0    4.73    1.32
   8  -4   0    6.80    1.50
   8  -4   0    6.13    1.47
  -8   4   0    7.90    1.55
  -8   4   0    6.02    1.09
  -8   4   0    7.22    1.50
  -8   4   0    7.10    1.54
  -8   4   0    9.62    1.50
  -8   4   0    6.47    0.87
   7  -4   0  215.26   11.54
   7  -4   0  213.90   11.84
   7  -4   0  235.66   12.48
   7  -4   0  206.36   12.37
   7  -4   0  216.96   12.63
  -7   4   0  216.57   11.70
  -7   4   0  217.08   11.98
  -7   4   0  222.27   12.24
  -7   4   0  217.26   12.34
  -7   4   0  216.19   12.60
  -7   4   0  224.00   12.47
   6  -4   0    5.93    1.17
   6  -4   0    5.95    1.12
   6  -4   0    6.84    1.21
   6  -4   0    7.22    0.89
  -6   4   0    4.81    1.18
  -6   4   0    5.19    0.88
  -6   4   0    5.42    1.27
  -6   4   0    5.21    1.04
  -6   4   0    6.81    1.06
   5  -4   0    4.01    0.62
   5  -4   0    3.85    0.84
   5  -4   0    2.77    0.85
   5  -4   0    4.91    0.96
  -5   4   0    3.67    0.77
  -5   4   0    3.82    1.05
  -5   4   0    2.11    0.58
  -5   4   0    2.67    0.82
   4  -4   0    7.47    0.81
   4  -4   0    8.29    1.18
   4  -4   0    6.50    1.07
   4  -4   0    7.21    0.97
   4  -4   0    7.12    1.07
  -4   4   0    6.83    1.06
  -4   4   0    7.95    0.91
  -4   4   0    5.96    1.16
  -4   4   0    6.05    1.15
  -4   4   0    6.34    0.87
   3  -4   0   51.82    3.07
   3  -4   0   46.58    3.02
   3  -4   0   56.55    3.40
   3  -4   0   52.22    3.29
   3  -4   0   51.20    3.04
  -3   4   0   52.71    3.38
  -3   4   0   54.41    3.32
  -3   4   0   53.01    3.11
  -3   4   0   45.60    3.39
  -3   4   0   54.14    3.35
   2  -4   0    0.59    0.21
   2  -4   0    0.22    0.20
   2  -4   0    1.04    0.49
  -2   4   0   -0.28    0.43
  -2   4   0    0.00    0.37
  -2   4   0   -0.01    0.47
  -2   4   0    0.21    0.60
  -2   4   0    0.38    0.40
  -1   4   0    6.85    1.01
  -1   4   0    4.99    0.92
  -1   4   0    5.39    0.96
  -1   4   0    4.48    0.80
  -1   4   0    3.90    0.73
   0  -4   0    8.19    0.62
   0  -4   0    8.08    0.89
   0  -4   0    8.56    0.61
   0   4   0   10.37    1.16
   0   4   0    9.28    1.16
   0   4   0    8.66    1.01
   0   4   0    7.70    1.02
   0   4   0    9.97    1.28
  -1  -4   0    1.14    0.39
  -1  -4   0    0.67    0.32
  -1  -4   0   -0.25    0.40
  -1  -4   0    1.52    0.36
  -1  -4   0    0.15    0.31
   1   4   0    0.01    0.13
   1   4   0    1.03    0.40
   1   4   0   -0.11    0.45
   1   4   0    0.43    0.41
   1   4   0    0.16    0.37
  -2  -4   0   15.16    1.46
  -2  -4   0   12.92    0.92
  -2  -4   0   13.15    0.99
  -2  -4   0   11.84    1.13
  -2  -4   0   11.17    1.09
  -2  -4   0   13.14    1.45
   2   4   0   14.38    1.25
   2   4   0   10.69    1.58
   2   4   0   10.20    1.01
   2   4   0   12.16    0.95
  -3  -4   0  176.35    9.44
  -3  -4   0  170.96    8.88
  -3  -4   0  171.47    9.01
  -3  -4   0  159.38    9.50
  -3  -4   0  148.82    9.32
  -3  -4   0  166.05   10.24
   3   4   0  169.45    9.43
   3   4   0  170.14    9.72
   3   4   0  182.28    9.38
  -4  -4   0    0.95    0.56
  -4  -4   0    1.36    0.64
  -4  -4   0    0.87    0.57
  -4  -4   0    1.82    0.34
   4   4   0   -0.25    0.50
   4   4   0    0.04    0.45
   4   4   0    1.39    0.86
   4   4   0    0.47    0.52
  -5  -4   0   34.43    2.75
  -5  -4   0   32.64    2.76
  -5  -4   0   42.76    2.92
   5   4   0   37.60    2.72
   5   4   0   33.70    2.99
   5   4   0   41.08    2.90
   5   4   0   33.45    2.81
  -6  -4   0  166.68    9.22
  -6  -4   0  142.16    9.50
  -6  -4   0  172.69    9.70
  -6  -4   0  157.23    9.60
   6   4   0  168.05    9.41
   6   4   0  167.36    9.62
   6   4   0  173.60    9.71
   6   4   0  156.50    9.69
  -7  -4   0   39.04    3.10
  -7  -4   0   32.36    2.56
  -7  -4   0   25.86    2.97
  -7  -4   0   29.02    3.18
   7   4   0   31.91    2.95
   7   4   0   35.40    3.01
   7   4   0   38.55    2.80
   7   4   0   31.67    2.98
  -8  -4   0   76.99    5.13
  -8  -4   0   67.71    5.09
  -8  -4   0   66.52    5.05
  -8  -4   0   75.21    4.67
   8   4   0   72.27    5.20
   8   4   0   71.33    5.09
   8   4   0   66.64    5.05
  -9  -4   0   74.38    5.46
  -9  -4   0   80.54    5.59
  -9  -4   0   70.33    5.26
   9   4   0   71.01    5.40
   9   4   0   72.97    5.47
   9   4   0   74.07    5.34
 -10  -4   0    3.01    1.62
 -10  -4   0   -0.62    0.96
 -10  -4   0   -0.31    1.04
  10   4   0    2.62    1.33
  10   4   0    0.38    1.10
  10   4   0    0.50    0.96
 -11  -4   0   40.07    4.21
 -11  -4   0   38.94    4.37
 -11  -4   0   40.55    4.59
  11   4   0   44.02    3.78
  11   4   0   41.08    3.94
 -12  -4   0   87.04    6.56
 -12  -4   0   84.84    6.68
 -12  -4   0  101.99    7.02
  14  -5   0    0.50    1.30
  14  -5   0   -2.65    1.81
 -14   5   0    2.74    1.86
 -14   5   0    1.49    1.49
  13  -5   0    0.24    1.86
  13  -5   0   -0.15    1.23
  13  -5   0    1.13    1.06
 -13   5   0    3.24    1.52
 -13   5   0   -0.16    1.24
 -13   5   0    2.34    1.29
  12  -5   0  115.01    7.62
  12  -5   0  112.39    7.15
  12  -5   0  106.01    7.62
 -12   5   0  107.92    7.49
 -12   5   0  104.41    7.16
 -12   5   0   98.05    7.52
  11  -5   0   76.01    6.03
  11  -5   0   89.90    6.14
  11  -5   0   70.57    6.38
 -11   5   0   86.15    5.90
 -11   5   0   80.71    5.51
 -11   5   0   87.16    6.09
 -11   5   0   98.54    6.64
  10  -5   0    2.82    1.09
  10  -5   0    2.22    1.16
  10  -5   0    4.12    1.70
 -10   5   0    0.71    1.00
 -10   5   0    2.00    1.16
 -10   5   0    2.93    0.98
 -10   5   0    1.90    1.48
   9  -5   0    2.75    1.44
   9  -5   0    3.40    1.16
   9  -5   0    2.03    0.68
   9  -5   0    0.76    0.73
  -9   5   0    1.34    0.98
  -9   5   0    0.83    0.95
  -9   5   0    3.16    1.21
  -9   5   0    3.74    0.95
  -9   5   0    1.94    0.97
   8  -5   0  126.75    7.22
   8  -5   0  123.11    7.86
   8  -5   0  141.12    7.95
   8  -5   0  123.01    8.07
  -8   5   0  136.63    7.46
  -8   5   0  115.34    7.66
  -8   5   0  135.98    8.01
  -8   5   0  114.29    8.06
   7  -5   0   58.22    3.93
   7  -5   0   55.07    3.40
   7  -5   0   52.03    3.96
   7  -5   0   64.41    4.32
  -7   5   0   53.66    4.13
  -7   5   0   54.20    3.56
  -7   5   0   51.16    3.74
  -7   5   0   51.67    3.99
   6  -5   0   27.79    2.46
   6  -5   0   30.59    2.57
   6  -5   0   30.36    2.73
   6  -5   0   34.14    2.19
  -6   5   0   35.96    2.96
  -6   5   0   34.25    2.82
  -6   5   0   34.49    2.34
  -6   5   0   36.78    2.53
   5  -5   0   54.82    3.71
   5  -5   0   53.14    3.59
   5  -5   0   51.01    3.44
   5  -5   0   49.25    3.16
  -5   5   0   58.19    3.35
  -5   5   0   54.15    3.33
  -5   5   0   52.00    3.75
  -5   5   0   52.30    3.87
   4  -5   0    0.87    0.44
   4  -5   0    1.71    0.47
   4  -5   0    1.77    0.59
   4  -5   0    0.81    0.38
   4  -5   0    1.69    0.60
  -4   5   0    2.13    0.68
  -4   5   0    0.92    0.67
  -4   5   0    2.44    0.85
  -4   5   0    3.36    0.67
   3  -5   0   45.19    3.11
   3  -5   0   47.05    3.07
   3  -5   0   43.23    2.68
   3  -5   0   44.23    2.86
   3  -5   0   48.94    2.66
  -3   5   0   44.38    3.12
  -3   5   0   43.97    2.97
  -3   5   0   44.49    3.14
  -3   5   0   45.03    3.26
  -3   5   0   48.64    2.92
   2  -5   0    9.15    0.63
   2  -5   0    9.39    1.20
   2  -5   0    9.66    0.60
  -2   5   0   10.97    1.41
  -2   5   0   10.26    1.44
  -2   5   0    8.68    1.27
  -2   5   0   10.05    1.27
  -2   5   0    8.80    1.07
  -1   5   0   27.76    1.94
  -1   5   0   27.28    2.04
  -1   5   0   26.27    2.11
  -1   5   0   24.05    2.06
  -1   5   0   25.85    2.11
   0  -5   0  414.26   21.92
   0  -5   0  392.72   21.56
   0  -5   0  447.83   21.58
   0   5   0  413.21   22.05
   0   5   0  412.49   22.18
   0   5   0  415.35   22.10
   0   5   0  396.87   22.04
   0   5   0  415.04   22.27
  -1  -5   0    2.59    0.48
  -1  -5   0    2.13    0.61
  -1  -5   0    1.78    0.42
  -1  -5   0    1.98    0.47
  -1  -5   0    2.92    0.58
   1   5   0    1.36    0.59
   1   5   0    3.16    0.97
   1   5   0    1.83    0.31
   1   5   0    1.44    0.52
   1   5   0    2.33    0.75
  -2  -5   0   24.78    1.60
  -2  -5   0   25.18    2.01
  -2  -5   0   23.75    1.85
  -2  -5   0   24.53    1.78
  -2  -5   0   24.91    1.67
  -2  -5   0   26.25    1.81
   2   5   0   21.09    2.44
   2   5   0   19.62    1.93
   2   5   0   24.28    1.68
  -3  -5   0   25.63    1.67
  -3  -5   0   22.60    1.95
  -3  -5   0   27.83    2.04
  -3  -5   0   21.80    2.11
  -3  -5   0   24.97    1.55
   3   5   0   27.16    1.92
   3   5   0   22.91    2.06
   3   5   0   24.33    2.69
  -4  -5   0  243.74   13.57
  -4  -5   0  247.23   13.57
  -4  -5   0  240.07   13.72
  -4  -5   0  246.73   12.93
   4   5   0  247.09   13.59
   4   5   0  241.74   13.97
   4   5   0  242.94   13.46
  -5  -5   0  117.66    7.56
  -5  -5   0  109.89    7.36
  -5  -5   0  128.41    7.50
   5   5   0  132.46    7.46
   5   5   0  126.86    7.43
   5   5   0  130.09    7.88
  -6  -5   0   46.37    3.57
  -6  -5   0   46.89    3.05
  -6  -5   0   41.22    3.43
  -6  -5   0   53.14    3.58
   6   5   0   43.75    3.46
   6   5   0   46.99    3.31
   6   5   0   32.19    3.15
   6   5   0   38.38    3.55
  -7  -5   0   47.66    3.76
  -7  -5   0   54.98    3.86
  -7  -5   0   45.18    3.28
  -7  -5   0   42.65    3.75
   7   5   0   46.91    3.85
   7   5   0   46.43    3.47
   7   5   0   43.60    3.67
   7   5   0   49.08    3.83
  -8  -5   0   47.15    4.13
  -8  -5   0   57.35    4.40
  -8  -5   0   51.89    4.22
   8   5   0   53.73    4.31
   8   5   0   57.64    4.01
   8   5   0   53.63    4.37
  -9  -5   0   11.31    2.04
  -9  -5   0   12.05    2.22
  -9  -5   0   11.51    2.17
   9   5   0   13.40    2.36
   9   5   0   10.86    2.15
 -10  -5   0   -0.57    0.87
 -10  -5   0    0.87    1.44
 -10  -5   0   -0.82    0.75
  10   5   0    0.43    0.97
  10   5   0    2.19    1.32
 -11  -5   0   26.39    3.42
 -11  -5   0   28.60    3.61
 -11  -5   0   19.04    3.17
  11   5   0   25.09    3.30
  13  -6   0    1.41    1.38
  13  -6   0    0.89    1.80
 -13   6   0    0.11    1.12
 -13   6   0    1.60    1.73
  12  -6   0    6.24    2.17
  12  -6   0    6.80    1.95
  12  -6   0    4.73    1.38
 -12   6   0    4.73    1.78
 -12   6   0    3.35    1.27
  11  -6   0   -0.51    1.24
  11  -6   0   -0.73    0.88
  11  -6   0   -0.26    1.12
 -11   6   0    2.29    1.79
 -11   6   0   -0.35    1.10
 -11   6   0    1.56    1.51
  10  -6   0   31.48    3.08
  10  -6   0   28.91    3.80
  10  -6   0   27.87    3.52
 -10   6   0   31.35    4.00
 -10   6   0   37.71    3.84
 -10   6   0   33.45    2.71
   9  -6   0   -0.53    0.68
   9  -6   0    0.42    1.05
   9  -6   0    2.25    1.32
  -9   6   0   -0.87    1.00
  -9   6   0    0.44    0.99
  -9   6   0    0.35    0.68
   8  -6   0    7.06    1.57
   8  -6   0    6.47    1.36
   8  -6   0    5.17    0.96
   8  -6   0    3.00    1.14
  -8   6   0    6.24    1.62
  -8   6   0    8.86    1.27
  -8   6   0    8.97    1.97
   7  -6   0    4.20    1.30
   7  -6   0    5.46    1.17
   7  -6   0    5.61    0.88
   7  -6   0    4.61    1.17
  -7   6   0    6.28    1.56
  -7   6   0    3.05    1.12
  -7   6   0    6.74    1.05
   6  -6   0    7.39    1.41
   6  -6   0    6.59    0.95
   6  -6   0    5.35    1.26
   6  -6   0    4.47    0.95
  -6   6   0    4.83    1.26
  -6   6   0    6.29    0.99
  -6   6   0    5.37    1.29
   5  -6   0  120.05    7.64
   5  -6   0  144.24    8.20
   5  -6   0  138.87    8.04
   5  -6   0  134.74    7.59
  -5   6   0  141.27    8.43
  -5   6   0  137.75    8.27
  -5   6   0  137.35    8.06
  -5   6   0  141.30    7.74
   4  -6   0  207.43   11.96
   4  -6   0  213.06   11.58
   4  -6   0  218.16   11.89
   4  -6   0  216.12   11.37
   4  -6   0  208.54   11.43
  -4   6   0  213.19   11.64
  -4   6   0  201.83   12.15
  -4   6   0  207.75   12.05
  -4   6   0  221.02   11.99
   3  -6   0    7.21    1.25
   3  -6   0    9.54    0.75
   3  -6   0    9.90    0.69
   3  -6   0    9.25    1.17
  -3   6   0    8.59    1.28
  -3   6   0   10.29    1.24
  -3   6   0    9.59    1.40
  -3   6   0    8.21    1.35
  -3   6   0    8.52    1.54
   2  -6   0   25.59    2.12
  -2   6   0   27.38    2.03
  -2   6   0   26.69    2.23
  -2   6   0   24.96    2.07
  -2   6   0   22.85    2.07
  -2   6   0   27.19    2.25
   1  -6   0   18.70    1.69
  -1   6   0   20.88    1.90
  -1   6   0   23.87    2.00
  -1   6   0   22.04    1.77
  -1   6   0   23.73    1.98
  -1   6   0   21.63    1.92
   0  -6   0   94.71    4.92
   0  -6   0   91.54    5.34
   0  -6   0   88.78    5.36
   0  -6   0   93.87    4.90
   0   6   0   90.06    5.50
   0   6   0   89.37    5.63
   0   6   0   89.15    5.71
   0   6   0   89.46    5.52
   0   6   0   92.14    5.50
  -1  -6   0  122.27    6.47
  -1  -6   0  133.19    6.50
  -1  -6   0  112.82    6.66
  -1  -6   0  114.51    6.94
  -1  -6   0  113.95    6.60
  -1  -6   0  118.74    6.81
   1   6   0  112.41    7.01
   1   6   0  116.43    7.20
   1   6   0  108.09    6.88
   1   6   0  117.13    6.73
  -2  -6   0   -0.22    0.36
  -2  -6   0    0.19    0.34
  -2  -6   0    0.15    0.38
  -2  -6   0    0.39    0.36
  -2  -6   0    1.14    0.47
  -2  -6   0    0.33    0.48
   2   6   0    0.27    0.41
   2   6   0    0.31    0.59
   2   6   0    0.47    0.47
   2   6   0    0.19    0.25
  -3  -6   0  144.75    8.34
  -3  -6   0  141.26    7.57
  -3  -6   0  153.96    8.22
  -3  -6   0  135.57    7.68
  -3  -6   0  122.72    7.90
   3   6   0  138.91    8.62
   3   6   0  149.11    7.88
   3   6   0  136.12    8.25
  -4  -6   0    2.34    0.89
  -4  -6   0    4.27    0.97
  -4  -6   0    2.98    1.06
   4   6   0    1.94    0.87
   4   6   0    2.41    1.05
  -5  -6   0   41.76    3.39
  -5  -6   0   50.29    3.62
  -5  -6   0   48.86    3.73
   5   6   0   46.48    3.85
   5   6   0   46.49    3.51
  -6  -6   0    2.01    0.97
  -6  -6   0    1.43    0.94
  -6  -6   0    1.52    1.06
   6   6   0    0.76    0.84
   6   6   0    0.40    0.79
  -7  -6   0   47.56    3.79
  -7  -6   0   44.72    3.67
  -7  -6   0   39.92    3.54
   7   6   0   46.05    4.00
   7   6   0   40.35    3.41
  -8  -6   0    7.27    1.72
  -8  -6   0    9.40    1.88
  -8  -6   0    8.47    2.03
   8   6   0    7.81    2.01
  -9  -6   0    0.48    1.00
  -9  -6   0   -0.80    1.25
  -9  -6   0    0.24    1.19
   9   6   0    0.96    0.99
 -10  -6   0    9.09    2.09
 -10  -6   0    5.64    1.88
 -10  -6   0    4.88    1.85
  10   6   0    6.99    1.86
 -11  -6   0    4.13    1.90
 -11  -6   0    6.67    2.00
 -11  -6   0    7.63    2.10
  11   6   0    6.07    1.88
  13  -7   0    2.52    1.50
  13  -7   0    0.94    1.44
 -13   7   0    1.71    1.47
 -13   7   0   -0.67    1.22
  12  -7   0   20.58    2.98
  12  -7   0   21.77    3.57
 -12   7   0   17.95    3.35
 -12   7   0   20.25    3.06
  11  -7   0    2.88    1.34
  11  -7   0    1.64    1.11
  11  -7   0    2.32    1.54
  11  -7   0    3.42    1.97
 -11   7   0    4.02    1.38
 -11   7   0    4.65    2.04
  10  -7   0    3.20    1.74
  10  -7   0    8.11    1.99
  10  -7   0    6.15    1.60
 -10   7   0    7.35    1.42
 -10   7   0    8.02    2.32
 -10   7   0    5.75    1.64
   9  -7   0    6.48    1.52
   9  -7   0    5.75    1.69
   9  -7   0    6.20    1.63
  -9   7   0    6.78    1.72
  -9   7   0    8.13    1.35
  -9   7   0    9.61    2.36
   8  -7   0    3.99    1.37
   8  -7   0    3.79    1.29
   8  -7   0    3.51    1.09
  -8   7   0    2.89    1.23
  -8   7   0    2.64    0.83
  -8   7   0    5.12    1.48
   7  -7   0    2.12    0.89
   7  -7   0    0.94    0.74
   7  -7   0    1.52    0.80
   7  -7   0    0.73    0.51
  -7   7   0    1.09    0.67
  -7   7   0   -0.16    0.91
  -7   7   0    2.50    1.27
   6  -7   0    3.38    1.12
   6  -7   0    1.23    0.65
   6  -7   0    1.95    0.64
   6  -7   0    2.08    0.81
  -6   7   0    3.92    1.25
  -6   7   0    2.31    1.22
  -6   7   0    3.04    0.80
   5  -7   0   19.98    1.53
   5  -7   0   15.72    2.01
   5  -7   0   17.72    2.16
   5  -7   0   15.76    1.67
  -5   7   0   16.46    2.39
  -5   7   0   16.01    2.06
  -5   7   0   13.12    2.02
  -5   7   0   17.85    1.84
   4  -7   0   64.31    3.73
   4  -7   0   67.51    4.38
   4  -7   0   69.88    4.14
   4  -7   0   60.94    4.39
  -4   7   0   58.88    4.63
  -4   7   0   67.86    4.17
  -4   7   0   67.45    4.54
  -4   7   0   60.86    4.43
   3  -7   0    6.20    0.40
   3  -7   0    7.34    1.28
   3  -7   0    5.22    1.00
   3  -7   0    4.83    0.39
  -3   7   0    4.46    1.21
  -3   7   0    8.58    1.47
  -3   7   0    6.10    1.31
  -3   7   0    4.41    1.13
  -3   7   0    6.00    1.09
   2  -7   0  242.70   13.06
   2  -7   0  243.81   13.23
  -2   7   0  235.05   13.18
  -2   7   0  234.32   13.28
  -2   7   0  231.21   12.95
  -2   7   0  227.65   13.19
  -2   7   0  224.42   13.21
   1  -7   0   69.04    4.28
   1  -7   0   63.69    4.46
  -1   7   0   69.86    4.52
  -1   7   0   65.89    4.31
  -1   7   0   66.52    4.53
  -1   7   0   69.15    4.49
  -1   7   0   69.32    4.57
   0  -7   0   72.76    4.36
   0  -7   0   74.69    4.41
   0  -7   0   72.90    3.75
   0  -7   0   71.26    3.77
   0   7   0   60.36    4.48
   0   7   0   68.57    4.75
   0   7   0   70.45    4.48
   0   7   0   66.66    4.48
   0   7   0   64.48    4.62
  -1  -7   0  185.09   10.25
  -1  -7   0  183.26    9.90
  -1  -7   0  195.58   10.21
  -1  -7   0  184.62   10.57
  -1  -7   0  195.56   10.41
   1   7   0  179.17   10.86
   1   7   0  176.07   10.27
   1   7   0  173.86   10.63
  -2  -7   0   23.61    1.85
  -2  -7   0   23.88    1.78
  -2  -7   0   22.14    2.31
  -2  -7   0   24.84    1.82
  -2  -7   0   23.26    2.51
   2   7   0   24.80    2.92
   2   7   0   27.03    2.32
  -3  -7   0    7.22    1.11
  -3  -7   0    8.73    0.90
  -3  -7   0    7.93    1.01
  -3  -7   0    9.17    1.48
  -3  -7   0    6.91    1.45
   3   7   0   10.10    1.63
   3   7   0    3.78    1.27
  -4  -7   0    4.74    1.23
  -4  -7   0    4.26    1.18
  -4  -7   0    5.01    1.08
   4   7   0    1.67    1.25
   4   7   0    5.13    1.24
  -5  -7   0    2.02    0.89
  -5  -7   0    1.57    0.89
  -5  -7   0    0.96    0.84
   5   7   0    3.01    1.09
   5   7   0    2.53    1.25
  -6  -7   0    2.97    1.34
  -6  -7   0    4.38    1.48
  -6  -7   0    5.49    1.43
   6   7   0    5.40    1.33
   6   7   0    4.84    1.67
  -7  -7   0    0.10    1.02
  -7  -7   0    0.15    0.86
  -7  -7   0    0.72    0.92
   7   7   0    0.93    0.96
   7   7   0    0.07    0.72
  -8  -7   0   10.63    2.08
  -8  -7   0   14.60    2.44
  -8  -7   0    6.40    1.74
   8   7   0   12.07    2.48
  -9  -7   0    3.60    1.47
  -9  -7   0    5.58    1.74
  -9  -7   0    4.71    1.78
   9   7   0    4.80    1.89
 -10  -7   0   -1.31    1.31
 -10  -7   0    0.07    1.11
 -10  -7   0    0.35    1.43
  10   7   0   -0.04    1.01
  12  -8   0    2.14    1.40
  12  -8   0    2.77    1.80
 -12   8   0   -0.41    1.40
 -12   8   0    0.85    1.75
  11  -8   0    0.93    1.12
  11  -8   0    2.33    1.51
 -11   8   0    1.79    1.57
 -11   8   0    1.72    1.41
  10  -8   0    0.06    0.95
  10  -8   0    1.96    1.13
  10  -8   0    1.81    1.39
  10  -8   0    0.67    1.42
 -10   8   0    0.04    1.54
 -10   8   0    2.62    1.57
   9  -8   0   84.26    5.97
   9  -8   0   72.43    5.65
   9  -8   0   79.49    5.51
   9  -8   0   83.05    6.04
  -9   8   0   80.45    5.24
  -9   8   0   74.31    6.23
  -9   8   0   82.64    6.15
   8  -8   0  102.60    6.85
   8  -8   0  110.09    7.38
   8  -8   0  107.04    7.49
   8  -8   0  112.60    7.40
  -8   8   0  112.66    7.73
  -8   8   0  124.80    7.80
  -8   8   0  115.75    6.80
   7  -8   0    7.22    1.58
   7  -8   0    5.62    0.99
   7  -8   0    7.53    1.29
   7  -8   0    8.16    1.71
  -7   8   0    9.01    1.93
  -7   8   0    8.61    1.34
  -7   8   0    4.56    1.63
   6  -8   0   21.15    2.62
   6  -8   0   23.54    1.92
   6  -8   0   21.53    1.84
   6  -8   0   21.82    2.60
  -6   8   0   20.43    2.17
  -6   8   0   25.04    2.93
  -6   8   0   25.43    3.11
   5  -8   0   90.38    5.17
   5  -8   0   88.97    5.97
   5  -8   0   86.46    5.86
   5  -8   0   93.74    6.06
   5  -8   0   97.25    5.57
  -5   8   0   89.64    5.99
  -5   8   0   83.84    6.16
  -5   8   0   91.00    5.60
  -5   8   0   91.08    6.17
   4  -8   0   15.80    1.84
   4  -8   0   15.27    1.02
   4  -8   0   15.82    2.04
   4  -8   0   17.38    2.14
   4  -8   0   19.51    2.24
  -4   8   0   16.88    1.90
  -4   8   0   12.67    2.07
  -4   8   0   16.76    2.28
  -4   8   0   14.46    2.19
   3  -8   0   36.98    2.93
   3  -8   0   31.58    2.59
   3  -8   0   33.85    2.77
  -3   8   0   34.55    3.01
  -3   8   0   29.20    3.29
  -3   8   0   33.12    2.65
  -3   8   0   37.17    2.84
  -3   8   0   32.44    2.85
   2  -8   0   88.68    5.52
   2  -8   0   90.99    5.74
  -2   8   0   84.75    5.72
  -2   8   0   87.33    5.84
  -2   8   0   87.44    5.48
  -2   8   0   89.82    5.77
  -2   8   0   84.61    5.71
   1  -8   0    6.36    1.32
   1  -8   0    5.54    1.08
   1  -8   0    5.26    1.02
  -1   8   0    5.44    1.27
  -1   8   0    8.52    1.52
  -1   8   0    7.33    1.33
  -1   8   0    6.30    1.29
  -1   8   0    8.21    1.51
   0  -8   0    1.49    0.64
   0  -8   0    0.31    0.53
   0  -8   0    0.35    0.57
   0  -8   0    0.78    0.75
   0   8   0    2.61    1.05
   0   8   0    0.84    0.66
   0   8   0    0.23    0.70
   0   8   0    2.09    1.12
  -1  -8   0  111.75    6.98
  -1  -8   0  117.54    6.60
  -1  -8   0  111.23    6.18
  -1  -8   0  118.01    6.66
  -1  -8   0  114.96    6.78
   1   8   0  112.35    6.70
   1   8   0  109.58    7.29
   1   8   0  104.43    7.05
  -2  -8   0   67.63    4.28
  -2  -8   0   74.97    4.82
  -2  -8   0   70.30    4.99
  -2  -8   0   75.42    4.51
   2   8   0   69.56    5.26
   2   8   0   82.61    5.24
  -3  -8   0    3.33    1.07
  -3  -8   0    3.40    0.86
  -3  -8   0    4.21    1.08
   3   8   0    3.87    1.48
   3   8   0    2.78    1.14
  -4  -8   0    2.61    0.86
  -4  -8   0    0.93    1.04
  -4  -8   0    2.47    1.09
   4   8   0    1.55    0.98
   4   8   0    1.78    1.32
  -5  -8   0   20.55    2.58
  -5  -8   0   19.41    2.58
  -5  -8   0   18.13    2.20
   5   8   0   16.15    2.36
   5   8   0   16.21    2.72
  -6  -8   0   67.02    4.64
  -6  -8   0   54.55    4.69
  -6  -8   0   60.48    4.85
   6   8   0   66.40    5.41
   6   8   0   62.35    4.71
  -7  -8   0    9.95    1.89
  -7  -8   0    9.54    2.20
  -7  -8   0    9.55    2.16
   7   8   0   11.15    2.46
  -8  -8   0   33.93    3.65
  -8  -8   0   22.23    3.37
  -8  -8   0   23.26    3.45
   8   8   0   37.66    4.31
  -9  -8   0    1.26    1.67
  -9  -8   0    3.58    1.59
  -9  -8   0    0.92    1.46
   9   8   0    1.59    1.61
  12  -9   0   18.94    3.47
  12  -9   0   21.58    2.98
 -12   9   0   15.53    3.32
 -12   9   0   19.62    3.23
  11  -9   0   21.39    3.27
  11  -9   0   18.89    2.75
 -11   9   0   15.85    3.20
 -11   9   0   21.18    3.22
  10  -9   0    0.86    1.01
  10  -9   0    0.69    0.98
 -10   9   0    0.23    1.63
 -10   9   0    0.14    1.03
   9  -9   0    9.37    2.32
   9  -9   0    9.46    2.00
   9  -9   0    8.10    1.56
   9  -9   0    7.89    2.01
  -9   9   0    7.89    2.20
  -9   9   0   10.54    2.60
   8  -9   0    5.00    1.20
   8  -9   0    4.38    1.39
   8  -9   0    4.46    1.41
   8  -9   0    3.37    1.23
  -8   9   0    4.77    1.33
  -8   9   0    2.59    1.69
  -8   9   0    4.72    1.61
   7  -9   0   87.68    5.47
   7  -9   0   95.14    6.29
   7  -9   0   84.77    6.34
   7  -9   0   83.97    6.20
  -7   9   0   90.05    5.77
  -7   9   0   99.63    6.69
  -7   9   0   99.08    6.85
   6  -9   0   12.27    2.12
   6  -9   0   20.42    1.47
   6  -9   0   16.35    1.86
   6  -9   0   16.39    2.31
   6  -9   0   13.08    2.17
  -6   9   0   13.31    2.39
  -6   9   0   12.65    2.41
  -6   9   0   17.08    2.07
   5  -9   0    8.84    1.61
   5  -9   0    7.74    1.36
   5  -9   0    7.06    1.56
   5  -9   0    7.23    1.59
  -5   9   0   12.54    2.10
  -5   9   0    8.08    1.61
  -5   9   0    7.09    1.77
  -5   9   0    8.82    1.48
   4  -9   0    1.99    0.97
   4  -9   0    4.01    1.11
   4  -9   0    2.62    1.03
   4  -9   0    4.00    1.03
  -4   9   0    2.15    1.03
  -4   9   0    0.91    1.15
  -4   9   0    4.06    1.19
  -4   9   0    2.33    0.95
   3  -9   0   57.30    4.19
   3  -9   0   59.88    4.15
   3  -9   0   54.52    4.27
   3  -9   0   57.21    4.21
  -3   9   0   57.00    4.44
  -3   9   0   59.02    4.49
  -3   9   0   67.89    4.26
  -3   9   0   62.90    4.43
  -3   9   0   60.06    4.49
   2  -9   0    0.87    0.66
   2  -9   0    0.33    0.46
  -2   9   0    1.37    0.87
  -2   9   0    0.92    1.03
  -2   9   0    1.66    0.85
  -2   9   0    0.90    0.80
  -2   9   0    2.18    1.05
   1  -9   0    1.41    0.79
   1  -9   0    0.45    0.67
   1  -9   0    1.79    0.79
   1  -9   0    0.53    0.59
   1  -9   0    0.78    0.65
  -1   9   0    1.32    0.88
  -1   9   0    1.02    0.85
  -1   9   0    0.56    0.74
  -1   9   0    0.08    0.83
  -1   9   0    0.46    0.98
   0  -9   0   49.85    3.42
   0  -9   0   49.94    3.49
   0  -9   0   47.78    3.68
   0  -9   0   47.64    3.44
   0   9   0   45.04    3.51
   0   9   0   49.08    3.97
   0   9   0   47.95    4.04
  -1  -9   0  124.54    7.84
  -1  -9   0  129.20    7.63
  -1  -9   0  117.79    7.38
   1   9   0  128.73    8.31
   1   9   0  133.69    8.17
  -2  -9   0   77.56    4.58
  -2  -9   0   72.76    5.40
  -2  -9   0   77.27    5.17
   2   9   0   90.66    6.13
   2   9   0   78.45    5.65
  -3  -9   0   -0.04    0.46
  -3  -9   0   -0.39    0.66
  -3  -9   0    2.39    1.05
   3   9   0    0.41    0.97
   3   9   0    0.15    0.91
  -4  -9   0    1.16    0.79
  -4  -9   0    1.61    1.13
  -4  -9   0    1.92    1.30
   4   9   0    2.51    1.20
   4   9   0    2.05    1.27
  -5  -9   0   -0.25    0.64
  -5  -9   0    0.27    1.10
  -5  -9   0    0.07    0.75
   5   9   0    0.26    1.39
   5   9   0    1.35    1.02
  -6  -9   0   33.46    3.68
  -6  -9   0   27.95    3.54
  -6  -9   0   28.71    3.05
   6   9   0   22.24    3.60
   6   9   0   20.88    2.91
  -7  -9   0    0.20    1.04
  -7  -9   0    0.27    0.92
  -7  -9   0    0.12    1.35
   7   9   0    2.04    1.36
  -8  -9   0    0.46    1.11
  -8  -9   0    1.00    1.45
  -8  -9   0    1.77    1.61
   8   9   0   -1.42    1.12
  11 -10   0   27.94    4.06
  11 -10   0   24.09    2.97
 -11  10   0   34.52    4.80
 -11  10   0   27.67    4.13
  10 -10   0   -0.09    0.85
  10 -10   0    0.73    1.16
 -10  10   0    0.48    1.52
 -10  10   0    1.90    1.26
   9 -10   0    6.43    1.78
   9 -10   0    3.98    1.34
  -9  10   0    4.92    2.21
  -9  10   0    6.35    2.03
   8 -10   0   61.72    5.42
   8 -10   0   71.64    5.43
  -8  10   0   78.22    5.90
  -8  10   0   73.88    5.99
   7 -10   0   44.11    3.98
   7 -10   0   41.24    3.73
   7 -10   0   48.97    4.15
  -7  10   0   41.94    4.79
  -7  10   0   41.66    3.61
  -7  10   0   40.19    4.64
   6 -10   0   64.72    5.22
   6 -10   0   70.71    5.35
   6 -10   0   80.88    5.61
  -6  10   0   72.24    5.81
  -6  10   0   70.85    4.93
  -6  10   0   78.97    5.79
   5 -10   0   11.59    1.93
   5 -10   0    8.62    1.79
   5 -10   0    8.84    1.76
   5 -10   0    7.48    1.43
  -5  10   0    9.84    1.94
  -5  10   0    6.36    1.90
  -5  10   0    9.23    2.03
  -5  10   0   10.67    1.76
   4 -10   0   51.39    4.15
   4 -10   0   57.18    4.08
   4 -10   0   46.42    3.72
   4 -10   0   52.57    4.08
  -4  10   0   50.08    4.18
  -4  10   0   59.01    4.46
  -4  10   0   47.64    3.78
  -4  10   0   48.89    4.26
   3 -10   0   22.09    2.63
   3 -10   0   27.58    2.52
   3 -10   0   28.64    2.49
   3 -10   0   28.47    2.93
   3 -10   0   24.57    2.93
  -3  10   0   24.96    2.74
  -3  10   0   25.75    3.15
  -3  10   0   20.91    2.88
  -3  10   0   28.39    3.26
  -3  10   0   23.31    3.03
   2 -10   0   14.96    1.85
   2 -10   0   13.96    2.13
   2 -10   0   16.29    2.13
   2 -10   0   14.04    2.01
   2 -10   0   13.29    1.88
  -2  10   0   16.08    2.31
  -2  10   0   15.33    2.11
  -2  10   0   11.95    2.30
  -2  10   0   20.62    2.60
  -2  10   0   10.57    2.03
   1 -10   0   10.37    1.50
   1 -10   0    9.54    1.54
   1 -10   0   12.56    1.79
   1 -10   0    6.38    1.50
   1 -10   0    9.96    1.75
  -1  10   0    7.32    1.68
  -1  10   0   10.41    1.82
  -1  10   0    8.07    1.91
   0 -10   0   21.43    2.39
   0 -10   0   23.53    2.77
   0 -10   0   21.39    2.34
   0 -10   0   21.62    2.65
   0  10   0   19.47    2.84
   0  10   0   21.78    2.50
   0  10   0   20.10    2.82
  -1 -10   0   56.81    4.43
  -1 -10   0   58.47    4.16
   1  10   0   53.71    4.50
   1  10   0   59.43    4.80
  -2 -10   0   52.84    4.48
  -2 -10   0   63.41    4.32
   2  10   0   55.18    4.72
   2  10   0   61.91    5.03
  -3 -10   0    6.37    1.59
  -3 -10   0    8.32    1.75
   3  10   0    4.67    1.66
   3  10   0    7.07    2.18
  -4 -10   0    0.28    1.02
  -4 -10   0   -0.58    0.87
   4  10   0   -0.01    1.39
   4  10   0    0.15    1.06
  -5 -10   0    0.80    1.28
  -5 -10   0    1.37    0.86
  -5 -10   0    2.14    1.13
   5  10   0    1.57    1.62
   5  10   0    0.56    1.16
  -6 -10   0   -0.26    1.22
  -6 -10   0   -0.43    0.78
  -6 -10   0    0.13    0.85
   6  10   0    0.30    1.53
   9 -11   0   15.81    2.70
  -9  11   0   10.28    2.78
  -9  11   0   13.16    3.07
   8 -11   0   33.58    3.98
  -8  11   0   31.06    4.18
  -8  11   0   27.15    3.97
   7 -11   0   47.87    4.43
   7 -11   0   49.79    4.34
  -7  11   0   48.42    5.26
  -7  11   0   47.99    5.28
   6 -11   0   55.64    4.48
   6 -11   0   59.99    4.69
   6 -11   0   41.59    4.92
  -6  11   0   52.57    4.74
  -6  11   0   47.24    5.13
   5 -11   0    0.84    0.88
   5 -11   0    0.52    0.98
   5 -11   0    0.99    0.91
  -5  11   0    0.59    1.05
  -5  11   0    1.04    1.24
  -5  11   0    0.72    0.87
  -5  11   0   -0.51    1.20
   4 -11   0    4.48    1.25
   4 -11   0    7.17    2.06
   4 -11   0    5.59    1.43
   4 -11   0    4.94    1.50
   4 -11   0    3.03    1.15
  -4  11   0    7.68    1.57
  -4  11   0    6.81    1.74
  -4  11   0    6.95    1.81
  -4  11   0    4.79    1.77
   3 -11   0   15.51    2.14
   3 -11   0   13.76    2.11
   3 -11   0   15.17    1.94
   3 -11   0   10.91    1.87
   3 -11   0   10.98    2.05
   3 -11   0   12.52    2.02
  -3  11   0   12.78    2.43
  -3  11   0   13.69    2.12
  -3  11   0   15.39    2.52
  -3  11   0   11.80    2.33
   2 -11   0   16.56    2.34
   2 -11   0   16.08    2.38
   2 -11   0   16.10    2.10
   2 -11   0   18.82    2.46
   2 -11   0   15.80    2.25
   2 -11   0   13.70    2.07
   2 -11   0   18.75    2.39
  -2  11   0   15.26    2.69
  -2  11   0   16.74    2.33
  -2  11   0   18.07    2.73
  -2  11   0   15.55    2.46
  -2  11   0   18.09    2.66
   1 -11   0    1.75    1.05
   1 -11   0    0.67    0.72
   1 -11   0    1.02    0.85
   1 -11   0    1.07    0.70
  -1  11   0   -0.15    1.05
  -1  11   0    0.83    0.89
  -1  11   0   -0.47    1.10
   0 -11   0   12.03    2.20
   0 -11   0   17.44    2.26
   0 -11   0   16.97    2.40
   0  11   0   18.03    2.90
   0  11   0   15.06    2.81
  -1 -11   0   69.66    5.31
  -1 -11   0   70.54    4.94
  -1 -11   0   68.08    5.35
   1  11   0   67.58    5.72
   1  11   0   71.58    5.61
  -2 -11   0    7.22    1.69
  -2 -11   0    6.76    1.62
   2  11   0    5.75    1.90
   2  11   0    8.55    2.37
  -3 -11   0    3.93    1.33
  -3 -11   0    1.40    1.01
   3  11   0    0.05    1.28
   3  11   0    1.98    1.50
  -4 -11   0   23.86    3.46
  -4 -11   0   26.39    3.30
   4  11   0   28.01    3.73
   4  11   0   23.72    3.79
  -5 -11   0    4.03    1.68
  -5 -11   0    4.01    1.89
   5  11   0    1.31    1.88
   8 -12   0    1.53    1.23
  -8  12   0   -0.99    1.29
  -8  12   0    2.86    1.97
   7 -12   0   11.99    2.42
  -7  12   0   19.95    3.36
  -7  12   0   12.73    3.04
   6 -12   0   10.27    2.05
  -6  12   0   10.96    2.71
  -6  12   0   10.71    2.37
   5 -12   0    2.89    1.27
   5 -12   0    3.09    1.32
  -5  12   0    7.72    2.13
  -5  12   0    4.22    1.88
   4 -12   0    0.36    1.03
   4 -12   0    0.88    0.96
   4 -12   0    1.69    1.00
   4 -12   0   -0.37    0.75
  -4  12   0    0.33    0.95
  -4  12   0    0.99    1.01
  -4  12   0   -0.76    0.85
  -4  12   0    0.44    1.34
   3 -12   0    4.18    1.17
   3 -12   0    4.50    1.27
   3 -12   0    6.78    1.61
   3 -12   0    4.50    1.36
  -3  12   0    6.51    1.84
  -3  12   0    5.24    1.77
  -3  12   0    6.21    2.05
   2 -12   0   42.09    3.61
   2 -12   0   48.54    3.86
   2 -12   0   40.70    3.39
   2 -12   0   45.55    3.80
  -2  12   0   41.65    4.70
  -2  12   0   33.71    4.33
   1 -12   0    1.26    0.99
   1 -12   0    1.80    1.21
   1 -12   0    4.88    1.35
  -1  12   0    6.38    1.98
  -1  12   0    1.56    1.10
   0 -12   0   12.47    1.99
   0 -12   0   14.61    2.48
   0  12   0   13.90    2.78
   0  12   0    9.22    2.40
  -1 -12   0   52.43    4.76
  -1 -12   0   66.04    4.71
   1  12   0   81.32    6.01
   1  12   0   52.74    5.03
  -2 -12   0    4.42    1.45
  -2 -12   0    5.68    1.66
   2  12   0    5.42    1.94
   2  12   0    4.56    2.10
  -3  13   0   10.38    2.56
   1  13  -1    0.83    1.25
   1  13  -1    1.61    1.39
  -1 -13   1    0.29    1.15
  -1 -13   1    4.37    1.45
   0  13  -1   13.49    2.73
   0  13  -1   23.01    3.55
   0 -13   1   19.66    2.95
   0 -13   1   22.64    2.78
  -1  13  -1    7.74    2.14
  -1  13  -1    5.23    2.04
   1 -13   1    8.50    1.87
   1 -13   1   10.71    1.92
  -2  13  -1    0.05    0.93
  -2  13  -1    0.88    1.38
   2 -13   1    0.18    0.79
   2 -13   1   -0.47    0.81
  -3  13  -1    3.00    1.49
  -3  13  -1    6.52    1.89
   3 -13   1    2.99    1.06
   3 -13   1    3.07    1.43
  -4  13  -1   42.61    4.97
  -4  13  -1   47.41    4.06
   4 -13   1   44.81    3.96
   4 -13   1   47.90    3.76
   4 -13   1   42.75    4.06
  -5  13  -1    4.52    1.70
  -5  13  -1    4.29    1.70
   5 -13   1    4.27    1.35
   5 -13   1    4.01    1.65
  -6  13  -1    8.81    2.55
  -6  13  -1    3.85    1.70
   6 -13   1    3.90    1.81
   6 -13   1    4.97    1.55
   4  12  -1   66.75    5.80
  -4 -12   1   74.18    5.78
  -4 -12   1   75.84    5.64
   3  12  -1   22.90    4.01
  -3 -12   1   39.70    3.98
  -3 -12   1   32.03    3.94
   2  12  -1    1.31    1.65
   2  12  -1    1.59    1.10
  -2 -12   1    0.76    0.89
  -2 -12   1    1.20    1.28
   1  12  -1   63.27    5.37
   1  12  -1   52.82    4.86
  -1 -12   1   53.76    4.67
  -1 -12   1   60.09    4.48
   0  12  -1   52.94    5.04
   0 -12   1   68.58    5.04
   0 -12   1   64.20    4.65
  -1  12  -1   19.16    3.10
  -1  12  -1   24.52    3.35
   1 -12   1   20.52    2.56
   1 -12   1   20.29    2.75
  -2  12  -1   55.30    4.61
  -2  12  -1   51.40    4.49
  -2  12  -1   51.19    4.26
   2 -12   1   50.74    3.94
   2 -12   1   47.10    4.01
   2 -12   1   53.10    4.04
   2 -12   1   49.88    4.12
   2 -12   1   54.91    4.23
  -3  12  -1    6.32    1.90
  -3  12  -1    4.42    1.71
  -3  12  -1    6.89    1.70
  -3  12  -1    4.81    1.57
   3 -12   1    5.69    1.61
   3 -12   1    3.64    1.13
   3 -12   1    4.40    1.32
   3 -12   1    5.86    1.40
   3 -12   1    5.63    1.42
   3 -12   1    4.31    1.22
  -4  12  -1   10.26    2.40
  -4  12  -1   18.20    2.54
  -4  12  -1   13.67    2.59
   4 -12   1   17.45    2.54
   4 -12   1   15.22    2.31
   4 -12   1   14.19    2.26
  -5  12  -1    0.01    0.91
  -5  12  -1    0.50    1.07
  -5  12  -1    3.39    1.31
   5 -12   1    2.66    1.16
   5 -12   1    1.26    0.95
  -6  12  -1    8.34    1.82
  -6  12  -1    8.20    2.31
  -6  12  -1    8.39    2.30
   6 -12   1    9.18    2.01
   6 -12   1    8.62    1.88
  -7  12  -1   11.08    2.51
  -7  12  -1   13.20    3.06
   7 -12   1   19.02    2.75
  -8  12  -1   14.72    3.15
  -8  12  -1   23.66    3.61
   8 -12   1   13.37    2.64
   6  11  -1    1.71    1.83
  -6 -11   1    2.48    1.53
  -6 -11   1    4.37    1.73
   5  11  -1   29.78    4.36
  -5 -11   1   35.59    3.90
  -5 -11   1   29.66    3.80
   4  11  -1   23.93    3.24
   4  11  -1   16.82    3.23
  -4 -11   1   33.54    3.78
  -4 -11   1   23.05    3.08
   3  11  -1   38.94    4.76
   3  11  -1   37.88    4.22
  -3 -11   1   41.88    4.29
  -3 -11   1   39.33    3.54
   2  11  -1    4.52    1.73
   2  11  -1    4.51    1.74
  -2 -11   1    2.98    1.27
  -2 -11   1    6.17    1.51
   1  11  -1   12.74    2.44
   1  11  -1   10.57    2.19
  -1 -11   1   11.13    1.90
  -1 -11   1   12.33    2.18
   0  11  -1    0.26    0.80
   0  11  -1    0.82    1.30
   0 -11   1    1.25    0.73
   0 -11   1   -0.05    0.67
   0 -11   1    0.81    0.95
   0 -11   1    0.73    0.76
  -1  11  -1    3.89    1.34
  -1  11  -1    2.82    1.27
  -1  11  -1   -0.05    0.92
   1 -11   1    3.61    1.03
   1 -11   1    1.71    0.85
   1 -11   1    1.89    1.13
   1 -11   1    1.15    0.72
   1 -11   1    2.70    0.90
   1 -11   1    1.44    0.87
  -2  11  -1    1.31    1.19
  -2  11  -1   -0.97    0.89
  -2  11  -1    0.91    0.87
  -2  11  -1    1.37    1.05
  -2  11  -1    0.99    1.10
   2 -11   1   -0.19    0.69
   2 -11   1    1.06    0.76
   2 -11   1   -0.72    0.63
   2 -11   1    0.65    0.70
   2 -11   1    1.20    0.76
  -3  11  -1    7.97    1.76
  -3  11  -1    4.71    1.63
  -3  11  -1    5.91    1.47
  -3  11  -1    4.13    1.38
  -3  11  -1    7.05    1.92
   3 -11   1    7.80    1.49
   3 -11   1    6.51    1.46
   3 -11   1    5.25    1.46
   3 -11   1    5.37    1.39
   3 -11   1    5.84    1.36
  -4  11  -1    0.85    0.99
  -4  11  -1    1.55    1.32
  -4  11  -1    0.98    0.88
  -4  11  -1    0.34    0.82
   4 -11   1    0.57    0.76
   4 -11   1   -0.21    0.75
   4 -11   1    0.37    0.68
   4 -11   1    0.86    0.78
  -5  11  -1   23.14    3.37
  -5  11  -1   26.06    3.33
  -5  11  -1   23.23    2.76
   5 -11   1   19.74    2.70
   5 -11   1   26.56    3.08
   5 -11   1   22.82    2.85
  -6  11  -1    1.25    1.43
  -6  11  -1    3.36    1.79
  -6  11  -1    0.47    0.93
   6 -11   1   -1.18    0.67
   6 -11   1   -0.06    0.74
   6 -11   1    0.28    1.03
  -7  11  -1   39.49    3.42
  -7  11  -1   38.67    4.74
  -7  11  -1   41.04    4.66
   7 -11   1   43.97    3.90
   7 -11   1   39.62    3.80
  -8  11  -1   38.26    4.57
  -8  11  -1   34.41    4.43
   8 -11   1   31.68    3.92
   8 -11   1   35.88    4.13
  -9  11  -1   -1.01    1.45
  -9  11  -1    0.72    1.20
   9 -11   1    1.55    1.19
 -10  11  -1   16.84    3.30
 -10  11  -1   16.54    3.33
  10 -11   1   21.40    3.35
   7  10  -1    1.83    1.47
  -7 -10   1    0.08    0.91
  -7 -10   1    0.14    1.13
  -7 -10   1   -0.79    1.40
   6  10  -1   10.01    2.62
  -6 -10   1    9.49    1.73
  -6 -10   1   10.16    2.15
  -6 -10   1    9.79    2.10
   5  10  -1   10.35    2.13
   5  10  -1   18.10    3.20
  -5 -10   1   18.68    2.60
  -5 -10   1   16.23    2.59
  -5 -10   1   17.83    2.10
   4  10  -1    3.61    1.89
   4  10  -1    6.61    1.78
  -4 -10   1    7.93    1.74
  -4 -10   1    7.45    1.23
  -4 -10   1    6.88    1.83
   3  10  -1   -0.20    0.90
   3  10  -1    0.19    0.97
  -3 -10   1    0.78    0.55
  -3 -10   1    0.77    0.72
  -3 -10   1    1.35    0.89
   2  10  -1    1.17    0.88
   2  10  -1    2.70    1.50
  -2 -10   1    2.09    1.02
  -2 -10   1    3.03    1.26
   1  10  -1   17.05    2.48
   1  10  -1   17.60    2.76
  -1 -10   1   17.53    2.37
  -1 -10   1   16.30    2.14
  -1 -10   1   19.57    2.15
   0  10  -1   43.83    3.63
   0  10  -1   45.92    3.87
   0  10  -1   39.30    3.44
   0 -10   1   40.56    3.33
   0 -10   1   42.93    3.20
   0 -10   1   37.55    3.05
   0 -10   1   40.87    3.18
   0 -10   1   40.03    3.36
  -1  10  -1   -0.25    0.62
  -1  10  -1    0.60    0.84
  -1  10  -1   -0.35    0.92
  -1  10  -1    2.14    1.05
   1 -10   1   -0.31    0.56
   1 -10   1   -0.08    0.59
   1 -10   1   -0.09    0.55
   1 -10   1   -0.10    0.58
  -2  10  -1   11.96    2.14
  -2  10  -1    8.72    1.65
  -2  10  -1    6.38    1.78
  -2  10  -1   10.06    1.88
  -2  10  -1    9.86    1.88
   2 -10   1    9.15    1.55
   2 -10   1    9.80    1.67
   2 -10   1    9.29    1.62
   2 -10   1   12.48    1.81
  -3  10  -1  220.38   12.37
  -3  10  -1  222.38   12.64
  -3  10  -1  199.27   12.47
  -3  10  -1  200.26   12.47
  -3  10  -1  215.55   12.23
   3 -10   1  217.30   12.22
   3 -10   1  206.33   12.19
   3 -10   1  214.34   12.08
   3 -10   1  201.01   12.26
  -4  10  -1   15.88    2.45
  -4  10  -1   11.97    2.13
  -4  10  -1   17.82    2.22
  -4  10  -1   16.39    2.57
  -4  10  -1   20.43    2.37
   4 -10   1   14.17    2.10
   4 -10   1   16.20    1.96
   4 -10   1   18.40    2.32
   4 -10   1   13.89    2.04
  -5  10  -1   -0.16    0.69
  -5  10  -1    0.32    0.81
  -5  10  -1   -0.66    1.00
   5 -10   1    1.35    0.89
   5 -10   1    0.20    0.62
   5 -10   1    0.82    0.66
   5 -10   1   -0.52    0.44
  -6  10  -1    2.22    1.45
  -6  10  -1    3.30    1.15
  -6  10  -1    2.18    1.55
   6 -10   1    1.43    1.05
   6 -10   1    0.57    0.84
   6 -10   1    2.05    1.12
  -7  10  -1   14.17    2.70
  -7  10  -1   15.64    2.71
  -7  10  -1   15.00    2.09
   7 -10   1   14.05    2.32
   7 -10   1   13.98    2.27
   7 -10   1   12.66    1.52
   7 -10   1   13.15    2.19
  -8  10  -1   26.20    3.68
  -8  10  -1   19.95    3.23
  -8  10  -1   23.90    2.75
   8 -10   1   25.47    2.24
   8 -10   1   25.85    3.34
   8 -10   1   23.17    3.10
   8 -10   1   25.46    3.33
  -9  10  -1   -0.75    1.31
  -9  10  -1    0.20    1.10
   9 -10   1    0.82    1.03
   9 -10   1    0.19    0.79
   9 -10   1    0.45    0.84
 -10  10  -1    1.54    1.64
 -10  10  -1    2.79    1.72
  10 -10   1    3.47    1.67
  10 -10   1    2.47    1.18
 -11  10  -1    2.84    1.96
 -11  10  -1   -0.77    1.40
  11 -10   1    1.20    1.07
  11 -10   1    2.22    1.77
   8   9  -1    0.89    1.08
  -8  -9   1    3.43    1.74
  -8  -9   1    2.19    1.37
  -8  -9   1    1.62    1.20
   7   9  -1   -0.94    1.21
  -7  -9   1   -0.39    0.90
  -7  -9   1   -0.28    0.96
  -7  -9   1    0.65    1.11
   6   9  -1   43.14    4.68
  -6  -9   1   31.23    2.97
  -6  -9   1   34.72    3.80
  -6  -9   1   38.34    3.92
   5   9  -1   11.56    2.00
   5   9  -1   11.23    2.42
  -5  -9   1    7.17    1.49
  -5  -9   1    9.00    1.95
  -5  -9   1    9.67    1.90
   4   9  -1   52.46    3.99
   4   9  -1   50.00    4.36
  -4  -9   1   43.91    3.36
  -4  -9   1   51.99    3.79
  -4  -9   1   42.83    3.85
   3   9  -1  231.37   14.15
   3   9  -1  232.21   13.71
  -3  -9   1  245.06   13.01
  -3  -9   1  229.53   13.67
  -3  -9   1  238.30   13.51
   2   9  -1    4.45    1.34
   2   9  -1    3.83    1.55
  -2  -9   1    4.98    1.33
  -2  -9   1    4.06    1.15
  -2  -9   1    2.14    0.88
  -2  -9   1    3.56    0.69
   1   9  -1    0.25    1.02
   1   9  -1   -0.65    0.72
   1   9  -1    1.95    0.88
  -1  -9   1    0.37    0.27
  -1  -9   1    1.39    0.76
  -1  -9   1    0.16    0.52
  -1  -9   1    0.57    0.71
   0   9  -1   21.74    2.68
   0   9  -1   22.66    2.63
   0   9  -1   23.84    2.93
   0  -9   1   29.36    2.32
   0  -9   1   23.08    2.12
   0  -9   1   26.20    2.24
   0  -9   1   23.42    2.29
  -1   9  -1    6.52    1.40
  -1   9  -1    9.78    1.77
  -1   9  -1    8.65    1.67
  -1   9  -1    6.60    1.58
  -1   9  -1    5.56    1.24
   1  -9   1    8.21    1.47
   1  -9   1    5.85    1.19
   1  -9   1    8.07    1.43
  -2   9  -1    1.27    0.91
  -2   9  -1    1.66    0.84
  -2   9  -1    0.90    0.94
  -2   9  -1   -0.45    0.53
  -2   9  -1    1.24    0.85
   2  -9   1    0.93    0.59
   2  -9   1    0.47    0.56
   2  -9   1    1.50    0.70
  -3   9  -1    0.99    0.87
  -3   9  -1    1.02    0.90
  -3   9  -1    0.87    0.79
  -3   9  -1    0.04    0.67
  -3   9  -1    0.16    0.53
   3  -9   1    0.78    0.50
   3  -9   1    0.43    0.57
   3  -9   1    0.29    0.70
   3  -9   1    0.14    0.52
  -4   9  -1    1.92    1.09
  -4   9  -1    0.04    1.00
  -4   9  -1    3.07    1.00
  -4   9  -1    4.24    1.10
  -4   9  -1    2.24    1.23
   4  -9   1    2.25    1.03
   4  -9   1    2.12    0.91
   4  -9   1    2.00    0.79
   4  -9   1    1.40    0.79
  -5   9  -1   29.86    2.58
  -5   9  -1   31.09    3.58
  -5   9  -1   25.07    3.14
   5  -9   1   30.64    2.79
   5  -9   1   29.30    2.32
   5  -9   1   28.78    3.12
   5  -9   1   30.67    2.75
  -6   9  -1    5.78    1.26
  -6   9  -1    7.95    2.00
  -6   9  -1    8.28    1.81
   6  -9   1    7.17    1.57
   6  -9   1    7.08    1.05
   6  -9   1    7.77    1.58
   6  -9   1    6.81    1.53
  -7   9  -1    3.63    1.04
  -7   9  -1    2.35    1.48
  -7   9  -1    3.33    1.34
   7  -9   1    4.33    1.42
   7  -9   1    4.22    1.29
   7  -9   1    3.14    0.86
   7  -9   1    3.41    1.12
  -8   9  -1   28.21    2.60
  -8   9  -1   30.44    3.77
  -8   9  -1   26.82    3.60
   8  -9   1   26.71    3.27
   8  -9   1   33.46    2.71
   8  -9   1   29.22    3.51
   8  -9   1   32.24    3.61
  -9   9  -1   48.43    3.90
  -9   9  -1   50.35    5.27
  -9   9  -1   51.69    5.53
   9  -9   1   56.30    4.49
   9  -9   1   51.48    4.67
   9  -9   1   57.12    4.15
   9  -9   1   56.83    4.65
 -10   9  -1    1.84    1.50
 -10   9  -1    0.71    1.04
  10  -9   1    1.01    1.01
  10  -9   1    1.42    1.52
  10  -9   1   -1.18    1.10
 -11   9  -1    9.23    2.50
 -11   9  -1    4.05    1.65
  11  -9   1    5.70    1.72
  11  -9   1    8.12    2.10
 -12   9  -1    6.55    1.94
 -12   9  -1    4.96    2.09
  12  -9   1    7.30    2.53
  12  -9   1    7.90    1.96
   9   8  -1   21.88    3.51
  -9  -8   1   30.94    3.80
  -9  -8   1   30.23    3.79
  -9  -8   1   32.67    3.72
   8   8  -1   14.81    2.82
  -8  -8   1   11.68    2.12
  -8  -8   1    8.87    2.04
  -8  -8   1   11.51    2.28
   7   8  -1    0.85    1.32
  -7  -8   1    1.49    1.12
  -7  -8   1    1.05    0.90
  -7  -8   1    1.87    1.03
   6   8  -1   36.94    4.38
  -6  -8   1   36.62    3.77
  -6  -8   1   41.07    3.34
  -6  -8   1   35.99    3.91
   5   8  -1    9.07    1.64
   5   8  -1    5.78    1.67
  -5  -8   1   10.59    1.76
  -5  -8   1    9.89    1.92
  -5  -8   1    9.94    1.66
   4   8  -1   14.10    2.05
   4   8  -1   11.65    2.21
  -4  -8   1   14.17    2.03
  -4  -8   1   15.76    1.86
  -4  -8   1   13.72    2.05
   3   8  -1   -0.22    0.98
   3   8  -1    0.44    0.76
  -3  -8   1    0.34    0.75
  -3  -8   1    0.54    0.57
  -3  -8   1    0.29    0.52
  -3  -8   1    0.10    0.59
   2   8  -1    9.25    1.85
   2   8  -1   11.76    1.79
  -2  -8   1   11.32    1.31
  -2  -8   1   13.67    1.58
  -2  -8   1   11.36    1.65
  -2  -8   1   11.20    1.27
  -2  -8   1   15.11    1.91
   1   8  -1    3.84    1.08
   1   8  -1    6.58    1.62
   1   8  -1    7.79    1.44
  -1  -8   1    6.41    0.75
  -1  -8   1    6.64    1.20
  -1  -8   1    7.26    1.20
  -1  -8   1    4.91    0.95
   0   8  -1    5.61    1.17
   0   8  -1    5.49    1.24
   0   8  -1    3.48    1.00
   0   8  -1    5.22    1.29
   0  -8   1    5.05    0.97
   0  -8   1    4.45    1.02
   0  -8   1    5.62    0.36
   0  -8   1    7.11    1.23
   0  -8   1    5.91    0.36
  -1   8  -1    8.75    1.59
  -1   8  -1    9.16    1.61
  -1   8  -1   10.54    1.63
  -1   8  -1    7.54    1.33
  -1   8  -1    8.97    1.51
   1  -8   1    9.56    1.44
   1  -8   1    9.31    1.40
   1  -8   1   11.25    1.48
  -2   8  -1    7.12    1.47
  -2   8  -1    7.38    1.52
  -2   8  -1    7.80    1.37
  -2   8  -1    6.55    1.29
  -2   8  -1    9.13    1.40
   2  -8   1    7.26    1.27
   2  -8   1    5.47    1.13
   2  -8   1    7.82    1.24
  -3   8  -1   51.82    3.69
  -3   8  -1   53.82    3.97
  -3   8  -1   53.52    3.99
  -3   8  -1   52.01    3.95
  -3   8  -1   50.71    3.74
   3  -8   1   54.60    3.72
   3  -8   1   58.58    3.86
   3  -8   1   51.00    3.73
   3  -8   1   55.14    3.58
  -4   8  -1  121.99    7.33
  -4   8  -1  132.22    7.95
  -4   8  -1  124.54    7.79
  -4   8  -1  122.83    7.34
  -4   8  -1  123.81    7.68
   4  -8   1  117.05    7.12
   4  -8   1  120.79    7.53
   4  -8   1  119.89    7.55
   4  -8   1  129.16    6.76
   4  -8   1  125.89    7.49
  -5   8  -1   14.64    2.26
  -5   8  -1   15.33    2.37
  -5   8  -1   15.40    1.85
   5  -8   1   15.84    1.39
   5  -8   1   16.09    2.10
   5  -8   1   19.85    1.54
   5  -8   1   17.12    2.23
   5  -8   1   17.32    2.16
  -6   8  -1    6.45    1.56
  -6   8  -1    5.30    1.62
  -6   8  -1    8.69    1.36
   6  -8   1    5.88    1.31
   6  -8   1    6.45    1.36
   6  -8   1    6.74    0.96
   6  -8   1    4.11    1.17
   6  -8   1    7.43    1.12
  -7   8  -1    3.38    1.31
  -7   8  -1    3.11    1.41
  -7   8  -1    2.15    0.84
   7  -8   1    1.85    1.07
   7  -8   1    3.25    1.22
   7  -8   1    3.46    0.95
   7  -8   1    2.38    1.04
  -8   8  -1  131.02    8.60
  -8   8  -1  141.39    7.96
  -8   8  -1  139.74    8.82
   8  -8   1  130.73    8.04
   8  -8   1  121.55    8.28
   8  -8   1  125.89    8.34
   8  -8   1  131.44    8.57
  -9   8  -1   22.17    3.39
  -9   8  -1   30.76    2.57
  -9   8  -1   27.63    3.45
   9  -8   1   25.24    3.10
   9  -8   1   28.68    3.38
   9  -8   1   23.85    2.90
   9  -8   1   26.06    3.41
 -10   8  -1   -0.74    0.70
 -10   8  -1    1.80    1.70
 -10   8  -1   -1.56    0.99
  10  -8   1   -0.30    1.30
  10  -8   1    1.93    1.18
  10  -8   1   -0.08    0.84
  10  -8   1    0.49    0.91
 -11   8  -1   41.66    4.59
 -11   8  -1   40.50    4.98
  11  -8   1   37.14    3.69
  11  -8   1   40.44    4.65
 -12   8  -1   23.29    3.91
 -12   8  -1   29.28    3.80
  12  -8   1   29.06    3.70
  12  -8   1   28.97    4.14
  10   7  -1    9.30    2.18
 -10  -7   1    6.77    2.25
 -10  -7   1    3.64    1.63
 -10  -7   1    6.95    2.00
   9   7  -1    0.03    1.09
  -9  -7   1    1.93    1.57
  -9  -7   1    1.63    1.19
  -9  -7   1    0.76    1.14
   8   7  -1   16.44    2.76
  -8  -7   1   15.84    2.51
  -8  -7   1   15.31    2.40
  -8  -7   1    8.30    2.09
   7   7  -1    2.99    1.25
  -7  -7   1    3.44    1.24
  -7  -7   1    5.41    1.44
  -7  -7   1    4.64    1.32
   6   7  -1   27.93    3.59
   6   7  -1   33.45    2.77
  -6  -7   1   34.52    3.07
  -6  -7   1   34.69    2.93
  -6  -7   1   32.96    3.38
   5   7  -1   10.53    2.06
   5   7  -1    9.56    1.57
  -5  -7   1    8.96    1.62
  -5  -7   1   10.17    1.56
  -5  -7   1    6.80    1.40
   4   7  -1  131.15    7.80
   4   7  -1  122.49    8.22
  -4  -7   1  126.06    7.90
  -4  -7   1  130.86    7.30
  -4  -7   1  134.17    7.82
  -4  -7   1  129.48    7.64
   3   7  -1   64.65    4.39
   3   7  -1   67.03    4.87
  -3  -7   1   62.54    4.40
  -3  -7   1   70.73    4.06
  -3  -7   1   60.55    4.25
  -3  -7   1   62.41    3.85
  -3  -7   1   66.77    4.13
   2   7  -1    7.19    1.46
   2   7  -1    5.30    1.15
  -2  -7   1    8.20    1.10
  -2  -7   1    8.42    1.05
  -2  -7   1    6.85    0.98
  -2  -7   1    4.18    1.02
   1   7  -1   11.17    1.61
   1   7  -1   10.22    1.59
   1   7  -1   15.75    2.04
  -1  -7   1   11.27    1.29
  -1  -7   1   11.31    1.43
  -1  -7   1   12.02    0.94
  -1  -7   1   12.43    1.02
  -1  -7   1   14.98    1.63
   0   7  -1   85.62    5.31
   0   7  -1   85.41    5.24
   0   7  -1   88.44    5.16
   0   7  -1   76.07    5.24
   0   7  -1   71.79    5.29
   0  -7   1   92.53    5.09
   0  -7   1   79.68    4.47
   0  -7   1   86.71    4.49
   0  -7   1   82.20    5.09
  -1   7  -1   18.45    2.11
  -1   7  -1   17.63    1.92
  -1   7  -1   15.84    1.77
  -1   7  -1   16.62    1.99
  -1   7  -1   18.68    2.05
   1  -7   1   16.46    1.61
   1  -7   1   15.20    1.71
  -2   7  -1    0.65    0.78
  -2   7  -1    1.79    0.76
  -2   7  -1    1.11    0.65
  -2   7  -1   -0.10    0.59
  -2   7  -1    1.14    0.65
   2  -7   1    1.94    0.60
   2  -7   1    0.91    0.51
   2  -7   1    0.85    0.47
  -3   7  -1  197.80   10.92
  -3   7  -1  208.35   11.30
  -3   7  -1  198.69   11.30
  -3   7  -1  190.88   10.91
  -3   7  -1  204.60   11.22
   3  -7   1  198.28   11.05
   3  -7   1  195.29   11.08
   3  -7   1  201.26   10.98
   3  -7   1  175.90   10.71
   3  -7   1  183.96   10.33
   3  -7   1  200.80   10.35
  -4   7  -1  294.16   15.48
  -4   7  -1  280.09   15.96
  -4   7  -1  283.21   15.87
  -4   7  -1  286.98   15.76
  -4   7  -1  300.16   15.43
   4  -7   1  300.89   15.74
   4  -7   1  270.92   15.08
   4  -7   1  286.49   15.61
   4  -7   1  284.09   15.24
   4  -7   1  269.64   15.69
   4  -7   1  261.54   15.05
  -5   7  -1  124.14    8.44
  -5   7  -1  133.54    8.42
  -5   7  -1  148.10    8.02
   5  -7   1  118.82    7.71
   5  -7   1  145.16    8.36
   5  -7   1  141.92    7.67
   5  -7   1  149.22    8.37
   5  -7   1  146.82    8.27
  -6   7  -1    6.80    1.47
  -6   7  -1    5.68    1.05
  -6   7  -1    5.85    1.47
   6  -7   1    5.43    1.07
   6  -7   1    5.91    0.83
   6  -7   1    5.71    1.26
   6  -7   1    6.16    1.38
   6  -7   1    8.24    1.54
  -7   7  -1   41.45    3.05
  -7   7  -1   46.21    3.70
  -7   7  -1   42.16    3.58
   7  -7   1   40.55    3.45
   7  -7   1   42.21    3.20
   7  -7   1   41.40    3.37
   7  -7   1   40.92    3.46
   7  -7   1   41.88    2.68
  -8   7  -1   13.70    2.31
  -8   7  -1   11.47    1.64
  -8   7  -1   11.90    2.15
   8  -7   1   10.22    2.01
   8  -7   1   11.79    2.02
   8  -7   1   12.63    1.91
   8  -7   1   13.49    2.04
  -9   7  -1  166.99    9.47
  -9   7  -1  185.33   10.58
  -9   7  -1  175.22   10.19
   9  -7   1  174.37   10.00
   9  -7   1  157.61   10.19
   9  -7   1  128.62    9.52
   9  -7   1  150.30    9.88
 -10   7  -1   28.69    2.85
 -10   7  -1   21.60    3.43
 -10   7  -1   27.00    3.31
  10  -7   1   19.08    3.08
  10  -7   1   30.59    3.37
  10  -7   1   22.45    3.12
  10  -7   1   25.74    3.04
 -11   7  -1   10.91    1.93
 -11   7  -1   15.35    2.94
 -11   7  -1   16.01    2.68
  11  -7   1   18.14    2.58
  11  -7   1   17.71    2.71
  11  -7   1   12.08    2.62
  11  -7   1   17.55    3.03
 -12   7  -1    6.39    1.89
 -12   7  -1   10.49    2.63
  12  -7   1    7.08    2.36
  12  -7   1    6.93    1.87
 -13   7  -1   -0.01    1.20
 -13   7  -1   -0.50    0.82
  13  -7   1   -0.11    1.29
  13  -7   1   -1.70    1.65
  11   6  -1    0.06    1.14
 -11  -6   1    1.63    1.49
 -11  -6   1    2.49    1.89
 -11  -6   1    1.63    1.45
  10   6  -1   -0.25    1.00
 -10  -6   1    1.23    0.98
 -10  -6   1    1.36    1.31
 -10  -6   1    0.39    1.10
   9   6  -1   32.60    3.73
  -9  -6   1   24.08    3.11
  -9  -6   1   26.04    3.31
  -9  -6   1   27.45    3.31
   8   6  -1   96.65    6.90
  -8  -6   1  109.12    6.91
  -8  -6   1  112.68    7.09
  -8  -6   1   89.30    6.74
   7   6  -1    7.57    1.27
   7   6  -1    5.40    1.55
  -7  -6   1    4.71    1.34
  -7  -6   1    6.72    1.69
  -7  -6   1    6.44    1.44
  -7  -6   1    7.80    1.45
   6   6  -1   -0.16    0.91
   6   6  -1    0.35    0.59
  -6  -6   1    0.98    0.70
  -6  -6   1   -0.92    0.74
  -6  -6   1    0.94    0.85
   5   6  -1   73.49    5.25
   5   6  -1   75.93    4.74
   5   6  -1   73.40    4.67
  -5  -6   1   72.94    4.20
  -5  -6   1   63.49    4.83
  -5  -6   1   75.71    4.80
  -5  -6   1   69.04    4.81
   4   6  -1  313.59   17.42
   4   6  -1  303.89   18.01
   4   6  -1  329.93   17.57
  -4  -6   1  352.16   17.62
  -4  -6   1  350.02   17.72
  -4  -6   1  318.88   17.76
  -4  -6   1  290.48   17.12
  -4  -6   1  319.42   16.96
   3   6  -1   83.87    5.14
   3   6  -1   79.21    4.85
   3   6  -1   77.17    5.49
  -3  -6   1   76.08    5.16
  -3  -6   1   82.08    4.69
  -3  -6   1   89.86    5.04
  -3  -6   1   87.49    5.14
  -3  -6   1   82.86    4.82
   2   6  -1   29.37    2.30
   2   6  -1   28.57    2.52
   2   6  -1   27.35    2.27
  -2  -6   1   29.13    2.19
  -2  -6   1   30.15    1.99
  -2  -6   1   28.42    2.06
  -2  -6   1   27.98    1.95
  -2  -6   1   30.07    2.06
   1   6  -1   70.19    4.61
   1   6  -1   69.52    4.78
   1   6  -1   75.11    4.65
  -1  -6   1   79.69    4.47
  -1  -6   1   74.55    4.37
  -1  -6   1   75.48    4.13
  -1  -6   1   71.01    4.18
  -1  -6   1   72.97    4.48
   0   6  -1  188.31   10.68
   0   6  -1  196.22   10.79
   0   6  -1  191.60   10.88
   0   6  -1  194.52   10.65
   0   6  -1  188.39   10.78
   0  -6   1  179.50   10.11
   0  -6   1  199.59   10.10
   0  -6   1  201.37   10.64
   0  -6   1  188.62   10.52
  -1   6  -1   61.11    3.90
  -1   6  -1   67.84    4.06
  -1   6  -1   62.24    4.07
  -1   6  -1   63.13    3.98
  -1   6  -1   60.59    3.99
   1  -6   1   58.16    3.23
   1  -6   1   63.60    3.25
   1  -6   1   62.92    3.88
   1  -6   1   57.24    3.80
  -2   6  -1    4.68    0.98
  -2   6  -1    3.72    0.96
  -2   6  -1    5.49    1.05
  -2   6  -1    4.35    0.88
  -2   6  -1    4.00    0.86
   2  -6   1    4.46    0.82
   2  -6   1    4.73    0.41
   2  -6   1    4.36    0.41
   2  -6   1    4.32    0.84
   2  -6   1    3.87    0.82
  -3   6  -1   15.25    1.86
  -3   6  -1   15.11    1.74
  -3   6  -1   14.42    1.36
  -3   6  -1   16.41    1.45
  -3   6  -1   15.66    1.92
   3  -6   1   15.02    1.10
   3  -6   1   15.96    1.41
   3  -6   1   14.91    1.73
   3  -6   1   14.65    1.24
   3  -6   1   13.76    1.09
   3  -6   1   14.76    1.41
  -4   6  -1    6.02    1.18
  -4   6  -1    7.99    1.42
  -4   6  -1    8.11    1.15
   4  -6   1    7.16    1.16
   4  -6   1    7.47    0.95
   4  -6   1    8.37    1.38
   4  -6   1    7.65    0.97
   4  -6   1    7.15    0.88
   4  -6   1    9.09    1.30
  -5   6  -1   38.00    2.93
  -5   6  -1   33.39    2.51
  -5   6  -1   34.79    2.94
  -5   6  -1   37.05    2.37
   5  -6   1   35.71    2.55
   5  -6   1   36.23    2.25
   5  -6   1   38.60    2.82
   5  -6   1   33.85    2.75
   5  -6   1   33.96    2.78
  -6   6  -1  265.21   14.97
  -6   6  -1  258.34   14.92
  -6   6  -1  248.94   14.36
  -6   6  -1  252.91   14.30
   6  -6   1  267.11   14.56
   6  -6   1  258.53   14.71
   6  -6   1  273.95   14.05
   6  -6   1  279.25   14.92
  -7   6  -1   31.35    3.32
  -7   6  -1   35.29    2.60
  -7   6  -1   33.57    3.39
  -7   6  -1   30.25    2.44
   7  -6   1   27.92    2.84
   7  -6   1   28.57    2.59
   7  -6   1   30.62    2.81
   7  -6   1   34.02    2.14
  -8   6  -1    4.52    1.03
  -8   6  -1    2.90    1.28
  -8   6  -1    3.01    1.14
   8  -6   1    3.54    1.17
   8  -6   1    3.43    1.19
   8  -6   1    3.13    1.21
   8  -6   1    4.79    1.21
  -9   6  -1   86.25    5.30
  -9   6  -1   90.82    5.82
  -9   6  -1   78.97    5.86
   9  -6   1   66.73    5.56
   9  -6   1   77.72    5.96
   9  -6   1   79.82    5.62
   9  -6   1   83.39    5.60
 -10   6  -1   12.78    2.49
 -10   6  -1    9.75    1.68
 -10   6  -1   12.51    2.11
  10  -6   1   10.13    2.03
  10  -6   1   10.11    2.25
  10  -6   1    6.28    2.12
  10  -6   1    9.34    1.78
 -11   6  -1    1.28    1.14
 -11   6  -1    0.72    1.19
 -11   6  -1    0.82    0.98
  11  -6   1    0.77    1.13
  11  -6   1    0.93    1.15
  11  -6   1    0.29    0.87
  11  -6   1   -1.11    1.57
 -12   6  -1    4.05    1.51
 -12   6  -1    2.22    1.51
 -12   6  -1    1.49    1.19
  12  -6   1    2.63    1.36
  12  -6   1    1.04    1.02
  12  -6   1    2.63    1.87
 -13   6  -1    0.91    1.55
  13  -6   1   -1.82    1.61
  13  -6   1    0.82    1.27
  12   5  -1    1.84    1.25
 -12  -5   1   -0.92    1.15
 -12  -5   1   -1.16    1.29
 -12  -5   1    2.45    1.48
  11   5  -1   -0.32    0.92
 -11  -5   1    0.24    0.91
 -11  -5   1   -0.11    1.47
 -11  -5   1    0.70    1.24
  10   5  -1   10.04    2.08
 -10  -5   1    8.30    1.94
 -10  -5   1    5.31    1.95
 -10  -5   1    6.87    1.80
   9   5  -1  106.07    6.79
   9   5  -1  105.69    6.77
  -9  -5   1   97.66    6.80
  -9  -5   1   99.90    6.60
  -9  -5   1   91.53    6.23
  -9  -5   1   83.64    6.48
   8   5  -1   29.63    3.41
   8   5  -1   25.80    3.05
   8   5  -1   27.70    3.09
  -8  -5   1   34.08    3.03
  -8  -5   1   30.26    2.63
  -8  -5   1   27.74    3.11
  -8  -5   1   29.90    3.36
   7   5  -1    2.39    0.93
   7   5  -1    2.20    0.77
   7   5  -1    2.01    0.92
   7   5  -1    4.06    1.35
  -7  -5   1    3.73    1.03
  -7  -5   1    2.98    1.00
  -7  -5   1   -0.11    0.69
  -7  -5   1    2.10    0.85
   6   5  -1    5.17    1.23
   6   5  -1    4.17    1.33
   6   5  -1    6.63    1.08
   6   5  -1    5.11    1.18
  -6  -5   1    5.02    1.27
  -6  -5   1    5.84    1.27
  -6  -5   1    5.64    0.78
  -6  -5   1    5.57    1.32
   5   5  -1  183.13   11.15
   5   5  -1  204.04   10.90
   5   5  -1  196.10   10.88
   5   5  -1  182.42   10.64
  -5  -5   1  186.60   10.89
  -5  -5   1  181.04   10.31
  -5  -5   1  189.08   10.98
  -5  -5   1  209.17   10.98
   4   5  -1   53.23    3.67
   4   5  -1   52.47    4.01
   4   5  -1   60.49    3.71
  -4  -5   1   58.60    3.80
  -4  -5   1   56.36    3.24
  -4  -5   1   57.49    3.76
  -4  -5   1   57.29    3.86
  -4  -5   1   60.55    3.45
   3   5  -1    1.01    0.67
   3   5  -1    0.67    0.50
   3   5  -1    0.29    0.42
  -3  -5   1    0.96    0.61
  -3  -5   1    0.78    0.53
  -3  -5   1    0.80    0.53
  -3  -5   1    0.74    0.37
  -3  -5   1    0.44    0.33
   2   5  -1   23.75    1.96
   2   5  -1   22.79    1.85
   2   5  -1   22.88    2.42
   2   5  -1   24.20    1.65
  -2  -5   1   23.34    1.71
  -2  -5   1   25.53    1.64
  -2  -5   1   25.94    1.71
  -2  -5   1   22.90    1.68
  -2  -5   1   20.51    1.93
  -2  -5   1   22.81    1.80
   1   5  -1  124.42    6.89
   1   5  -1  124.79    7.55
   1   5  -1  128.53    7.35
   1   5  -1  127.33    7.34
  -1  -5   1  126.41    7.00
  -1  -5   1  140.63    7.24
  -1  -5   1  133.96    7.28
  -1  -5   1  132.06    7.14
  -1  -5   1  126.71    6.97
   0   5  -1  672.66   35.03
   0   5  -1  650.79   35.11
   0   5  -1  672.84   34.99
   0   5  -1  658.53   35.07
   0   5  -1  639.90   34.93
   0  -5   1  671.97   34.87
   0  -5   1  692.05   34.51
   0  -5   1  677.42   34.52
   0  -5   1  634.29   34.90
  -1   5  -1   23.66    1.93
  -1   5  -1   25.07    1.88
  -1   5  -1   27.85    1.96
  -1   5  -1   20.80    1.91
  -1   5  -1   25.31    1.97
   1  -5   1   25.57    1.82
   1  -5   1   23.89    1.38
   1  -5   1   26.29    1.41
   1  -5   1   23.61    1.79
  -2   5  -1    4.74    0.92
  -2   5  -1    3.07    0.79
  -2   5  -1    3.43    0.71
  -2   5  -1    2.72    0.68
  -2   5  -1    3.03    0.89
   2  -5   1    3.66    0.45
   2  -5   1    3.09    0.76
   2  -5   1    3.48    0.71
   2  -5   1    2.97    0.42
   2  -5   1    3.19    0.67
  -3   5  -1  268.81   14.17
  -3   5  -1  265.69   14.53
  -3   5  -1  266.02   14.35
  -3   5  -1  253.03   14.26
  -3   5  -1  268.82   14.46
  -3   5  -1  267.27   14.09
   3  -5   1  291.02   14.38
   3  -5   1  260.65   14.35
   3  -5   1  238.73   13.95
   3  -5   1  243.70   13.96
   3  -5   1  269.49   13.99
   3  -5   1  268.64   14.26
  -4   5  -1    5.03    0.70
  -4   5  -1    4.02    0.77
  -4   5  -1    3.73    0.96
  -4   5  -1    4.49    1.05
   4  -5   1    4.35    0.77
   4  -5   1    6.47    0.92
   4  -5   1    4.53    0.92
   4  -5   1    4.92    0.62
   4  -5   1    4.20    0.92
  -5   5  -1    2.17    0.93
  -5   5  -1    2.98    0.69
  -5   5  -1    2.10    0.92
  -5   5  -1    2.05    0.62
   5  -5   1    1.90    0.43
   5  -5   1    1.64    0.72
   5  -5   1    1.60    0.63
   5  -5   1    2.38    0.83
  -6   5  -1    0.76    0.57
  -6   5  -1    1.60    0.62
  -6   5  -1    0.90    0.67
  -6   5  -1    0.83    0.85
   6  -5   1    0.72    0.78
   6  -5   1    1.22    0.71
   6  -5   1    0.93    0.27
   6  -5   1    1.61    0.72
   6  -5   1    2.54    0.50
  -7   5  -1   28.08    2.82
  -7   5  -1   24.78    2.02
  -7   5  -1   20.12    2.60
  -7   5  -1   21.71    2.10
   7  -5   1   22.32    2.33
   7  -5   1   24.75    2.29
   7  -5   1   22.29    2.20
   7  -5   1   23.21    1.69
  -8   5  -1   46.78    2.91
  -8   5  -1   43.85    3.36
  -8   5  -1   44.84    3.19
  -8   5  -1   44.24    3.63
  -8   5  -1   43.72    3.48
  -8   5  -1   47.53    3.49
   8  -5   1   40.06    2.76
   8  -5   1   45.75    3.54
   8  -5   1   33.73    3.30
   8  -5   1   45.65    3.73
  -9   5  -1   47.79    3.86
  -9   5  -1   51.53    3.86
  -9   5  -1   51.87    3.26
  -9   5  -1   51.35    4.09
  -9   5  -1   48.68    3.57
  -9   5  -1   54.56    4.02
   9  -5   1   49.29    3.90
   9  -5   1   42.35    3.56
   9  -5   1   41.35    3.78
   9  -5   1   46.49    4.24
 -10   5  -1    2.10    1.18
 -10   5  -1    3.85    1.41
 -10   5  -1    2.15    1.11
 -10   5  -1    2.27    1.03
 -10   5  -1    2.30    1.33
  10  -5   1    2.63    1.40
  10  -5   1    2.55    0.95
  10  -5   1    0.46    1.03
  10  -5   1    1.90    1.29
 -11   5  -1    0.02    1.26
 -11   5  -1    1.55    1.42
 -11   5  -1    0.11    0.91
 -11   5  -1    0.38    0.87
  11  -5   1   -0.31    1.42
  11  -5   1   -1.40    0.89
  11  -5   1    0.39    0.62
  11  -5   1   -0.03    1.04
 -12   5  -1    6.11    1.95
 -12   5  -1    5.77    1.90
 -12   5  -1    6.50    1.59
 -12   5  -1    3.65    1.41
  12  -5   1    1.67    1.84
  12  -5   1    5.15    1.34
  12  -5   1    2.73    1.55
 -13   5  -1    1.86    1.31
 -13   5  -1    3.64    1.88
 -13   5  -1    3.72    1.81
  13  -5   1    4.36    1.25
  13  -5   1    3.12    1.80
  13  -5   1    3.80    1.75
 -14   5  -1   -1.40    1.23
 -14   5  -1    0.52    1.16
  14  -5   1   -2.99    1.61
  14  -5   1   -1.52    1.11
  12   4  -1    8.59    1.89
 -12  -4   1    7.92    2.07
 -12  -4   1    8.57    1.98
 -12  -4   1    7.10    2.06
  11   4  -1   36.30    3.87
  11   4  -1   39.88    4.31
  11   4  -1   38.18    3.63
 -11  -4   1   34.26    3.74
 -11  -4   1   35.57    4.20
 -11  -4   1   41.28    3.76
  10   4  -1   15.43    2.35
  10   4  -1   13.23    2.27
  10   4  -1   10.82    2.26
  10   4  -1   10.68    2.00
 -10  -4   1   13.21    2.50
 -10  -4   1   10.95    2.17
 -10  -4   1   12.10    1.87
 -10  -4   1    7.91    1.70
   9   4  -1   30.56    3.79
   9   4  -1   24.87    3.02
   9   4  -1   23.06    2.95
   9   4  -1   24.54    2.94
  -9  -4   1   29.64    3.06
  -9  -4   1   20.69    2.97
  -9  -4   1   24.13    2.65
  -9  -4   1   23.04    2.93
   8   4  -1    1.60    0.98
   8   4  -1    1.56    1.14
   8   4  -1    2.10    1.03
   8   4  -1    2.71    1.11
  -8  -4   1    3.32    1.10
  -8  -4   1    1.58    0.98
  -8  -4   1    3.44    1.39
  -8  -4   1    3.73    1.08
   7   4  -1   20.86    2.37
   7   4  -1   19.19    2.63
   7   4  -1   16.93    1.60
   7   4  -1   21.46    2.44
   7   4  -1   18.89    2.37
  -7  -4   1   17.52    2.21
  -7  -4   1   15.75    2.24
  -7  -4   1   17.63    2.28
  -7  -4   1   18.61    2.15
   6   4  -1    2.48    0.69
   6   4  -1    3.60    0.99
   6   4  -1    2.65    0.36
   6   4  -1    2.06    0.85
   6   4  -1    2.24    1.00
  -6  -4   1    2.69    0.92
  -6  -4   1    1.22    0.71
  -6  -4   1    2.65    0.90
  -6  -4   1    2.76    0.60
  -6  -4   1    3.07    0.92
   5   4  -1   15.85    0.99
   5   4  -1   13.23    1.84
   5   4  -1   13.97    1.72
   5   4  -1   13.38    1.45
   5   4  -1   15.47    1.73
  -5  -4   1   13.85    1.74
  -5  -4   1   14.17    1.18
  -5  -4   1   12.92    1.67
  -5  -4   1   15.32    1.82
   4   4  -1    0.45    0.70
   4   4  -1    1.29    0.59
   4   4  -1    0.38    0.49
   4   4  -1    0.10    0.37
   4   4  -1    0.28    0.23
  -4  -4   1    0.26    0.10
  -4  -4   1    1.07    0.41
  -4  -4   1   -0.01    0.40
  -4  -4   1    0.10    0.42
  -4  -4   1    0.49    0.12
  -4  -4   1    0.62    0.51
  -4  -4   1    0.35    0.25
  -4  -4   1    0.92    0.74
   3   4  -1  246.29   12.99
   3   4  -1  249.81   13.41
   3   4  -1  248.39   12.70
  -3  -4   1  242.51   12.85
  -3  -4   1  237.20   12.72
  -3  -4   1  249.31   13.31
  -3  -4   1  243.85   13.09
  -3  -4   1  208.13   12.97
   2   4  -1    1.02    0.43
   2   4  -1    0.19    0.51
   2   4  -1    0.53    0.45
   2   4  -1    0.26    0.40
   2   4  -1    0.73    0.32
  -2  -4   1    0.56    0.32
  -2  -4   1    1.61    0.47
  -2  -4   1    2.27    0.56
  -2  -4   1    0.04    0.34
  -2  -4   1    0.23    0.58
  -2  -4   1    0.82    0.39
   1   4  -1    5.57    0.80
   1   4  -1    0.01    0.10
   1   4  -1    0.84    0.67
   1   4  -1    0.14    0.37
  -1  -4   1    0.76    0.39
  -1  -4   1    1.93    0.37
  -1  -4   1    0.86    0.38
  -1  -4   1    0.43    0.27
  -1  -4   1    0.61    0.49
   0   4  -1    0.72    0.53
   0   4  -1    1.84    0.56
   0   4  -1    2.10    0.63
   0   4  -1    2.53    0.19
   0   4  -1    0.82    0.63
   0   4  -1    1.82    0.68
   0  -4   1    2.59    0.30
   0  -4   1    2.34    0.57
   0  -4   1    1.69    0.27
   0  -4   1    1.07    0.42
  -1   4  -1  239.27   12.72
  -1   4  -1  231.12   12.75
  -1   4  -1  229.81   12.86
  -1   4  -1  243.39   12.81
  -1   4  -1  236.42   12.84
   1  -4   1  221.97   12.41
   1  -4   1  231.86   12.74
   1  -4   1  247.21   12.71
   1  -4   1  252.12   12.43
  -2   4  -1   97.22    5.43
  -2   4  -1   93.23    5.58
  -2   4  -1   96.16    5.58
  -2   4  -1  104.58    5.38
  -2   4  -1   95.69    5.38
  -2   4  -1   88.46    5.45
   2  -4   1   88.57    5.45
   2  -4   1   95.07    5.19
   2  -4   1   94.48    5.43
   2  -4   1   95.16    5.40
   2  -4   1   98.52    5.21
  -3   4  -1   35.23    2.22
  -3   4  -1   38.33    2.40
  -3   4  -1   40.69    2.52
  -3   4  -1   36.83    2.63
  -3   4  -1   31.76    2.21
  -3   4  -1   36.33    2.62
   3  -4   1   38.62    2.36
   3  -4   1   39.29    2.17
   3  -4   1   36.31    2.51
   3  -4   1   35.70    2.44
   3  -4   1   38.40    2.35
  -4   4  -1   36.97    2.67
  -4   4  -1   39.18    2.61
  -4   4  -1   34.59    2.58
  -4   4  -1   36.36    2.36
  -4   4  -1   33.70    2.32
   4  -4   1   36.40    2.11
   4  -4   1   38.04    2.48
   4  -4   1   32.19    2.51
   4  -4   1   35.22    2.50
  -5   4  -1    3.03    0.73
  -5   4  -1    1.07    0.44
  -5   4  -1    1.64    0.68
  -5   4  -1    1.48    0.79
  -5   4  -1    2.63    0.63
  -5   4  -1    0.82    0.50
   5  -4   1    2.46    0.70
   5  -4   1    2.31    0.44
   5  -4   1    2.52    0.86
   5  -4   1    0.80    0.57
   5  -4   1    1.77    0.26
  -6   4  -1   27.57    2.37
  -6   4  -1   30.52    2.48
  -6   4  -1   30.22    2.08
  -6   4  -1   32.99    2.49
  -6   4  -1   30.53    2.22
  -6   4  -1   35.31    2.65
   6  -4   1   30.99    1.99
   6  -4   1   34.55    2.54
   6  -4   1   29.46    2.47
   6  -4   1   27.86    2.54
  -7   4  -1    1.41    0.52
  -7   4  -1    1.19    0.66
  -7   4  -1    2.51    0.94
  -7   4  -1    2.12    0.82
  -7   4  -1    1.38    0.73
  -7   4  -1    1.89    0.87
   7  -4   1    1.85    1.09
   7  -4   1    0.94    0.99
   7  -4   1    3.18    0.61
   7  -4   1    2.45    1.00
  -8   4  -1   18.50    2.35
  -8   4  -1   16.03    2.08
  -8   4  -1   17.65    2.29
  -8   4  -1   17.82    2.00
  -8   4  -1   17.07    2.21
  -8   4  -1   18.61    1.55
   8  -4   1   18.97    2.44
   8  -4   1   15.31    2.26
   8  -4   1   12.13    2.24
   8  -4   1   16.84    1.44
  -9   4  -1    8.37    1.50
  -9   4  -1    9.02    1.54
  -9   4  -1    5.84    1.00
  -9   4  -1    5.90    1.53
  -9   4  -1   10.01    1.77
  -9   4  -1    5.84    1.64
   9  -4   1    6.03    1.83
   9  -4   1    6.07    1.00
   9  -4   1    9.35    1.77
   9  -4   1    8.41    1.40
   9  -4   1    6.18    1.58
 -10   4  -1   16.39    1.77
 -10   4  -1   12.41    1.99
 -10   4  -1   12.11    2.25
 -10   4  -1   14.97    2.34
 -10   4  -1   14.15    2.47
 -10   4  -1   15.21    2.05
  10  -4   1   11.64    2.36
  10  -4   1   13.98    2.38
  10  -4   1   15.94    1.98
  10  -4   1   12.15    2.26
 -11   4  -1    1.11    1.28
 -11   4  -1    0.62    1.13
 -11   4  -1   -0.31    1.11
 -11   4  -1   -0.02    0.72
 -11   4  -1    1.05    0.99
  11  -4   1    1.94    1.10
  11  -4   1    0.65    0.73
  11  -4   1   -0.85    1.36
  11  -4   1   -1.03    0.95
 -12   4  -1   15.93    2.83
 -12   4  -1   13.77    2.68
 -12   4  -1   16.94    2.74
 -12   4  -1   13.04    2.19
  12  -4   1   12.33    2.63
  12  -4   1   11.91    3.02
  12  -4   1   14.88    2.04
  12  -4   1   17.70    2.78
 -13   4  -1   14.80    2.75
 -13   4  -1   20.38    2.79
 -13   4  -1   27.52    3.43
  13  -4   1   18.45    3.36
  13  -4   1   20.61    3.19
 -14   4  -1    5.81    2.24
 -14   4  -1    4.11    1.55
 -14   4  -1    9.43    3.13
  14  -4   1    1.31    1.97
  14  -4   1    7.69    2.20
  13   3  -1    0.20    1.34
 -13  -3   1   -1.00    0.80
 -13  -3   1   -0.54    0.95
 -13  -3   1   -2.47    0.87
  12   3  -1   13.67    2.45
  12   3  -1    6.37    1.96
 -12  -3   1    4.48    1.87
 -12  -3   1    8.73    2.15
 -12  -3   1    6.39    1.70
  11   3  -1    0.42    0.78
  11   3  -1    3.63    1.49
  11   3  -1    0.87    0.88
  11   3  -1    1.03    1.01
 -11  -3   1    0.34    1.13
 -11  -3   1    0.01    0.97
 -11  -3   1    1.48    1.49
 -11  -3   1    2.90    1.07
  10   3  -1   17.26    2.30
  10   3  -1   18.21    2.58
  10   3  -1   14.87    2.69
  10   3  -1   17.21    2.51
 -10  -3   1   13.62    2.25
 -10  -3   1   15.48    2.44
 -10  -3   1    9.57    1.90
 -10  -3   1   17.09    2.24
   9   3  -1    1.12    1.00
   9   3  -1    3.71    1.15
   9   3  -1    2.58    1.20
   9   3  -1    3.16    1.27
  -9  -3   1    1.03    0.77
  -9  -3   1    2.56    1.24
  -9  -3   1    3.08    1.09
  -9  -3   1    3.01    1.21
   8   3  -1   49.94    3.74
   8   3  -1   52.74    3.92
   8   3  -1   53.30    4.43
   8   3  -1   50.71    3.85
  -8  -3   1   45.42    3.78
  -8  -3   1   48.02    3.63
  -8  -3   1   48.29    3.62
  -8  -3   1   49.28    3.90
   7   3  -1  132.66    7.92
   7   3  -1  130.07    8.43
   7   3  -1  135.02    7.90
   7   3  -1  137.00    8.01
   7   3  -1  134.97    7.16
  -7  -3   1  121.92    7.88
  -7  -3   1  122.33    7.92
  -7  -3   1  137.88    7.80
  -7  -3   1  119.97    7.75
   6   3  -1    9.60    0.86
   6   3  -1   11.23    1.56
   6   3  -1    9.39    1.47
   6   3  -1    7.71    1.36
   6   3  -1   10.58    1.20
   6   3  -1    7.99    1.64
  -6  -3   1   10.14    1.39
  -6  -3   1    9.64    1.53
  -6  -3   1   12.39    1.64
  -6  -3   1    9.15    1.35
  -6  -3   1   11.07    1.20
   5   3  -1   35.74    2.20
   5   3  -1   37.57    2.78
   5   3  -1   37.30    2.43
   5   3  -1   40.83    2.83
   5   3  -1   40.08    3.11
   5   3  -1   36.31    2.69
  -5  -3   1   36.20    2.69
  -5  -3   1   36.35    2.70
  -5  -3   1   37.13    2.79
  -5  -3   1   36.11    2.37
   4   3  -1    8.07    1.32
   4   3  -1   11.34    1.34
   4   3  -1    8.22    1.11
   4   3  -1    9.09    1.36
   4   3  -1    9.79    0.78
   4   3  -1    9.72    1.02
  -4  -3   1   10.86    1.34
  -4  -3   1    9.31    1.34
  -4  -3   1   11.23    1.38
  -4  -3   1    7.99    0.93
  -4  -3   1    9.78    0.59
  -4  -3   1    8.07    1.19
   3   3  -1   71.62    4.47
   3   3  -1   69.60    4.20
   3   3  -1   71.15    3.98
   3   3  -1   76.98    4.36
   3   3  -1   72.96    4.13
  -3  -3   1   73.87    4.01
  -3  -3   1   71.59    4.31
  -3  -3   1   72.33    4.46
  -3  -3   1   71.63    4.11
  -3  -3   1   71.10    3.90
  -3  -3   1   74.53    4.32
   2   3  -1   91.66    5.21
   2   3  -1   94.91    5.12
   2   3  -1   88.19    5.30
   2   3  -1   90.49    4.91
   2   3  -1   90.81    5.04
  -2  -3   1   87.88    5.21
  -2  -3   1   87.53    4.92
  -2  -3   1   94.48    5.13
  -2  -3   1   88.69    5.00
  -2  -3   1   89.81    5.06
   1   3  -1   32.53    2.14
   1   3  -1   31.88    2.08
   1   3  -1   35.81    2.01
   1   3  -1   31.44    2.24
   1   3  -1   32.13    1.99
  -1  -3   1   35.15    2.07
  -1  -3   1   32.17    2.08
  -1  -3   1   36.87    2.03
  -1  -3   1   36.01    1.99
  -1  -3   1   29.66    1.95
   0   3  -1  142.01    7.78
   0   3  -1  142.60    7.69
   0   3  -1  148.45    7.66
   0   3  -1  144.30    7.69
   0   3  -1  145.29    7.79
   0   3  -1  144.26    7.70
   0  -3   1  141.39    7.68
   0  -3   1  135.50    7.63
   0  -3   1  134.68    7.46
  -1   3  -1   22.83    1.49
  -1   3  -1   20.27    1.52
  -1   3  -1   21.61    1.45
  -1   3  -1   21.04    1.62
  -1   3  -1   20.53    1.41
   1  -3   1   21.18    1.27
   1  -3   1   19.11    1.48
   1  -3   1   20.48    1.38
   1  -3   1   20.40    1.27
   1  -3   1   22.35    1.42
  -2   3  -1  191.15   10.89
  -2   3  -1  202.35   10.80
  -2   3  -1  199.83   10.74
  -2   3  -1  201.79   10.93
  -2   3  -1  199.65   10.63
   2  -3   1  207.55   10.70
   2  -3   1  197.94   10.85
   2  -3   1  215.81   10.70
   2  -3   1  193.52   10.56
   2  -3   1  205.72   10.83
   2  -3   1  193.23   10.78
  -3   3  -1   21.53    1.46
  -3   3  -1   18.29    1.71
  -3   3  -1   21.45    1.39
  -3   3  -1   23.52    1.62
  -3   3  -1   18.77    1.66
  -3   3  -1   19.95    1.46
  -3   3  -1   22.12    1.32
   3  -3   1   18.67    1.21
   3  -3   1   19.03    1.53
   3  -3   1   21.55    1.65
   3  -3   1   19.62    1.59
  -4   3  -1    4.49    0.76
  -4   3  -1    3.03    0.86
  -4   3  -1    4.80    0.89
  -4   3  -1    3.98    0.79
  -4   3  -1    4.81    0.88
  -4   3  -1    4.54    0.79
  -4   3  -1    4.58    0.64
   4  -3   1    5.17    0.99
   4  -3   1    4.13    0.86
   4  -3   1    6.34    0.60
   4  -3   1    5.11    0.94
   4  -3   1    5.11    0.31
  -5   3  -1   27.44    1.79
  -5   3  -1   25.93    2.10
  -5   3  -1   24.12    1.98
  -5   3  -1   23.64    2.05
  -5   3  -1   27.79    2.15
  -5   3  -1   26.28    1.93
   5  -3   1   28.84    2.21
   5  -3   1   25.12    1.67
   5  -3   1   23.64    2.15
   5  -3   1   27.14    2.13
  -6   3  -1    0.98    0.72
  -6   3  -1    0.67    0.67
  -6   3  -1    1.70    0.73
  -6   3  -1   -0.16    0.53
  -6   3  -1    0.06    0.34
  -6   3  -1    0.96    0.77
   6  -3   1    1.33    0.66
   6  -3   1    0.71    0.14
   6  -3   1    1.10    0.74
   6  -3   1    1.59    0.46
   6  -3   1    1.79    0.99
  -7   3  -1    0.76    0.87
  -7   3  -1    0.82    0.78
  -7   3  -1    0.69    0.62
  -7   3  -1    0.43    0.46
  -7   3  -1    0.56    0.65
  -7   3  -1    0.17    0.62
   7  -3   1    1.27    0.68
   7  -3   1    1.19    0.76
   7  -3   1    0.57    1.00
   7  -3   1    0.53    0.19
   7  -3   1    0.90    0.46
  -8   3  -1   22.31    2.46
  -8   3  -1   15.09    1.65
  -8   3  -1   12.90    2.00
  -8   3  -1   16.19    2.17
  -8   3  -1   12.23    1.74
  -8   3  -1   14.89    1.80
   8  -3   1   10.44    1.86
   8  -3   1   13.74    2.28
   8  -3   1   12.61    1.42
   8  -3   1   16.64    2.22
  -9   3  -1   15.04    1.95
  -9   3  -1   13.79    2.24
  -9   3  -1   10.98    1.87
  -9   3  -1   13.96    1.79
  -9   3  -1   11.91    2.00
  -9   3  -1   12.25    1.62
   9  -3   1   11.91    2.16
   9  -3   1   10.75    2.11
   9  -3   1   16.02    1.85
   9  -3   1   12.00    2.00
 -10   3  -1    3.72    1.54
 -10   3  -1    2.66    0.96
 -10   3  -1    3.58    1.06
 -10   3  -1    4.19    1.41
 -10   3  -1    4.63    1.37
 -10   3  -1    4.53    1.39
  10  -3   1    5.30    1.91
  10  -3   1    2.06    1.19
  10  -3   1    5.08    1.41
  10  -3   1    1.76    0.80
 -11   3  -1   49.64    4.07
 -11   3  -1   50.81    4.28
 -11   3  -1   44.06    3.84
 -11   3  -1   53.45    4.49
  11  -3   1   51.07    3.56
  11  -3   1   42.10    4.30
  11  -3   1   40.62    4.59
  11  -3   1   42.16    3.99
 -12   3  -1   12.06    2.16
 -12   3  -1   11.48    2.13
 -12   3  -1   12.44    2.36
 -12   3  -1   10.43    2.36
  12  -3   1    9.60    2.22
  12  -3   1    9.31    2.52
  12  -3   1   10.29    2.22
 -13   3  -1    2.51    1.73
 -13   3  -1    1.77    1.48
 -13   3  -1   -0.08    1.08
 -13   3  -1    3.08    1.40
  13  -3   1    0.55    1.62
  13  -3   1    0.63    1.14
 -14   3  -1   14.48    2.68
 -14   3  -1   20.88    2.99
 -14   3  -1   18.28    3.33
 -14   3  -1   17.91    3.31
  14  -3   1   15.61    3.26
  14  -3   1   22.28    3.43
  13   2  -1    8.35    2.29
  13   2  -1    8.78    2.03
 -13  -2   1    7.58    2.13
 -13  -2   1    5.38    2.01
  12   2  -1   18.67    3.14
  12   2  -1   16.79    2.85
  12   2  -1   30.92    3.63
 -12  -2   1   18.83    3.11
 -12  -2   1   17.25    2.49
 -12  -2   1   22.41    3.20
 -12  -2   1   17.48    2.54
  11   2  -1   24.86    2.77
  11   2  -1   25.61    3.57
  11   2  -1   27.68    3.32
  11   2  -1   26.24    3.25
 -11  -2   1   28.00    3.37
 -11  -2   1   19.11    2.60
 -11  -2   1   23.60    3.18
 -11  -2   1   24.71    2.90
  10   2  -1    2.06    1.17
  10   2  -1    0.58    0.94
  10   2  -1    2.35    1.33
  10   2  -1    0.96    0.76
 -10  -2   1    1.46    0.94
 -10  -2   1    1.82    0.98
 -10  -2   1    3.98    1.61
 -10  -2   1    1.68    1.26
   9   2  -1    5.65    1.47
   9   2  -1    8.32    1.98
   9   2  -1    4.68    1.43
   9   2  -1    4.21    1.08
  -9  -2   1    5.29    1.27
  -9  -2   1    3.82    1.30
  -9  -2   1    4.12    1.14
  -9  -2   1    4.62    1.31
   8   2  -1   43.42    3.88
   8   2  -1   44.74    3.41
   8   2  -1   39.64    3.12
   8   2  -1   44.79    3.46
  -8  -2   1   37.70    3.16
  -8  -2   1   41.53    3.47
  -8  -2   1   42.94    3.19
  -8  -2   1   42.46    3.41
   7   2  -1  106.04    6.95
   7   2  -1  115.63    6.63
   7   2  -1  102.75    6.04
   7   2  -1  102.99    6.36
   7   2  -1  104.44    6.59
  -7  -2   1  102.53    6.35
  -7  -2   1  112.23    6.67
  -7  -2   1   93.96    6.46
  -7  -2   1   99.79    6.39
  -7  -2   1  108.21    5.74
   6   2  -1    7.89    1.33
   6   2  -1    8.57    1.31
   6   2  -1    7.59    1.34
   6   2  -1    8.81    1.65
   6   2  -1    7.81    0.99
  -6  -2   1    8.27    1.32
  -6  -2   1    7.03    1.15
  -6  -2   1    8.10    1.40
  -6  -2   1    7.30    0.72
  -6  -2   1    7.77    1.28
   5   2  -1  180.21    9.65
   5   2  -1  176.07    9.62
   5   2  -1  178.42    9.73
   5   2  -1  151.73    9.61
   5   2  -1  162.79    9.94
   5   2  -1  173.08    9.29
  -5  -2   1  175.67    9.08
  -5  -2   1  178.91    9.55
  -5  -2   1  177.84    9.59
  -5  -2   1  164.66    9.63
  -5  -2   1  164.98    9.86
  -5  -2   1  165.66    9.34
   4   2  -1   14.90    1.54
   4   2  -1   14.07    1.57
   4   2  -1   13.08    1.41
   4   2  -1   11.26    1.53
   4   2  -1   12.77    1.01
   4   2  -1    9.21    1.33
  -4  -2   1   11.62    1.28
  -4  -2   1   12.16    1.57
  -4  -2   1   12.84    1.06
  -4  -2   1   11.54    0.82
  -4  -2   1   13.52    1.45
  -4  -2   1   10.54    1.35
   3   2  -1  141.36    7.73
   3   2  -1  139.02    7.27
   3   2  -1  133.60    7.44
   3   2  -1  134.30    7.27
   3   2  -1  139.72    7.63
   3   2  -1  113.51    7.48
   3   2  -1  126.11    7.58
  -3  -2   1  147.55    7.59
  -3  -2   1  133.68    7.64
  -3  -2   1  138.22    7.17
  -3  -2   1  134.56    7.50
  -3  -2   1  146.59    7.40
  -3  -2   1  134.91    7.26
   2   2  -1  519.99   27.47
   2   2  -1  534.64   27.76
   2   2  -1  479.84   27.60
   2   2  -1  547.13   27.48
   2   2  -1  538.80   27.53
   2   2  -1  522.94   27.72
   2   2  -1  531.90   27.76
  -2  -2   1  528.57   27.56
  -2  -2   1  531.39   27.71
  -2  -2   1  540.98   27.63
  -2  -2   1  532.04   27.63
  -2  -2   1  517.56   27.49
   1   2  -1   23.05    1.57
   1   2  -1   23.31    1.39
   1   2  -1   20.19    1.37
   1   2  -1   23.66    1.38
   1   2  -1   23.23    1.52
  -1  -2   1   23.08    1.39
  -1  -2   1   22.04    1.43
  -1  -2   1   20.12    1.44
  -1  -2   1   24.21    1.39
  -1  -2   1   23.89    1.48
  -1  -2   1   21.71    1.33
  -1  -2   1   23.36    1.39
   0   2  -1   14.29    0.95
   0   2  -1   14.35    1.00
   0   2  -1   13.10    0.95
   0   2  -1   15.43    0.98
   0   2  -1   14.03    0.94
   0   2  -1   11.08    0.98
   0  -2   1   14.61    0.85
   0  -2   1   14.15    0.96
   0  -2   1   11.18    0.85
   0  -2   1   13.69    0.92
  -1   2  -1   16.16    0.97
  -1   2  -1   15.92    1.01
  -1   2  -1   13.91    0.94
  -1   2  -1   14.42    1.07
  -1   2  -1   13.64    1.13
  -1   2  -1   14.04    1.02
  -1   2  -1   14.49    0.99
   1  -2   1   13.40    0.97
   1  -2   1   12.33    0.94
   1  -2   1   16.57    0.98
   1  -2   1   12.84    0.93
   1  -2   1   14.49    1.00
   1  -2   1   13.43    1.06
  -2   2  -1   95.25    5.37
  -2   2  -1  102.17    5.47
  -2   2  -1   99.52    5.47
  -2   2  -1   96.09    5.35
  -2   2  -1   93.26    5.15
  -2   2  -1   96.65    5.39
  -2   2  -1  101.14    5.32
  -2   2  -1   96.52    5.48
   2  -2   1   92.92    5.45
   2  -2   1   98.98    5.13
   2  -2   1  102.05    5.15
   2  -2   1  106.88    5.44
   2  -2   1   93.55    5.42
   2  -2   1   97.01    5.46
  -3   2  -1   46.89    3.02
  -3   2  -1   48.10    2.90
  -3   2  -1   48.46    2.99
  -3   2  -1   50.99    3.11
  -3   2  -1   50.27    3.11
  -3   2  -1   53.28    3.09
  -3   2  -1   52.71    2.77
  -3   2  -1   50.71    3.21
   3  -2   1   50.41    2.79
   3  -2   1   48.05    3.11
   3  -2   1   53.01    3.15
   3  -2   1   49.83    3.19
  -4   2  -1  274.99   14.66
  -4   2  -1  268.07   14.80
  -4   2  -1  277.66   14.77
  -4   2  -1  269.94   14.85
  -4   2  -1  292.10   14.94
  -4   2  -1  297.84   15.13
  -4   2  -1  262.81   14.84
   4  -2   1  282.72   15.09
   4  -2   1  275.08   14.55
   4  -2   1  272.62   14.93
   4  -2   1  274.44   14.36
   4  -2   1  258.01   14.91
  -5   2  -1  100.07    5.83
  -5   2  -1  105.60    5.99
  -5   2  -1  106.36    5.66
  -5   2  -1  102.92    5.73
  -5   2  -1   88.51    5.84
  -5   2  -1   99.08    5.77
   5  -2   1   94.61    5.90
   5  -2   1   95.32    5.49
   5  -2   1   96.32    5.91
   5  -2   1   93.44    6.09
  -6   2  -1   34.53    2.57
  -6   2  -1   34.43    2.39
  -6   2  -1   35.07    2.77
  -6   2  -1   31.66    2.68
  -6   2  -1   33.22    2.40
  -6   2  -1   29.42    2.52
   6  -2   1   31.71    2.69
   6  -2   1   33.47    2.26
   6  -2   1   32.40    2.81
   6  -2   1   34.87    2.68
   6  -2   1   34.32    2.03
  -7   2  -1  155.92   10.28
  -7   2  -1  189.51   10.00
  -7   2  -1  166.62    9.95
  -7   2  -1  168.88   10.20
  -7   2  -1  180.35   10.22
  -7   2  -1  166.38   10.36
   7  -2   1  197.44   10.53
   7  -2   1  181.26    9.85
   7  -2   1  190.36   10.47
   7  -2   1  175.66   10.60
   7  -2   1  181.26    9.59
  -8   2  -1   97.51    6.58
  -8   2  -1  107.86    6.93
  -8   2  -1  104.20    6.40
  -8   2  -1  114.89    6.93
  -8   2  -1  102.66    6.63
  -8   2  -1  104.13    6.28
   8  -2   1  110.25    7.21
   8  -2   1  109.40    5.96
   8  -2   1  102.91    6.77
  -9   2  -1  377.31   24.37
  -9   2  -1  427.48   23.82
  -9   2  -1  458.69   24.07
  -9   2  -1  459.29   24.64
  -9   2  -1  452.69   24.33
  -9   2  -1  467.47   24.37
   9  -2   1  444.39   24.55
   9  -2   1  471.19   23.92
   9  -2   1  463.23   24.65
   9  -2   1  419.87   24.82
 -10   2  -1   65.15    4.86
 -10   2  -1   63.88    4.78
 -10   2  -1   60.46    4.42
 -10   2  -1   54.43    4.39
 -10   2  -1   59.61    4.16
  10  -2   1   47.99    4.63
  10  -2   1   59.57    4.62
  10  -2   1   57.22    4.71
  10  -2   1   56.32    3.90
 -11   2  -1   58.59    4.67
 -11   2  -1   54.53    4.33
 -11   2  -1   58.65    4.64
 -11   2  -1   55.32    4.38
 -11   2  -1   52.77    4.02
  11  -2   1   50.84    3.71
  11  -2   1   48.95    4.42
  11  -2   1   58.16    4.65
  11  -2   1   54.63    4.98
 -12   2  -1   -0.60    1.30
 -12   2  -1   -0.09    0.92
 -12   2  -1    2.00    1.33
 -12   2  -1    0.39    1.13
  12  -2   1   -0.12    1.36
  12  -2   1    0.68    0.96
  12  -2   1    1.63    1.48
 -13   2  -1   16.23    3.04
 -13   2  -1   18.88    2.85
 -13   2  -1   16.86    2.62
 -13   2  -1   17.71    2.97
  13  -2   1   12.92    2.74
  13  -2   1   21.83    3.28
 -14   2  -1    7.94    2.17
 -14   2  -1   11.13    2.55
 -14   2  -1    5.73    1.97
  14  -2   1    6.16    1.94
  14  -2   1    5.15    2.08
  14   1  -1   14.68    2.66
  14   1  -1    7.47    2.06
 -14  -1   1   11.91    2.69
 -14  -1   1   10.95    2.59
 -14  -1   1    6.25    2.11
  13   1  -1    1.95    1.46
  13   1  -1    3.44    1.41
 -13  -1   1    1.42    1.18
 -13  -1   1    1.52    1.46
 -13  -1   1    2.19    1.36
  12   1  -1  190.41   12.33
  12   1  -1  178.20   11.69
  12   1  -1  180.47   11.60
 -12  -1   1  189.12   11.38
 -12  -1   1  196.45   11.93
 -12  -1   1  197.18   11.30
 -12  -1   1  185.36   11.81
  11   1  -1  158.87   10.16
  11   1  -1  169.51   10.31
  11   1  -1  159.18    9.58
  11   1  -1  173.21   10.89
 -11  -1   1  145.49   10.20
 -11  -1   1  175.83   10.05
 -11  -1   1  153.21   10.18
 -11  -1   1  171.93    9.86
  10   1  -1   37.28    3.52
  10   1  -1   41.22    3.87
  10   1  -1   36.40    3.02
  10   1  -1   43.16    3.65
 -10  -1   1   44.67    3.69
 -10  -1   1   39.43    3.25
 -10  -1   1   41.08    3.23
 -10  -1   1   37.77    3.97
   9   1  -1   77.25    5.12
   9   1  -1   70.37    5.38
   9   1  -1   72.16    5.09
   9   1  -1   68.00    4.58
  -9  -1   1   74.24    5.13
  -9  -1   1   71.77    5.07
  -9  -1   1   65.55    4.80
  -9  -1   1   72.93    4.20
  -9  -1   1   63.43    4.61
   8   1  -1   39.22    2.85
   8   1  -1   37.30    3.20
   8   1  -1   39.69    3.07
   8   1  -1   38.46    2.85
   8   1  -1   38.91    3.62
   8   1  -1   38.31    3.15
  -8  -1   1   41.51    3.16
  -8  -1   1   39.77    3.30
  -8  -1   1   41.01    3.35
  -8  -1   1   39.96    2.95
  -8  -1   1   37.43    2.52
   7   1  -1  132.88    7.54
   7   1  -1  120.71    7.10
   7   1  -1  123.11    7.05
   7   1  -1  124.96    7.30
   7   1  -1  117.83    7.35
   7   1  -1  115.87    7.72
  -7  -1   1  129.84    7.49
  -7  -1   1  124.88    7.52
  -7  -1   1  115.37    7.10
  -7  -1   1  113.22    7.27
  -7  -1   1  126.39    6.80
   6   1  -1    3.17    0.74
   6   1  -1    4.37    0.86
   6   1  -1    4.04    1.23
   6   1  -1    5.17    1.11
   6   1  -1    4.41    1.05
   6   1  -1    3.89    0.97
  -6  -1   1    3.20    0.92
  -6  -1   1    3.53    0.85
  -6  -1   1    4.98    0.71
  -6  -1   1    5.74    0.95
  -6  -1   1    5.04    1.06
   5   1  -1    1.48    0.77
   5   1  -1   -0.94    0.38
   5   1  -1    0.15    0.44
   5   1  -1    0.63    0.62
   5   1  -1    1.54    0.94
   5   1  -1    0.30    0.47
  -5  -1   1    2.11    0.66
  -5  -1   1    0.66    0.57
  -5  -1   1    0.32    0.36
  -5  -1   1    0.57    0.46
  -5  -1   1   -0.14    0.49
  -5  -1   1   -0.16    0.59
   4   1  -1  208.25   11.21
   4   1  -1  196.93   11.00
   4   1  -1  203.83   10.95
   4   1  -1  202.62   10.88
   4   1  -1  204.74   10.92
   4   1  -1  205.13   10.79
  -4  -1   1  208.30   11.00
  -4  -1   1  182.18   10.76
  -4  -1   1  186.19   10.79
  -4  -1   1  200.41   10.97
  -4  -1   1  195.04   11.00
  -4  -1   1  209.14   11.14
  -4  -1   1  199.33   10.64
   3   1  -1   -0.34    0.52
   3   1  -1    0.40    0.37
   3   1  -1    0.79    0.49
   3   1  -1    1.59    0.51
   3   1  -1    1.07    0.67
   3   1  -1    1.11    0.45
  -3  -1   1    0.83    0.44
  -3  -1   1    1.11    0.48
  -3  -1   1    1.43    0.58
  -3  -1   1    0.46    0.29
  -3  -1   1    0.25    0.38
  -3  -1   1    1.16    0.34
  -3  -1   1    1.31    0.60
   2   1  -1   28.33    1.81
   2   1  -1   25.55    1.67
   2   1  -1   27.42    1.87
   2   1  -1   26.56    1.71
   2   1  -1   27.82    1.84
   2   1  -1   26.34    1.64
   2   1  -1   30.79    1.79
  -2  -1   1   27.15    1.74
  -2  -1   1   27.47    1.61
  -2  -1   1   30.60    1.86
  -2  -1   1   28.24    1.74
  -2  -1   1   25.37    1.65
   0   1  -1    0.11    0.13
   0   1  -1    0.01    0.14
   0   1  -1    0.16    0.12
   0   1  -1   -0.06    0.12
   0   1  -1    0.19    0.13
   0   1  -1   -0.01    0.16
   0   1  -1   -0.15    0.08
   0   1  -1   -0.09    0.10
   0  -1   1   -0.07    0.10
   0  -1   1    0.13    0.10
   0  -1   1    0.12    0.13
   0  -1   1   -0.14    0.10
   0  -1   1    0.09    0.15
   0  -1   1   -0.09    0.12
  -1   1  -1   23.81    1.46
  -1   1  -1   20.37    1.56
  -1   1  -1   20.48    1.39
   1  -1   1   24.21    1.41
   1  -1   1   29.53    1.56
   1  -1   1   27.35    1.46
   1  -1   1   19.19    1.43
   1  -1   1   27.12    1.44
  -2   1  -1    1.96    0.55
  -2   1  -1    2.18    0.46
  -2   1  -1    2.10    0.46
  -2   1  -1    2.21    0.36
  -2   1  -1    2.56    0.54
  -2   1  -1    2.48    0.27
  -2   1  -1    3.18    0.62
  -2   1  -1    2.88    0.46
  -2   1  -1    2.29    0.48
   2  -1   1    3.19    0.71
   2  -1   1    2.07    0.43
   2  -1   1    2.71    0.64
   2  -1   1    2.11    0.26
   2  -1   1    2.60    0.50
  -3   1  -1    1.91    0.54
  -3   1  -1    1.88    0.48
  -3   1  -1    2.45    0.68
  -3   1  -1    1.02    0.31
  -3   1  -1    0.84    0.56
  -3   1  -1    0.93    0.65
  -3   1  -1    1.01    0.50
   3  -1   1    1.29    0.83
   3  -1   1    0.84    0.57
   3  -1   1    1.90    0.61
   3  -1   1    0.89    0.32
  -4   1  -1   85.18    5.10
  -4   1  -1   80.55    5.47
  -4   1  -1   95.35    5.29
  -4   1  -1   98.48    5.28
  -4   1  -1   93.53    5.45
   4  -1   1   91.85    5.00
   4  -1   1   91.26    5.65
   4  -1   1   91.79    5.43
  -5   1  -1  207.67   11.05
  -5   1  -1  187.59   10.78
  -5   1  -1  189.61   10.76
  -5   1  -1  192.48   10.59
  -5   1  -1  187.61   10.95
   5  -1   1  196.02   10.49
   5  -1   1  204.73   11.03
   5  -1   1  188.72   10.97
   5  -1   1  203.60   11.28
  -6   1  -1  157.58    9.67
  -6   1  -1  161.21    9.46
  -6   1  -1  176.52    9.25
  -6   1  -1  166.00    9.50
  -6   1  -1  161.59    9.72
   6  -1   1  169.39    9.72
   6  -1   1  175.35    9.79
   6  -1   1  167.16   10.00
   6  -1   1  170.03    9.16
  -7   1  -1   86.12    5.46
  -7   1  -1   78.19    5.07
  -7   1  -1   80.36    5.41
  -7   1  -1   78.54    5.06
  -7   1  -1   76.83    4.75
   7  -1   1   76.56    5.63
   7  -1   1   82.00    5.36
   7  -1   1   77.97    4.72
   7  -1   1   91.83    5.48
  -8   1  -1   33.41    3.07
  -8   1  -1   35.99    2.89
  -8   1  -1   40.36    3.32
  -8   1  -1   38.72    2.96
   8  -1   1   37.34    2.56
   8  -1   1   36.73    3.56
   8  -1   1   33.10    3.20
   8  -1   1   30.02    2.95
   8  -1   1   40.06    2.57
  -9   1  -1   97.32    6.17
  -9   1  -1   90.99    6.06
  -9   1  -1   97.09    5.77
  -9   1  -1   87.70    5.69
   9  -1   1   75.12    5.89
   9  -1   1   87.24    5.25
   9  -1   1   74.42    5.90
   9  -1   1   84.20    6.38
   9  -1   1   89.16    5.24
 -10   1  -1    3.73    1.28
 -10   1  -1    4.73    1.44
 -10   1  -1    3.94    1.21
 -10   1  -1    2.95    1.57
 -10   1  -1    4.34    1.28
  10  -1   1    4.94    0.92
  10  -1   1    6.42    1.86
  10  -1   1    6.67    1.78
  10  -1   1    4.24    1.67
 -11   1  -1   30.03    3.64
 -11   1  -1   28.97    3.35
 -11   1  -1   31.40    2.79
 -11   1  -1   23.97    3.33
 -11   1  -1   27.14    3.08
  11  -1   1   22.76    3.45
  11  -1   1   33.24    3.87
  11  -1   1   26.00    3.53
 -12   1  -1   54.01    5.12
 -12   1  -1   70.31    5.50
 -12   1  -1   64.87    5.10
 -12   1  -1   63.49    4.72
 -12   1  -1   62.58    4.78
  12  -1   1   64.39    5.35
  12  -1   1   57.36    5.42
  12  -1   1   68.10    5.28
 -13   1  -1    6.92    2.25
 -13   1  -1    4.48    1.73
 -13   1  -1   11.48    2.53
  13  -1   1    7.91    2.23
  13  -1   1    5.76    2.03
 -14   1  -1   -0.85    1.44
 -14   1  -1    1.26    1.80
 -14   1  -1    0.35    1.42
  14  -1   1    2.06    1.52
  14  -1   1    1.40    1.61
  14   0  -1   -0.43    1.20
  14   0  -1   -1.51    1.25
 -14   0   1    1.24    1.17
 -14   0   1   -2.11    1.11
 -14   0   1   -0.25    1.03
 -14   0   1   -0.95    1.24
  13   0  -1    0.55    0.89
  13   0  -1    0.92    1.38
 -13   0   1   -0.79    1.24
 -13   0   1   -1.31    1.09
 -13   0   1    0.47    1.44
 -13   0   1    0.28    1.17
  12   0  -1   46.22    4.20
  12   0  -1   45.52    4.59
  12   0  -1   43.90    4.14
 -12   0   1   41.01    4.00
 -12   0   1   47.23    3.93
 -12   0   1   41.19    4.50
  11   0  -1   36.63    3.90
  11   0  -1   34.52    4.16
  11   0  -1   29.39    3.58
 -11   0   1   29.69    3.65
 -11   0   1   33.59    3.82
 -11   0   1   29.07    3.32
 -11   0   1   32.56    3.17
  10   0  -1   10.53    1.50
  10   0  -1    8.63    1.98
  10   0  -1    8.87    1.79
  10   0  -1    8.56    1.49
  10   0  -1    6.44    1.79
 -10   0   1   11.29    1.85
 -10   0   1   11.57    2.00
 -10   0   1    9.30    1.54
 -10   0   1    9.84    1.89
 -10   0   1    9.34    1.26
   9   0  -1   22.59    2.86
   9   0  -1   33.31    2.59
   9   0  -1   25.98    3.32
   9   0  -1   28.63    2.22
   9   0  -1   31.29    2.74
  -9   0   1   26.18    2.11
  -9   0   1   23.76    2.28
  -9   0   1   28.17    3.07
  -9   0   1   30.04    2.72
  -9   0   1   31.99    2.84
   8   0  -1    3.61    1.24
   8   0  -1    1.02    0.71
   8   0  -1    3.76    1.18
   8   0  -1    2.27    0.86
   8   0  -1    2.40    0.68
  -8   0   1    2.39    0.97
  -8   0   1    1.68    0.72
  -8   0   1    0.67    0.57
  -8   0   1    1.34    0.89
  -8   0   1    1.91    1.01
   7   0  -1    4.61    1.00
   7   0  -1    5.89    0.95
   7   0  -1    7.33    1.37
   7   0  -1    5.96    1.46
   7   0  -1    6.53    1.37
  -7   0   1    5.84    0.92
  -7   0   1    6.00    1.26
  -7   0   1    4.86    1.27
  -7   0   1    5.16    0.97
  -7   0   1    7.07    1.29
   6   0  -1    9.89    1.31
   6   0  -1   16.87    1.24
   6   0  -1   10.56    1.70
   6   0  -1    9.47    1.45
   6   0  -1    6.74    1.33
  -6   0   1   10.04    1.53
  -6   0   1   10.75    1.54
  -6   0   1   11.84    1.29
  -6   0   1   11.27    1.61
  -6   0   1   10.69    1.23
   5   0  -1  291.36   15.73
   5   0  -1  294.69   15.62
   5   0  -1  271.90   16.01
   5   0  -1  302.52   15.83
  -5   0   1  283.17   15.88
  -5   0   1  295.96   15.96
  -5   0   1  291.24   15.61
  -5   0   1  296.75   15.96
  -5   0   1  297.37   15.64
  -5   0   1  298.81   16.06
   4   0  -1   57.32    3.37
   4   0  -1   51.74    3.20
   4   0  -1   51.29    3.25
   4   0  -1   52.50    3.13
   4   0  -1   57.47    3.47
  -4   0   1   52.37    3.16
  -4   0   1   52.74    3.10
  -4   0   1   52.07    3.43
  -4   0   1   52.04    3.44
  -4   0   1   49.72    3.31
  -4   0   1   52.24    3.35
   3   0  -1  112.26    6.19
   3   0  -1  106.25    6.01
   3   0  -1  116.17    6.05
   3   0  -1  110.25    5.84
   3   0  -1  111.94    5.96
  -3   0   1  120.28    6.20
  -3   0   1  101.88    6.09
  -3   0   1  109.60    6.00
  -3   0   1  103.44    6.19
  -3   0   1  102.23    5.88
   2   0  -1   12.75    0.91
   2   0  -1   12.44    1.02
   2   0  -1   12.31    0.79
   2   0  -1   11.69    0.96
   2   0  -1   13.72    0.94
   2   0  -1   13.05    0.94
  -2   0   1   12.21    0.95
  -2   0   1   12.96    1.01
  -2   0   1   12.53    0.78
  -2   0   1   13.13    0.97
  -2   0   1   11.93    1.01
  -2   0   1   14.17    0.98
  -2   0   1   11.80    1.22
   0   0  -1    0.05    0.07
   0   0  -1   -0.01    0.11
   0   0  -1   -0.02    0.11
   0   0  -1    0.15    0.14
   0   0  -1    0.03    0.13
   0   0  -1    0.17    0.14
   0   0  -1   -0.04    0.13
   0   0  -1   -0.09    0.14
   0   0   1   -0.01    0.09
   0   0   1    0.04    0.11
   0   0   1   -0.04    0.10
   0   0   1    0.02    0.15
   0   0   1    0.08    0.17
   0   0   1   -0.04    0.16
   0   0   1    0.07    0.15
   0   0   1    0.14    0.10
  -1   0  -1   22.49    1.45
  -1   0  -1   23.55    1.42
  -1   0  -1   23.93    1.46
  -1   0  -1   23.22    1.51
  -1   0  -1   23.00    1.55
   1   0   1   23.47    1.28
   1   0   1   21.40    1.56
   1   0   1   22.97    1.33
   1   0   1   25.40    1.50
   1   0   1   23.42    1.30
  -2   0  -1  108.03    6.42
  -2   0  -1  111.62    6.40
  -2   0  -1  119.16    6.58
  -2   0  -1  115.98    6.43
  -2   0  -1  118.65    6.22
   2   0   1  123.28    6.17
   2   0   1  115.39    6.25
   2   0   1  119.13    6.19
   2   0   1  119.13    6.30
   2   0   1  115.28    6.60
   2   0   1  114.24    6.48
   2   0   1  112.43    6.40
  -3   0  -1   18.82    1.35
  -3   0  -1   21.91    1.75
  -3   0  -1   18.28    1.49
  -3   0  -1   18.13    1.56
  -3   0  -1   16.13    1.58
   3   0   1   20.90    1.41
   3   0   1   18.75    1.85
   3   0   1   18.60    1.59
   3   0   1   20.86    1.65
   3   0   1   20.10    1.24
  -4   0  -1  223.47   12.11
  -4   0  -1  211.90   12.06
  -4   0  -1  218.16   11.98
  -4   0  -1  222.60   11.81
  -4   0  -1  220.09   12.28
   4   0   1  226.88   11.62
   4   0   1  213.91   12.11
   4   0   1  213.90   12.34
   4   0   1  229.03   11.81
   4   0   1  205.45   12.04
  -5   0  -1   68.69    4.38
  -5   0  -1   72.79    4.31
  -5   0  -1   69.72    4.12
  -5   0  -1   64.24    4.38
   5   0   1   57.95    4.59
   5   0   1   68.75    4.38
   5   0   1   68.04    4.06
   5   0   1   68.39    4.48
  -6   0  -1    1.23    0.72
  -6   0  -1    0.53    0.66
  -6   0  -1    0.51    0.49
  -6   0  -1    0.64    0.63
   6   0   1    0.07    0.62
   6   0   1    1.25    0.53
   6   0   1    0.57    0.70
   6   0   1   -0.38    0.79
   6   0   1    1.13    0.41
  -7   0  -1   26.09    2.35
  -7   0  -1   29.90    2.31
  -7   0  -1   28.01    2.52
  -7   0  -1   23.94    2.78
   7   0   1   28.32    2.54
   7   0   1   29.53    2.16
   7   0   1   27.71    1.92
   7   0   1   30.60    2.75
   7   0   1   22.44    2.99
  -8   0  -1    1.41    0.75
  -8   0  -1    3.03    1.04
  -8   0  -1    1.91    0.91
  -8   0  -1    2.34    1.02
   8   0   1    3.71    1.24
   8   0   1    1.32    1.04
   8   0   1    2.92    0.80
   8   0   1    1.53    0.54
   8   0   1    1.15    0.97
  -9   0  -1   62.82    4.67
  -9   0  -1   67.69    4.52
  -9   0  -1   69.10    4.83
  -9   0  -1   64.50    4.30
   9   0   1   60.91    4.66
   9   0   1   61.37    4.09
   9   0   1   55.90    3.74
   9   0   1   54.28    4.99
   9   0   1   63.92    4.83
 -10   0  -1    1.38    1.08
 -10   0  -1    0.86    1.02
 -10   0  -1    0.93    0.83
 -10   0  -1    0.74    1.06
  10   0   1    2.71    1.43
  10   0   1    2.08    1.44
  10   0   1   -0.03    0.74
  10   0   1    2.16    1.13
 -11   0  -1    4.48    1.25
 -11   0  -1    2.27    1.49
 -11   0  -1    2.84    1.27
 -11   0  -1    4.51    1.73
  11   0   1    4.04    1.63
  11   0   1    5.04    1.50
  11   0   1    3.04    1.52
 -12   0  -1    1.11    1.16
 -12   0  -1    0.71    1.00
 -12   0  -1    3.14    1.61
 -12   0  -1    2.73    1.62
  12   0   1    2.36    1.39
  12   0   1    2.17    1.26
 -13   0  -1    8.44    2.38
 -13   0  -1    6.31    2.12
 -13   0  -1    8.78    2.30
  13   0   1    7.52    1.99
  13   0   1    7.11    2.02
  14  -1  -1   -0.27    1.00
  14  -1  -1    0.77    1.70
 -14   1   1   -1.43    1.08
 -14   1   1    1.06    1.08
 -14   1   1    0.46    1.08
  13  -1  -1   14.65    2.86
  13  -1  -1   17.46    2.94
 -13   1   1   17.02    2.54
 -13   1   1   14.13    2.71
 -13   1   1   14.73    2.50
 -13   1   1   19.24    2.91
  12  -1  -1    4.41    1.82
  12  -1  -1    8.19    1.85
  12  -1  -1    8.19    2.23
 -12   1   1    9.65    2.08
 -12   1   1    6.33    1.60
 -12   1   1    7.42    1.85
 -12   1   1    7.31    1.77
  11  -1  -1   26.66    3.26
  11  -1  -1   23.02    3.49
  11  -1  -1   24.81    3.16
  11  -1  -1   21.54    2.56
 -11   1   1   25.60    2.22
 -11   1   1   25.05    3.09
 -11   1   1   22.83    2.89
 -11   1   1   20.21    2.63
 -11   1   1   25.00    3.22
  10  -1  -1    0.75    0.73
  10  -1  -1    1.32    1.28
  10  -1  -1    1.57    1.04
  10  -1  -1    1.72    0.68
  10  -1  -1    0.18    0.98
 -10   1   1    1.09    1.09
 -10   1   1   -0.28    0.64
 -10   1   1    1.11    0.97
 -10   1   1   -0.42    0.86
 -10   1   1    0.89    0.72
 -10   1   1   -0.27    0.78
   9  -1  -1    2.19    0.69
   9  -1  -1    4.33    1.05
   9  -1  -1    2.67    1.28
   9  -1  -1    1.54    1.08
   9  -1  -1    3.10    1.03
  -9   1   1    1.42    1.15
  -9   1   1    5.33    1.14
  -9   1   1    2.83    1.06
  -9   1   1    2.89    1.15
  -9   1   1    3.41    0.92
  -9   1   1    1.20    0.74
   8  -1  -1    1.37    0.57
   8  -1  -1    2.47    1.25
   8  -1  -1    0.93    0.99
   8  -1  -1    2.32    0.81
   8  -1  -1    2.02    0.99
  -8   1   1    3.07    1.07
  -8   1   1    1.83    1.06
  -8   1   1    2.99    0.77
  -8   1   1    3.53    1.19
  -8   1   1    1.15    0.56
   7  -1  -1   41.28    3.11
   7  -1  -1   37.23    2.82
   7  -1  -1   39.98    2.67
   7  -1  -1   40.60    3.17
   7  -1  -1   41.59    3.41
  -7   1   1   45.49    2.94
  -7   1   1   48.73    3.29
  -7   1   1   37.71    2.71
  -7   1   1   46.31    3.23
  -7   1   1   39.50    3.19
   6  -1  -1   64.36    3.70
   6  -1  -1   62.41    4.05
   6  -1  -1   63.49    3.87
   6  -1  -1   64.26    4.13
   6  -1  -1   62.02    4.23
  -6   1   1   55.20    4.06
  -6   1   1   68.96    4.30
  -6   1   1   61.79    4.15
  -6   1   1   61.77    3.92
  -6   1   1   59.45    3.70
   5  -1  -1  130.08    6.98
   5  -1  -1  108.76    6.95
   5  -1  -1  116.78    7.08
   5  -1  -1  122.95    6.78
   5  -1  -1  129.30    6.65
  -5   1   1  126.28    7.14
  -5   1   1  114.22    6.60
  -5   1   1  127.45    7.08
  -5   1   1  113.55    6.96
  -5   1   1  119.21    6.88
  -5   1   1  121.27    7.11
   4  -1  -1  242.30   13.34
   4  -1  -1  255.11   13.19
   4  -1  -1  249.94   13.07
   4  -1  -1  244.22   13.45
   4  -1  -1  259.60   13.00
   4  -1  -1  246.78   13.29
  -4   1   1  269.93   13.49
  -4   1   1  218.11   12.98
  -4   1   1  255.62   13.36
  -4   1   1  235.10   13.29
  -4   1   1  241.23   13.50
   3  -1  -1   27.01    1.71
   3  -1  -1   23.86    1.67
   3  -1  -1   24.43    1.41
   3  -1  -1   25.30    1.64
   3  -1  -1   24.25    1.83
  -3   1   1   24.58    1.69
  -3   1   1   18.81    1.70
  -3   1   1   26.19    1.78
  -3   1   1   28.25    1.55
  -3   1   1   25.84    1.40
  -3   1   1   25.22    1.97
  -3   1   1   26.71    1.61
  -3   1   1   25.53    1.78
   2  -1  -1    1.73    0.47
   2  -1  -1    2.93    0.51
   2  -1  -1    2.86    0.45
   2  -1  -1    3.00    0.32
   2  -1  -1    2.97    0.47
   2  -1  -1    3.26    0.44
  -2   1   1    2.89    0.32
  -2   1   1    2.29    0.41
  -2   1   1    2.99    0.62
  -2   1   1    2.43    0.48
  -2   1   1    2.04    0.51
  -2   1   1    2.59    0.45
  -2   1   1    3.25    0.51
   1  -1  -1    7.02    0.66
   1  -1  -1    4.31    0.58
   1  -1  -1    5.52    0.47
   1  -1  -1    6.18    0.48
  -1   1   1    5.53    0.44
  -1   1   1    6.32    0.68
  -1   1   1    5.37    0.65
  -1   1   1    6.10    0.50
   0  -1  -1   23.95    1.29
   0  -1  -1   19.85    1.28
   0  -1  -1   19.85    1.28
   0  -1  -1   23.07    1.36
   0  -1  -1   19.54    1.23
   0  -1  -1   19.56    1.21
   0   1   1   22.79    1.23
   0   1   1   19.81    1.22
   0   1   1   23.11    1.30
   0   1   1   21.81    1.42
   0   1   1   19.44    1.36
   0   1   1   19.38    1.32
  -1  -1  -1    4.42    0.60
  -1  -1  -1    5.70    0.39
  -1  -1  -1    5.05    0.34
  -1  -1  -1    4.51    0.42
  -1  -1  -1    5.16    0.49
  -1  -1  -1    5.83    0.64
  -1  -1  -1    4.10    0.71
  -1  -1  -1    5.21    0.58
   1   1   1    6.26    0.68
   1   1   1    4.50    0.71
   1   1   1    4.02    0.68
   1   1   1    5.20    0.51
  -2  -1  -1   22.10    1.56
  -2  -1  -1   20.21    1.48
  -2  -1  -1   21.11    1.54
  -2  -1  -1   19.50    1.74
  -2  -1  -1   20.30    1.24
   2   1   1   19.56    1.54
   2   1   1   19.82    1.19
   2   1   1   20.51    1.55
   2   1   1   18.54    1.49
  -3  -1  -1   26.00    2.00
  -3  -1  -1   24.11    1.79
  -3  -1  -1   24.34    1.53
  -3  -1  -1   20.24    1.76
  -3  -1  -1   22.03    1.82
   3   1   1   21.55    1.27
   3   1   1   23.27    1.75
   3   1   1   23.89    1.83
   3   1   1   23.47    1.31
   3   1   1   20.21    1.92
   3   1   1   23.63    1.77
  -4  -1  -1  297.35   14.84
  -4  -1  -1  229.11   15.05
  -4  -1  -1  271.58   15.35
  -4  -1  -1  250.99   15.07
  -4  -1  -1  280.03   15.11
   4   1   1  289.18   14.54
   4   1   1  292.73   15.55
   4   1   1  290.19   15.19
   4   1   1  286.98   15.23
   4   1   1  282.05   14.54
   4   1   1  282.63   15.04
  -5  -1  -1   81.83    5.13
  -5  -1  -1   80.17    5.16
  -5  -1  -1   74.74    5.19
  -5  -1  -1   86.96    4.88
   5   1   1   89.42    5.33
   5   1   1   78.49    5.21
   5   1   1   85.11    4.54
   5   1   1   83.78    5.05
   5   1   1   87.01    5.67
  -6  -1  -1   19.59    2.18
  -6  -1  -1   22.51    1.70
  -6  -1  -1   23.81    2.09
  -6  -1  -1   20.62    1.86
   6   1   1   16.62    2.19
   6   1   1   19.24    1.99
   6   1   1   18.56    2.47
   6   1   1   14.34    2.03
   6   1   1   18.96    1.30
  -7  -1  -1  171.65   10.04
  -7  -1  -1  169.04    9.89
  -7  -1  -1  171.80    9.60
   7   1   1  168.94    9.15
   7   1   1  171.91   10.19
   7   1   1  174.46    9.76
   7   1   1  171.18   10.10
   7   1   1  161.69   10.48
  -8  -1  -1   38.38    3.16
  -8  -1  -1   37.46    3.28
  -8  -1  -1   37.25    3.36
  -8  -1  -1   42.24    2.95
   8   1   1   38.22    2.43
   8   1   1   43.53    3.10
   8   1   1   36.88    3.76
   8   1   1   39.59    3.39
   8   1   1   39.21    3.42
  -9  -1  -1   55.35    4.21
  -9  -1  -1   51.23    3.61
  -9  -1  -1   47.51    3.85
  -9  -1  -1   52.40    4.10
   9   1   1   49.58    4.08
   9   1   1   48.60    4.46
   9   1   1   48.47    3.63
   9   1   1   53.79    4.32
 -10  -1  -1   17.04    2.53
 -10  -1  -1   18.66    2.46
 -10  -1  -1   16.64    2.07
 -10  -1  -1   18.69    2.70
  10   1   1   18.11    2.17
  10   1   1   14.62    2.44
  10   1   1   15.90    2.89
  10   1   1   15.10    2.64
 -11  -1  -1    9.51    1.94
 -11  -1  -1   11.82    2.34
 -11  -1  -1   10.06    2.22
  11   1   1   13.88    2.57
  11   1   1   11.18    2.37
  11   1   1   10.64    2.16
 -12  -1  -1    0.85    1.45
 -12  -1  -1    1.17    1.35
 -12  -1  -1    1.08    1.19
  12   1   1    1.15    1.45
  12   1   1    2.27    1.47
 -13  -1  -1    8.55    2.12
 -13  -1  -1    3.41    1.60
 -13  -1  -1    5.86    2.01
  13   1   1    3.92    1.86
  13   1   1    5.40    1.89
  14  -2  -1    3.21    2.02
  14  -2  -1    6.72    2.09
 -14   2   1    0.35    1.04
 -14   2   1    2.15    1.59
 -14   2   1    2.45    1.62
  13  -2  -1   -0.67    1.07
  13  -2  -1    0.78    1.23
 -13   2   1    0.23    0.83
 -13   2   1    0.11    1.34
 -13   2   1    0.01    1.14
 -13   2   1    0.51    1.05
  12  -2  -1   44.58    4.53
  12  -2  -1   50.60    4.27
  12  -2  -1   46.82    3.64
  12  -2  -1   47.77    4.45
 -12   2   1   42.34    4.23
 -12   2   1   42.56    4.57
 -12   2   1   49.83    4.17
 -12   2   1   55.57    4.00
  11  -2  -1    3.94    1.17
  11  -2  -1    1.02    1.26
  11  -2  -1    2.19    1.31
  11  -2  -1    1.91    1.53
 -11   2   1    1.83    0.91
 -11   2   1    2.35    1.36
 -11   2   1    1.64    1.14
 -11   2   1    4.67    1.22
 -11   2   1    1.83    1.19
  10  -2  -1    9.08    2.15
  10  -2  -1    8.35    1.43
  10  -2  -1    9.31    1.97
  10  -2  -1    6.84    1.56
 -10   2   1    8.34    1.71
 -10   2   1    8.61    1.46
 -10   2   1    9.28    1.95
 -10   2   1    8.76    1.80
 -10   2   1    6.45    1.40
   9  -2  -1    7.34    1.02
   9  -2  -1    7.77    1.71
   9  -2  -1    7.55    1.27
   9  -2  -1   10.41    1.82
   9  -2  -1    9.13    1.99
  -9   2   1    7.50    1.34
  -9   2   1   10.05    1.86
  -9   2   1    8.97    1.11
  -9   2   1    6.07    1.30
  -9   2   1    7.87    1.60
  -9   2   1    8.72    1.64
   8  -2  -1    1.07    0.88
   8  -2  -1    0.25    0.61
   8  -2  -1   -0.28    0.48
   8  -2  -1    0.51    0.61
   8  -2  -1    0.64    0.44
  -8   2   1    0.03    0.61
  -8   2   1    0.59    0.72
  -8   2   1    1.76    1.00
  -8   2   1    0.89    0.91
  -8   2   1    0.83    0.47
  -8   2   1    0.22    0.60
   7  -2  -1  108.35    7.06
   7  -2  -1  115.14    6.50
   7  -2  -1  112.46    7.28
   7  -2  -1  117.46    6.74
   7  -2  -1  113.03    7.03
  -7   2   1  120.16    6.46
  -7   2   1  122.03    7.32
  -7   2   1  118.91    6.74
  -7   2   1  126.44    7.19
  -7   2   1  117.05    6.96
  -7   2   1  114.14    7.04
   6  -2  -1    1.50    0.73
   6  -2  -1    2.36    0.75
   6  -2  -1    1.15    0.69
   6  -2  -1    1.54    0.44
   6  -2  -1    2.66    0.64
  -6   2   1    1.71    0.56
  -6   2   1    1.89    0.82
  -6   2   1    1.29    0.35
  -6   2   1    1.98    0.69
  -6   2   1    2.12    0.79
  -6   2   1    0.07    0.59
   5  -2  -1    1.93    0.71
   5  -2  -1    3.01    0.62
   5  -2  -1    1.91    0.68
   5  -2  -1    2.16    0.81
  -5   2   1    2.06    0.51
  -5   2   1    1.43    0.73
  -5   2   1    4.81    0.90
  -5   2   1    2.48    0.34
  -5   2   1    1.35    0.66
  -5   2   1    3.89    0.77
   4  -2  -1    0.92    0.23
   4  -2  -1    2.25    0.48
   4  -2  -1    0.43    0.55
   4  -2  -1    2.12    0.61
   4  -2  -1    1.10    0.58
  -4   2   1    0.29    0.28
  -4   2   1    0.54    0.44
  -4   2   1    1.70    0.61
  -4   2   1    1.45    0.74
  -4   2   1    1.12    0.46
  -4   2   1    1.73    0.55
  -4   2   1    0.36    0.71
   3  -2  -1  410.18   22.10
   3  -2  -1  401.51   21.94
   3  -2  -1  448.63   22.24
   3  -2  -1  419.10   22.00
   3  -2  -1  399.63   21.72
  -3   2   1  412.84   21.92
  -3   2   1  441.71   22.06
  -3   2   1  422.80   22.26
  -3   2   1  413.13   21.84
  -3   2   1  406.09   22.23
  -3   2   1  440.12   22.21
  -3   2   1  405.34   22.04
   2  -2  -1  749.57   37.86
   2  -2  -1  799.67   37.88
   2  -2  -1  665.50   37.92
   2  -2  -1  723.25   38.11
  -2   2   1  728.69   37.82
  -2   2   1  708.65   38.08
  -2   2   1  745.99   38.04
  -2   2   1  754.38   38.19
  -2   2   1  684.82   38.07
  -2   2   1  713.43   37.88
   1  -2  -1   43.67    2.43
   1  -2  -1   49.60    2.56
   1  -2  -1   42.78    2.42
  -1   2   1   47.35    2.73
  -1   2   1   40.49    2.69
  -1   2   1   43.22    2.62
  -1   2   1   41.26    2.49
  -1   2   1   44.17    2.68
   0  -2  -1    2.28    0.41
   0  -2  -1    4.06    0.44
   0  -2  -1    2.38    0.54
   0  -2  -1    2.44    0.38
   0   2   1    2.74    0.58
   0   2   1    2.11    0.51
   0   2   1    1.70    0.44
   0   2   1    1.94    0.52
  -1  -2  -1  153.63    7.89
  -1  -2  -1  153.31    7.90
  -1  -2  -1  143.49    7.77
  -1  -2  -1  146.22    7.88
  -1  -2  -1  145.04    8.03
   1   2   1  143.49    8.03
   1   2   1  148.38    7.87
   1   2   1  143.18    8.09
   1   2   1  138.65    7.82
  -2  -2  -1  169.66    8.93
  -2  -2  -1  176.79    9.05
  -2  -2  -1  173.17    9.50
  -2  -2  -1  165.11    9.67
  -2  -2  -1  181.57    9.40
  -2  -2  -1  180.61    9.37
   2   2   1  170.78    9.34
   2   2   1  164.07    9.06
   2   2   1  170.77    9.51
   2   2   1  167.77    9.52
  -3  -2  -1    0.85    0.64
  -3  -2  -1   -0.02    0.36
  -3  -2  -1    0.91    0.59
  -3  -2  -1    0.19    0.50
   3   2   1    0.41    0.50
   3   2   1    1.02    0.46
   3   2   1    0.33    0.65
  -4  -2  -1  244.41   14.49
  -4  -2  -1  276.61   14.60
  -4  -2  -1  243.71   14.43
  -4  -2  -1  267.49   14.14
   4   2   1  270.29   14.58
   4   2   1  289.15   14.68
  -5  -2  -1   18.72    1.80
  -5  -2  -1   17.14    1.98
  -5  -2  -1   22.37    1.53
  -5  -2  -1   18.08    2.00
   5   2   1   17.15    1.12
   5   2   1   19.33    2.18
   5   2   1   18.64    2.34
   5   2   1   16.55    1.96
   5   2   1   15.50    1.91
  -6  -2  -1   70.01    4.63
  -6  -2  -1   69.70    4.09
  -6  -2  -1   67.80    4.49
  -6  -2  -1   60.46    4.40
   6   2   1   63.92    4.50
   6   2   1   68.66    4.66
   6   2   1   68.72    5.07
   6   2   1   60.18    4.35
  -7  -2  -1    2.80    1.07
  -7  -2  -1    1.34    0.63
  -7  -2  -1    1.45    0.82
  -7  -2  -1    1.06    0.73
   7   2   1    1.89    0.87
   7   2   1    2.29    0.25
   7   2   1    2.06    0.92
   7   2   1    3.19    1.21
   7   2   1    1.59    1.07
   7   2   1    1.63    0.21
  -8  -2  -1   39.69    3.55
  -8  -2  -1   40.54    3.39
  -8  -2  -1   42.57    3.02
  -8  -2  -1   46.57    3.68
   8   2   1   40.90    3.94
   8   2   1   42.48    3.31
   8   2   1   43.48    3.63
   8   2   1   39.71    3.51
  -9  -2  -1   20.74    2.13
  -9  -2  -1   15.58    2.39
  -9  -2  -1   18.02    2.42
  -9  -2  -1   17.90    2.60
   9   2   1   19.47    2.78
   9   2   1   17.22    2.55
   9   2   1   15.83    2.20
   9   2   1   16.37    2.84
 -10  -2  -1    8.48    2.10
 -10  -2  -1   12.13    2.30
 -10  -2  -1   11.63    1.98
  10   2   1   13.25    2.01
  10   2   1   13.27    2.47
  10   2   1   15.07    2.88
  10   2   1   15.82    2.48
 -11  -2  -1    9.49    2.16
 -11  -2  -1   17.66    2.75
 -11  -2  -1   10.94    2.17
  11   2   1   15.70    2.72
  11   2   1   22.69    3.13
  11   2   1   12.39    2.64
 -12  -2  -1    1.01    1.30
 -12  -2  -1    3.38    1.45
 -12  -2  -1    0.27    1.43
  12   2   1    1.11    1.38
  12   2   1    1.75    1.10
 -13  -2  -1    4.44    2.07
 -13  -2  -1   12.14    2.59
 -13  -2  -1    3.02    1.42
  13   2   1   11.22    2.45
  13   2   1    5.76    2.05
  14  -3  -1   -0.69    1.19
  14  -3  -1    1.72    1.90
 -14   3   1    2.77    1.79
 -14   3   1    2.22    1.63
  13  -3  -1    8.32    2.14
  13  -3  -1    4.97    1.89
 -13   3   1   11.21    2.16
 -13   3   1   10.33    2.39
 -13   3   1    4.70    1.78
  12  -3  -1    4.68    2.23
  12  -3  -1   11.12    2.37
  12  -3  -1    6.76    1.69
 -12   3   1    9.33    1.73
 -12   3   1    9.84    1.68
 -12   3   1   13.29    2.39
 -12   3   1   11.22    2.32
 -12   3   1   13.29    2.51
  11  -3  -1   18.66    2.75
  11  -3  -1   16.93    2.92
  11  -3  -1   22.27    3.02
  11  -3  -1   18.86    2.22
 -11   3   1   29.13    3.28
 -11   3   1   21.12    3.01
 -11   3   1   17.70    2.64
 -11   3   1   21.26    2.42
 -11   3   1   22.70    2.61
  10  -3  -1    5.70    1.45
  10  -3  -1    3.87    1.18
  10  -3  -1    3.83    0.96
  10  -3  -1    0.95    1.05
 -10   3   1    2.57    1.15
 -10   3   1    4.24    1.06
 -10   3   1    1.69    0.90
 -10   3   1    0.01    0.81
 -10   3   1    1.31    0.94
   9  -3  -1   81.24    5.29
   9  -3  -1   73.76    5.12
   9  -3  -1   71.05    4.64
   9  -3  -1   65.89    5.36
  -9   3   1   69.27    4.92
  -9   3   1   79.34    5.47
  -9   3   1   79.26    5.12
  -9   3   1   76.21    5.20
  -9   3   1   67.09    4.59
   8  -3  -1    0.13    0.83
   8  -3  -1    1.08    0.80
   8  -3  -1    1.34    1.05
   8  -3  -1    1.22    0.62
   8  -3  -1    1.76    0.52
  -8   3   1    2.08    0.71
  -8   3   1    0.76    0.83
  -8   3   1    2.36    0.47
  -8   3   1    0.93    0.63
  -8   3   1    1.07    0.87
  -8   3   1    1.61    0.91
   7  -3  -1   83.82    5.38
   7  -3  -1   79.14    4.71
   7  -3  -1   78.88    4.46
   7  -3  -1   80.45    5.07
   7  -3  -1   59.54    4.89
  -7   3   1   79.97    4.94
  -7   3   1   82.88    4.67
  -7   3   1   86.02    5.18
  -7   3   1   74.97    5.31
  -7   3   1   81.23    4.34
  -7   3   1   73.28    5.04
   6  -3  -1   10.95    1.59
   6  -3  -1   12.89    1.65
   6  -3  -1   15.13    1.88
   6  -3  -1   13.49    1.38
  -6   3   1   14.47    1.54
  -6   3   1   16.69    1.26
  -6   3   1   12.39    1.63
  -6   3   1   15.83    2.03
  -6   3   1   14.39    1.77
   5  -3  -1  216.56   11.62
   5  -3  -1  222.54   11.80
   5  -3  -1  192.80   11.51
   5  -3  -1  215.69   11.31
  -5   3   1  197.05   11.35
  -5   3   1  216.47   11.80
  -5   3   1  198.59   11.78
  -5   3   1  225.23   11.61
  -5   3   1  201.53   11.20
   4  -3  -1  108.36    5.98
   4  -3  -1   93.56    5.55
   4  -3  -1   91.97    5.78
   4  -3  -1  121.51    6.20
   4  -3  -1   92.22    5.68
  -4   3   1  100.47    6.10
  -4   3   1  102.82    6.04
  -4   3   1  101.99    6.13
  -4   3   1  104.58    5.88
  -4   3   1  113.38    5.91
  -4   3   1  103.79    5.63
   3  -3  -1  454.31   25.22
   3  -3  -1  511.10   25.29
   3  -3  -1  471.52   25.31
   3  -3  -1  488.61   25.59
  -3   3   1  535.83   25.54
  -3   3   1  509.52   25.22
  -3   3   1  419.02   25.25
  -3   3   1  488.86   25.70
  -3   3   1  450.04   25.53
  -3   3   1  493.99   25.61
   2  -3  -1  538.47   30.04
   2  -3  -1  589.52   30.06
   2  -3  -1  563.99   30.27
   2  -3  -1  554.90   30.43
  -2   3   1  585.83   30.55
  -2   3   1  623.30   30.17
  -2   3   1  594.29   30.41
  -2   3   1  566.75   30.38
   1  -3  -1  102.91    5.60
   1  -3  -1  107.45    5.59
  -1   3   1  102.28    5.97
  -1   3   1  104.50    5.88
  -1   3   1   94.81    5.97
  -1   3   1  104.84    5.78
  -1   3   1  110.10    5.50
  -1   3   1  108.95    5.99
   0  -3  -1   98.63    5.50
   0  -3  -1  102.97    5.68
   0  -3  -1  104.14    5.42
   0  -3  -1  105.75    5.43
   0   3   1   84.19    5.71
   0   3   1   98.54    5.68
   0   3   1  103.41    5.79
   0   3   1   98.77    5.57
   0   3   1  102.40    5.35
  -1  -3  -1  318.20   17.00
  -1  -3  -1  345.94   17.03
  -1  -3  -1  319.08   17.06
  -1  -3  -1  335.18   17.28
   1   3   1  309.94   17.24
   1   3   1  313.27   17.34
   1   3   1  310.35   17.03
  -2  -3  -1  293.38   14.82
  -2  -3  -1  272.30   14.40
  -2  -3  -1  261.97   14.41
  -2  -3  -1  291.48   14.81
  -2  -3  -1  259.30   14.94
   2   3   1  261.03   14.51
   2   3   1  279.72   14.95
   2   3   1  277.48   15.06
   2   3   1  288.64   14.74
  -3  -3  -1    6.83    1.17
  -3  -3  -1    6.72    1.03
  -3  -3  -1    6.99    1.09
   3   3   1    6.44    1.21
   3   3   1    7.00    0.48
   3   3   1    6.86    1.20
   3   3   1    7.77    1.17
   3   3   1    5.33    0.92
  -4  -3  -1   47.10    3.29
  -4  -3  -1   45.22    3.23
  -4  -3  -1   45.76    3.29
   4   3   1   45.03    3.34
   4   3   1   51.84    3.31
   4   3   1   47.80    3.24
   4   3   1   46.01    3.35
  -5  -3  -1   17.67    2.02
  -5  -3  -1   16.91    2.02
  -5  -3  -1   17.37    2.05
  -5  -3  -1   16.86    1.40
   5   3   1   18.18    1.76
   5   3   1   15.86    2.09
   5   3   1   18.18    2.15
  -6  -3  -1   28.57    2.61
  -6  -3  -1   31.58    2.63
  -6  -3  -1   28.19    2.13
  -6  -3  -1   26.76    2.82
   6   3   1   32.35    2.66
   6   3   1   26.06    2.56
   6   3   1   35.01    2.87
  -7  -3  -1    4.38    1.25
  -7  -3  -1    4.71    0.91
  -7  -3  -1    2.13    1.02
  -7  -3  -1    3.00    1.10
   7   3   1    2.22    1.08
   7   3   1    3.95    1.22
   7   3   1    4.30    1.35
  -8  -3  -1    0.04    0.86
  -8  -3  -1    0.13    0.55
  -8  -3  -1    0.20    0.81
  -8  -3  -1    0.24    0.62
   8   3   1    0.82    0.99
   8   3   1   -0.14    0.58
   8   3   1   -0.37    0.77
  -9  -3  -1   14.29    2.41
  -9  -3  -1   14.96    2.33
  -9  -3  -1   13.26    2.25
   9   3   1   20.58    2.57
   9   3   1   15.39    2.58
   9   3   1   12.09    2.30
 -10  -3  -1   -0.43    1.02
 -10  -3  -1    0.90    1.04
 -10  -3  -1   -0.47    0.72
  10   3   1   -0.09    1.04
  10   3   1    0.23    1.03
  10   3   1   -0.19    0.78
 -11  -3  -1   60.29    5.17
 -11  -3  -1   58.86    5.15
 -11  -3  -1   67.06    4.97
  11   3   1   60.13    5.20
  11   3   1   62.07    4.71
  11   3   1   62.39    5.09
 -12  -3  -1   10.53    2.36
 -12  -3  -1   11.64    2.37
 -12  -3  -1   11.82    2.49
  14  -4  -1    2.20    1.80
  14  -4  -1    5.00    1.80
 -14   4   1    7.40    2.02
 -14   4   1    5.70    2.02
  13  -4  -1   -1.23    1.04
  13  -4  -1    0.22    1.18
 -13   4   1   -0.27    0.98
 -13   4   1    0.87    0.98
 -13   4   1    0.72    1.06
  12  -4  -1  167.29   11.16
  12  -4  -1  166.09   10.54
  12  -4  -1  153.34   10.47
 -12   4   1  161.43   10.08
 -12   4   1  160.30   10.38
 -12   4   1  185.71   10.90
  11  -4  -1   77.30    6.25
  11  -4  -1   78.63    5.89
  11  -4  -1   79.53    5.95
  11  -4  -1   73.15    5.18
 -11   4   1   95.03    6.15
 -11   4   1   89.28    5.76
 -11   4   1   90.49    6.40
 -11   4   1   79.87    5.35
 -11   4   1   81.24    5.85
  10  -4  -1   15.04    2.42
  10  -4  -1   17.71    2.59
  10  -4  -1   20.96    2.17
  10  -4  -1   20.26    3.06
 -10   4   1   22.57    2.85
 -10   4   1   18.96    2.50
 -10   4   1   18.69    2.80
 -10   4   1   17.12    2.47
 -10   4   1   20.24    2.10
   9  -4  -1   -0.19    1.00
   9  -4  -1    2.42    0.80
   9  -4  -1    0.62    0.79
   9  -4  -1   -0.56    0.57
  -9   4   1    0.67    0.59
  -9   4   1    0.08    1.10
  -9   4   1   -0.45    0.72
  -9   4   1    0.07    0.83
  -9   4   1   -0.54    0.67
   8  -4  -1   31.86    3.03
   8  -4  -1   31.75    2.48
   8  -4  -1   31.46    2.20
   8  -4  -1   37.32    3.01
   8  -4  -1   33.27    2.97
  -8   4   1   36.03    2.52
  -8   4   1   39.29    3.41
  -8   4   1   31.49    2.84
  -8   4   1   40.35    2.87
  -8   4   1   43.05    3.20
   7  -4  -1  336.95   18.00
   7  -4  -1  347.44   18.74
   7  -4  -1  334.58   18.47
   7  -4  -1  354.60   18.49
  -7   4   1  339.70   17.95
  -7   4   1  324.29   18.16
  -7   4   1  330.51   18.81
  -7   4   1  300.13   18.28
  -7   4   1  352.41   18.65
   6  -4  -1   99.01    6.35
   6  -4  -1  103.49    5.84
   6  -4  -1   90.32    6.12
   6  -4  -1   98.04    6.13
  -6   4   1  104.07    5.79
  -6   4   1  112.60    6.19
  -6   4   1  110.36    6.57
  -6   4   1   99.49    6.37
   5  -4  -1    5.13    0.89
   5  -4  -1    2.39    0.54
   5  -4  -1    2.48    0.80
   5  -4  -1    2.11    0.79
  -5   4   1    2.00    0.52
  -5   4   1    1.60    0.74
  -5   4   1    2.15    0.83
  -5   4   1    2.13    0.62
  -5   4   1    1.75    0.69
   4  -4  -1    1.19    0.46
   4  -4  -1    0.65    0.51
   4  -4  -1    0.81    0.51
   4  -4  -1    1.39    0.43
   4  -4  -1    1.33    0.46
  -4   4   1    1.33    0.70
  -4   4   1    0.86    0.44
  -4   4   1    1.67    0.44
  -4   4   1    2.16    0.84
  -4   4   1    0.16    0.50
   3  -4  -1   97.05    5.58
   3  -4  -1  101.56    5.82
   3  -4  -1  106.21    5.65
   3  -4  -1  108.10    6.10
  -3   4   1  101.15    6.01
  -3   4   1  104.28    6.08
  -3   4   1  103.95    6.21
  -3   4   1   99.81    5.69
   2  -4  -1    0.57    0.54
   2  -4  -1    0.07    0.43
   2  -4  -1    0.74    0.22
   2  -4  -1    0.55    0.21
  -2   4   1    1.63    0.64
  -2   4   1    0.14    0.37
  -2   4   1    0.78    0.48
  -2   4   1    0.97    0.51
  -2   4   1    0.58    0.45
   1  -4  -1    5.42    0.42
   1  -4  -1    3.65    0.42
  -1   4   1    3.51    0.76
  -1   4   1    4.50    0.73
  -1   4   1    3.36    0.86
  -1   4   1    5.55    1.00
  -1   4   1    3.87    0.84
   0  -4  -1   47.51    2.87
   0  -4  -1   43.58    2.64
   0  -4  -1   41.50    2.45
   0  -4  -1   41.74    2.45
   0   4   1   42.26    2.72
   0   4   1   40.33    2.98
   0   4   1   45.47    2.78
   0   4   1   38.73    2.77
   0   4   1   44.97    2.93
  -1  -4  -1  186.37    9.96
  -1  -4  -1  186.87    9.84
  -1  -4  -1  182.47   10.16
  -1  -4  -1  173.54    9.80
   1   4   1  177.18    9.92
   1   4   1  184.29   10.21
   1   4   1  189.01   10.36
  -2  -4  -1    8.43    0.71
  -2  -4  -1    7.83    1.03
  -2  -4  -1    8.80    0.70
  -2  -4  -1   12.34    1.29
  -2  -4  -1    8.02    1.28
  -2  -4  -1    8.17    1.13
   2   4   1    7.57    0.94
   2   4   1    7.14    1.16
   2   4   1    8.19    0.88
   2   4   1    8.38    1.33
  -3  -4  -1   64.80    4.00
  -3  -4  -1   61.14    3.98
  -3  -4  -1   58.52    4.14
   3   4   1   70.59    4.20
   3   4   1   58.51    3.85
   3   4   1   64.08    3.49
   3   4   1   67.30    4.35
  -4  -4  -1   51.49    3.58
  -4  -4  -1   49.57    3.45
  -4  -4  -1   59.80    3.59
   4   4   1   52.08    3.71
   4   4   1   40.55    3.25
   4   4   1   48.05    3.59
   4   4   1   49.74    3.52
  -5  -4  -1   76.18    4.36
  -5  -4  -1   66.67    4.85
  -5  -4  -1   65.64    4.78
  -5  -4  -1   66.55    4.78
   5   4   1   79.72    5.12
   5   4   1   73.64    5.01
   5   4   1   73.32    4.89
   5   4   1   85.86    4.95
  -6  -4  -1    0.47    0.55
  -6  -4  -1    0.32    0.98
  -6  -4  -1    0.32    0.74
  -6  -4  -1    0.04    0.76
   6   4   1    1.12    0.90
   6   4   1   -0.23    0.69
   6   4   1    0.00    0.54
   6   4   1    0.64    0.70
  -7  -4  -1    7.55    1.70
  -7  -4  -1    7.15    1.67
  -7  -4  -1    9.85    1.77
   7   4   1    6.55    1.56
   7   4   1    9.87    1.91
   7   4   1    8.71    1.81
   7   4   1    7.67    1.55
  -8  -4  -1    6.26    1.56
  -8  -4  -1    5.52    1.72
  -8  -4  -1    4.07    1.24
   8   4   1    5.44    1.41
   8   4   1    4.94    1.33
   8   4   1    6.34    1.46
   8   4   1    4.30    1.50
  -9  -4  -1   17.65    2.79
  -9  -4  -1   21.00    2.82
  -9  -4  -1   18.82    2.74
   9   4   1   19.27    3.00
   9   4   1   21.79    2.98
   9   4   1   19.57    2.76
 -10  -4  -1    1.62    1.30
 -10  -4  -1    1.16    1.17
 -10  -4  -1   -0.06    0.94
  10   4   1    3.18    1.46
  10   4   1    2.47    1.24
 -11  -4  -1    2.01    1.23
 -11  -4  -1    3.41    1.86
 -11  -4  -1    1.16    1.33
  11   4   1    3.85    1.49
  11   4   1    2.06    1.42
 -12  -4  -1   60.23    5.08
 -12  -4  -1   66.21    5.15
 -12  -4  -1   43.01    5.12
  14  -5  -1   16.55    3.53
  14  -5  -1   21.16    3.46
 -14   5   1   19.78    2.94
 -14   5   1   25.02    3.78
  13  -5  -1   -0.47    1.61
  13  -5  -1   -0.71    0.71
 -13   5   1   -0.03    1.11
 -13   5   1   -2.13    1.05
 -13   5   1    0.23    1.04
  12  -5  -1   25.70    3.34
  12  -5  -1   21.14    3.37
 -12   5   1   20.07    2.86
 -12   5   1   17.53    2.99
 -12   5   1   24.34    3.02
  11  -5  -1   84.45    6.57
  11  -5  -1   90.98    6.28
  11  -5  -1   78.05    6.25
 -11   5   1   86.65    6.06
 -11   5   1   94.98    6.79
 -11   5   1   85.02    6.00
  10  -5  -1   -0.30    0.87
  10  -5  -1    1.27    0.99
  10  -5  -1    0.05    0.67
  10  -5  -1   -0.44    0.93
 -10   5   1    0.59    0.92
 -10   5   1   -0.56    0.87
 -10   5   1    0.84    1.12
 -10   5   1    0.49    0.69
   9  -5  -1   15.50    1.79
   9  -5  -1   15.95    2.26
   9  -5  -1   18.80    2.51
   9  -5  -1   14.99    2.49
  -9   5   1   13.70    2.43
  -9   5   1   17.91    1.84
  -9   5   1   15.56    2.29
   8  -5  -1   17.66    1.88
   8  -5  -1   19.99    2.49
   8  -5  -1   17.07    2.21
   8  -5  -1   15.07    2.28
  -8   5   1   21.38    1.74
  -8   5   1   20.33    2.73
  -8   5   1   22.26    2.40
  -8   5   1   19.22    2.47
   7  -5  -1   55.98    3.97
   7  -5  -1   55.17    3.69
   7  -5  -1   53.32    3.32
   7  -5  -1   43.44    3.58
  -7   5   1   46.21    3.48
  -7   5   1   50.15    4.10
  -7   5   1   50.11    3.23
  -7   5   1   50.95    3.89
   6  -5  -1   34.11    2.80
   6  -5  -1   34.99    2.88
   6  -5  -1   35.36    2.40
   6  -5  -1   32.07    2.58
  -6   5   1   35.47    3.00
  -6   5   1   36.01    2.38
  -6   5   1   35.92    2.99
  -6   5   1   34.74    2.55
   5  -5  -1    1.98    0.85
   5  -5  -1    1.91    0.63
   5  -5  -1    1.75    0.60
   5  -5  -1    1.58    0.74
  -5   5   1    3.15    0.81
  -5   5   1    2.24    0.55
  -5   5   1    1.91    0.79
  -5   5   1    2.35    0.60
  -5   5   1    1.28    0.70
   4  -5  -1   50.81    3.23
   4  -5  -1   50.80    3.57
   4  -5  -1   49.07    3.41
   4  -5  -1   45.45    3.10
   4  -5  -1   51.55    3.01
  -4   5   1   51.75    3.48
  -4   5   1   56.32    3.19
  -4   5   1   52.07    3.57
  -4   5   1   50.47    3.74
   3  -5  -1   25.93    2.14
   3  -5  -1   21.51    1.90
   3  -5  -1   27.79    1.70
  -3   5   1   31.42    2.30
  -3   5   1   27.32    1.88
  -3   5   1   27.68    2.31
  -3   5   1   21.79    2.08
   2  -5  -1    0.88    0.55
   2  -5  -1    0.81    0.48
   2  -5  -1    0.83    0.21
   2  -5  -1    1.09    0.22
  -2   5   1    0.62    0.59
  -2   5   1    1.45    0.52
  -2   5   1    1.53    0.72
  -2   5   1    0.82    0.63
  -2   5   1    1.13    0.76
   1  -5  -1    0.57    0.38
   1  -5  -1    0.74    0.18
   1  -5  -1    0.62    0.18
  -1   5   1    0.48    0.46
  -1   5   1    0.69    0.51
  -1   5   1    1.69    0.78
  -1   5   1   -0.44    0.56
  -1   5   1    0.86    0.54
   0  -5  -1   16.06    1.06
   0  -5  -1   13.86    1.03
   0  -5  -1   13.25    1.39
   0  -5  -1   15.57    1.62
   0   5   1   12.81    1.62
   0   5   1   14.68    1.80
   0   5   1   13.93    1.57
   0   5   1   17.42    1.44
  -1  -5  -1   23.23    1.63
  -1  -5  -1   22.74    1.60
  -1  -5  -1   24.84    1.65
  -1  -5  -1   20.55    1.73
  -1  -5  -1   20.67    1.93
   1   5   1   22.04    1.98
   1   5   1   23.47    1.80
   1   5   1   26.23    2.18
   1   5   1   23.67    1.47
  -2  -5  -1   57.99    3.70
  -2  -5  -1   58.63    3.57
  -2  -5  -1   55.25    3.34
  -2  -5  -1   57.82    3.32
  -2  -5  -1   54.93    3.90
  -2  -5  -1   57.29    3.60
   2   5   1   60.59    3.95
   2   5   1   57.81    3.45
   2   5   1   58.64    3.47
   2   5   1   61.35    4.13
  -3  -5  -1   24.56    1.44
  -3  -5  -1   22.98    2.42
  -3  -5  -1   24.26    1.50
  -3  -5  -1   23.42    1.99
  -3  -5  -1   24.45    1.44
  -3  -5  -1   22.79    1.97
   3   5   1   24.23    1.59
   3   5   1   26.35    2.78
   3   5   1   27.51    1.92
   3   5   1   23.59    2.22
  -4  -5  -1    7.67    1.34
  -4  -5  -1    7.59    1.36
  -4  -5  -1    5.65    1.22
   4   5   1    8.82    1.78
   4   5   1    7.63    1.17
   4   5   1    7.64    1.48
  -5  -5  -1   29.07    2.95
  -5  -5  -1   24.74    2.45
  -5  -5  -1   35.45    2.90
   5   5   1   28.57    2.49
   5   5   1   25.65    3.08
   5   5   1   34.00    2.77
  -6  -5  -1    0.85    0.85
  -6  -5  -1    1.75    1.15
  -6  -5  -1    0.89    0.80
   6   5   1    1.18    1.18
   6   5   1    1.41    0.99
   6   5   1    2.03    0.95
  -7  -5  -1  161.14    9.65
  -7  -5  -1  146.46    9.47
  -7  -5  -1  157.77    9.52
   7   5   1  151.07    9.38
   7   5   1  161.26    9.80
   7   5   1  151.55    9.66
  -8  -5  -1   87.58    6.50
  -8  -5  -1   71.59    6.21
  -8  -5  -1  103.14    6.72
   8   5   1  103.19    6.41
   8   5   1  109.15    6.91
   8   5   1   98.03    6.68
  -9  -5  -1    2.22    1.60
  -9  -5  -1    2.57    1.17
  -9  -5  -1    2.86    1.38
   9   5   1    3.95    1.52
   9   5   1    2.07    1.36
 -10  -5  -1   65.27    5.32
 -10  -5  -1   72.59    5.49
 -10  -5  -1   68.89    5.41
  10   5   1   62.35    5.18
  10   5   1   63.28    5.42
 -11  -5  -1    0.96    1.28
 -11  -5  -1    0.82    1.40
 -11  -5  -1   -0.66    1.04
  11   5   1   -0.74    1.04
  13  -6  -1    2.00    1.94
  13  -6  -1   -0.10    1.16
 -13   6   1    1.68    1.32
 -13   6   1    3.94    2.03
  12  -6  -1   15.98    2.68
  12  -6  -1   17.77    3.06
 -12   6   1   18.11    3.33
 -12   6   1   15.92    2.73
  11  -6  -1   55.82    4.78
  11  -6  -1   46.16    4.85
  11  -6  -1   56.59    4.54
 -11   6   1   56.18    4.67
 -11   6   1   64.44    5.33
  10  -6  -1    9.34    1.83
  10  -6  -1   12.29    2.13
  10  -6  -1    9.37    2.20
 -10   6   1   10.28    1.98
 -10   6   1    9.08    2.13
   9  -6  -1   10.65    1.80
   9  -6  -1    8.64    1.87
   9  -6  -1    6.65    1.55
   9  -6  -1    8.71    1.29
  -9   6   1    8.42    1.30
  -9   6   1   10.75    1.95
  -9   6   1    9.53    2.26
   8  -6  -1    3.77    1.18
   8  -6  -1    3.58    1.32
   8  -6  -1    2.43    1.17
   8  -6  -1    4.80    0.97
  -8   6   1    5.78    1.79
  -8   6   1    3.93    1.29
  -8   6   1    4.17    0.90
   7  -6  -1   20.50    1.70
   7  -6  -1   17.16    2.38
   7  -6  -1   20.32    2.19
   7  -6  -1   19.33    2.37
  -7   6   1   20.02    1.67
  -7   6   1   18.66    2.56
  -7   6   1   19.19    2.58
   6  -6  -1   23.37    1.95
   6  -6  -1   19.39    2.37
   6  -6  -1   24.01    1.83
   6  -6  -1   18.18    2.36
  -6   6   1   21.78    2.71
  -6   6   1   17.90    2.47
  -6   6   1   23.02    1.79
  -6   6   1   23.22    2.44
   5  -6  -1    1.91    0.64
   5  -6  -1    0.72    0.59
   5  -6  -1    1.92    0.62
   5  -6  -1    1.70    0.88
  -5   6   1    1.44    0.99
  -5   6   1    2.08    0.60
  -5   6   1    0.11    0.96
  -5   6   1    1.99    0.95
   4  -6  -1   67.34    4.55
   4  -6  -1   63.25    3.91
   4  -6  -1   68.26    4.22
   4  -6  -1   70.56    3.82
  -4   6   1   67.86    4.52
  -4   6   1   68.51    4.11
  -4   6   1   61.49    4.61
  -4   6   1   64.06    4.47
   3  -6  -1   34.99    2.19
   3  -6  -1   37.88    2.93
   3  -6  -1   37.25    2.68
   3  -6  -1   37.54    2.14
  -3   6   1   39.97    2.60
  -3   6   1   39.87    2.93
  -3   6   1   34.63    2.81
  -3   6   1   34.55    2.93
   2  -6  -1    1.84    0.77
   2  -6  -1    2.61    0.27
   2  -6  -1    2.66    0.24
  -2   6   1    2.49    0.84
  -2   6   1    2.74    0.98
  -2   6   1    1.11    0.56
  -2   6   1    1.55    0.84
  -2   6   1    2.28    0.86
   1  -6  -1   34.01    2.51
   1  -6  -1   36.12    1.90
   1  -6  -1   35.98    1.93
   1  -6  -1   32.51    2.34
  -1   6   1   34.47    2.49
  -1   6   1   33.99    2.80
  -1   6   1   33.83    2.71
  -1   6   1   32.74    2.68
  -1   6   1   33.52    2.55
   0  -6  -1  102.03    6.18
   0  -6  -1  106.78    6.23
   0  -6  -1  103.78    5.89
   0  -6  -1  108.55    6.48
   0  -6  -1  105.44    5.87
   0   6   1  117.27    6.48
   0   6   1  112.61    6.66
   0   6   1  111.39    6.77
   0   6   1  113.16    6.42
  -1  -6  -1  169.11    9.66
  -1  -6  -1  176.37    9.43
  -1  -6  -1  160.70    9.20
  -1  -6  -1  157.54    9.07
  -1  -6  -1  166.88    9.19
  -1  -6  -1  177.06    9.17
   1   6   1  164.36    9.88
   1   6   1  169.55    9.77
   1   6   1  167.06    9.36
  -2  -6  -1   11.11    1.46
  -2  -6  -1    9.07    1.54
  -2  -6  -1    9.37    1.05
  -2  -6  -1   10.75    1.06
  -2  -6  -1   13.43    1.18
   2   6   1    8.72    1.54
   2   6   1    7.78    1.04
   2   6   1   10.49    1.73
  -3  -6  -1    8.48    1.41
  -3  -6  -1   10.88    0.81
  -3  -6  -1    7.59    1.46
  -3  -6  -1    9.05    1.29
   3   6   1    8.26    1.55
   3   6   1    7.76    1.60
  -4  -6  -1  107.39    7.05
  -4  -6  -1  108.34    6.82
  -4  -6  -1  115.66    6.79
   4   6   1  110.11    7.36
   4   6   1  115.06    7.12
  -5  -6  -1    9.91    1.64
  -5  -6  -1    9.74    1.79
  -5  -6  -1   12.54    2.08
   5   6   1   14.00    2.30
   5   6   1    9.22    1.73
  -6  -6  -1    8.82    1.67
  -6  -6  -1    6.82    1.54
  -6  -6  -1    7.67    1.62
   6   6   1    7.64    1.65
   6   6   1    5.36    1.65
  -7  -6  -1  101.44    7.12
  -7  -6  -1   98.89    6.92
  -7  -6  -1   98.44    6.89
   7   6   1  108.36    7.30
   7   6   1  117.47    7.10
  -8  -6  -1    7.60    1.86
  -8  -6  -1    9.15    1.90
  -8  -6  -1   14.13    2.34
   8   6   1   11.20    2.29
  -9  -6  -1   18.31    2.90
  -9  -6  -1   15.30    2.63
  -9  -6  -1   15.34    2.62
   9   6   1   15.73    2.65
 -10  -6  -1   15.83    2.91
 -10  -6  -1   20.47    3.05
 -10  -6  -1   17.54    2.91
  10   6   1   11.81    2.45
  13  -7  -1    7.75    2.06
  13  -7  -1    6.93    2.54
 -13   7   1    6.48    2.15
 -13   7   1    6.57    2.08
  12  -7  -1    2.55    1.40
  12  -7  -1    2.85    1.75
 -12   7   1    4.26    2.15
 -12   7   1    1.17    1.17
  11  -7  -1    0.77    1.27
  11  -7  -1   -0.29    0.91
 -11   7   1   -0.61    1.17
 -11   7   1    2.74    1.76
  10  -7  -1   19.75    2.86
  10  -7  -1   26.23    2.96
  10  -7  -1   26.82    3.44
 -10   7   1   19.66    3.10
 -10   7   1   22.24    3.61
   9  -7  -1   22.58    3.15
   9  -7  -1   23.44    2.73
   9  -7  -1   20.37    2.81
  -9   7   1   24.21    3.28
  -9   7   1   23.19    3.50
   8  -7  -1    8.07    1.50
   8  -7  -1    8.33    1.72
   8  -7  -1    8.97    1.88
   8  -7  -1    8.67    1.30
  -8   7   1    8.53    2.00
  -8   7   1    8.97    1.95
  -8   7   1    7.55    1.25
   7  -7  -1    1.08    0.96
   7  -7  -1    2.94    0.88
   7  -7  -1    2.30    0.73
   7  -7  -1    1.46    0.97
  -7   7   1    1.81    1.00
  -7   7   1    3.18    0.76
  -7   7   1    1.73    1.29
   6  -7  -1   63.69    3.90
   6  -7  -1   62.00    4.47
   6  -7  -1   57.39    4.22
   6  -7  -1   57.83    3.80
  -6   7   1   54.06    4.17
  -6   7   1   60.23    3.80
  -6   7   1   54.37    4.48
  -6   7   1   60.53    4.70
   5  -7  -1   17.65    1.52
   5  -7  -1   20.98    2.38
   5  -7  -1   18.90    2.38
   5  -7  -1   22.91    1.88
  -5   7   1   18.06    2.35
  -5   7   1   16.17    2.38
  -5   7   1   18.59    2.35
  -5   7   1   20.27    1.72
   4  -7  -1   25.82    2.29
   4  -7  -1   21.42    1.51
   4  -7  -1   20.96    2.22
  -4   7   1   20.91    2.44
  -4   7   1   23.27    1.90
  -4   7   1   22.90    2.78
  -4   7   1   19.63    2.43
   3  -7  -1   37.82    2.08
   3  -7  -1   39.53    3.14
   3  -7  -1   40.44    2.09
   3  -7  -1   38.19    2.88
  -3   7   1   38.21    2.75
  -3   7   1   37.90    3.07
  -3   7   1   35.55    3.08
  -3   7   1   31.24    3.02
   2  -7  -1   34.58    2.43
   2  -7  -1   30.11    2.66
  -2   7   1   29.36    2.64
  -2   7   1   27.98    2.30
  -2   7   1   26.62    2.48
  -2   7   1   29.14    2.66
  -2   7   1   30.36    2.70
   1  -7  -1    1.23    0.53
   1  -7  -1    0.39    0.46
   1  -7  -1    0.31    0.50
  -1   7   1   -0.42    0.53
  -1   7   1   -0.46    0.57
  -1   7   1    0.52    0.77
  -1   7   1    0.39    0.77
  -1   7   1    1.19    0.73
   0  -7  -1    0.56    0.59
   0  -7  -1    0.42    0.23
   0  -7  -1    0.36    0.47
   0  -7  -1    0.45    0.52
   0   7   1    0.18    0.63
   0   7   1   -0.31    0.65
   0   7   1    0.46    0.81
   0   7   1    0.59    0.65
  -1  -7  -1   11.78    1.53
  -1  -7  -1   11.08    1.04
  -1  -7  -1   12.47    1.34
  -1  -7  -1   13.75    1.86
  -1  -7  -1   11.43    1.33
   1   7   1   12.53    1.82
   1   7   1   10.38    1.44
   1   7   1   15.76    2.17
  -2  -7  -1   62.45    3.57
  -2  -7  -1   61.52    4.01
  -2  -7  -1   52.33    4.10
  -2  -7  -1   56.71    3.58
  -2  -7  -1   62.82    3.68
   2   7   1   57.65    4.31
   2   7   1   52.32    4.35
   2   7   1   58.41    3.72
  -3  -7  -1   18.68    2.24
  -3  -7  -1   22.12    2.61
  -3  -7  -1   19.72    1.79
   3   7   1   21.63    2.63
   3   7   1   18.03    2.60
  -4  -7  -1   23.53    2.64
  -4  -7  -1   26.72    2.98
  -4  -7  -1   25.69    2.28
   4   7   1   27.26    3.30
   4   7   1   29.70    3.13
  -5  -7  -1    5.84    1.50
  -5  -7  -1    7.46    1.72
  -5  -7  -1    5.63    1.34
   5   7   1    3.87    1.41
   5   7   1    6.49    1.60
  -6  -7  -1   28.34    2.82
  -6  -7  -1   31.13    3.59
  -6  -7  -1   33.42    3.62
   6   7   1   36.97    4.07
   6   7   1   31.25    3.49
  -7  -7  -1    5.58    1.82
  -7  -7  -1    6.96    1.89
  -7  -7  -1    6.19    1.63
   7   7   1    9.26    2.13
   7   7   1    7.47    1.73
  -8  -7  -1   35.24    3.97
  -8  -7  -1   32.08    3.61
  -8  -7  -1   30.08    3.75
   8   7   1   25.29    3.69
  -9  -7  -1   43.89    5.00
  -9  -7  -1   57.86    4.70
  -9  -7  -1   52.43    5.31
   9   7   1   51.17    5.45
  12  -8  -1    0.01    1.04
  12  -8  -1    0.33    1.42
 -12   8   1    1.81    1.59
 -12   8   1    1.05    1.80
  11  -8  -1   15.80    2.93
  11  -8  -1   14.22    2.33
 -11   8   1   17.33    3.47
 -11   8   1   15.37    2.83
  10  -8  -1   65.04    4.77
  10  -8  -1   61.68    5.13
  10  -8  -1   58.15    5.73
 -10   8   1   61.11    5.29
 -10   8   1   65.11    5.74
   9  -8  -1    2.26    1.31
   9  -8  -1    1.59    0.92
   9  -8  -1    2.61    1.18
  -9   8   1    2.78    1.55
  -9   8   1    1.17    1.32
   8  -8  -1    7.90    1.41
   8  -8  -1    5.52    1.65
   8  -8  -1    6.22    1.68
  -8   8   1    4.54    1.51
  -8   8   1    6.90    2.03
   7  -8  -1   13.92    1.72
   7  -8  -1   13.92    1.74
   7  -8  -1   16.28    2.35
   7  -8  -1   15.49    2.35
  -7   8   1   13.58    2.47
  -7   8   1   17.20    1.84
  -7   8   1   16.13    2.60
   6  -8  -1    2.75    1.08
   6  -8  -1    1.58    0.64
   6  -8  -1    1.25    0.76
   6  -8  -1    1.06    0.77
  -6   8   1    0.43    0.66
  -6   8   1    3.94    1.33
  -6   8   1    2.67    1.46
  -6   8   1    0.89    0.94
   5  -8  -1    3.12    0.60
   5  -8  -1    3.82    1.14
   5  -8  -1    2.05    0.92
   5  -8  -1    1.39    0.77
  -5   8   1    2.81    1.24
  -5   8   1    0.65    1.15
  -5   8   1    2.07    1.04
  -5   8   1    2.07    0.77
   4  -8  -1    2.36    0.73
   4  -8  -1    1.68    0.78
   4  -8  -1    1.28    0.77
  -4   8   1    3.76    1.39
  -4   8   1    1.86    1.08
  -4   8   1    1.37    0.73
  -4   8   1    2.81    1.09
   3  -8  -1    1.33    0.68
   3  -8  -1    3.31    1.05
   3  -8  -1    0.31    0.67
  -3   8   1    0.87    0.91
  -3   8   1    0.71    0.77
  -3   8   1    1.64    0.97
  -3   8   1    2.19    0.79
   2  -8  -1   33.25    2.76
   2  -8  -1   37.46    3.16
   2  -8  -1   37.13    2.90
   2  -8  -1   37.05    2.62
   2  -8  -1   39.15    2.88
  -2   8   1   34.11    2.98
  -2   8   1   36.88    2.83
  -2   8   1   32.02    3.04
  -2   8   1   36.68    3.20
  -2   8   1   35.40    3.05
   1  -8  -1   19.98    1.83
   1  -8  -1   23.92    2.02
   1  -8  -1   21.64    2.63
   1  -8  -1   24.47    2.51
  -1   8   1   22.15    2.52
  -1   8   1   19.53    2.50
  -1   8   1   18.72    2.30
  -1   8   1   26.50    2.92
   0  -8  -1  105.97    6.63
   0  -8  -1  105.18    6.30
   0  -8  -1  105.38    6.23
   0  -8  -1  109.59    6.31
   0   8   1  108.49    6.91
   0   8   1  101.92    6.92
   0   8   1   95.61    6.38
  -1  -8  -1  111.25    6.10
  -1  -8  -1  101.64    5.99
  -1  -8  -1   98.84    6.21
  -1  -8  -1  100.81    5.69
  -1  -8  -1   93.67    6.49
   1   8   1  105.31    6.76
   1   8   1  103.95    6.19
   1   8   1   97.22    6.80
  -2  -8  -1   53.94    3.79
  -2  -8  -1   53.81    3.35
  -2  -8  -1   52.35    4.01
   2   8   1   48.91    4.05
   2   8   1   51.98    4.43
  -3  -8  -1    1.87    0.97
  -3  -8  -1    0.82    0.61
  -3  -8  -1    1.32    0.87
   3   8   1    1.14    0.83
   3   8   1    2.90    1.43
  -4  -8  -1    8.35    1.68
  -4  -8  -1   11.25    2.06
  -4  -8  -1    4.65    1.09
   4   8   1    5.34    1.89
   4   8   1    9.02    1.91
  -5  -8  -1  169.27   10.18
  -5  -8  -1  150.82    9.75
  -5  -8  -1  156.68    9.47
   5   8   1  163.37   10.05
   5   8   1  162.25   10.46
  -6  -8  -1   29.83    3.06
  -6  -8  -1   24.40    3.12
  -6  -8  -1   22.42    3.17
   6   8   1   22.05    3.01
   6   8   1   22.50    3.41
  -7  -8  -1    2.33    1.16
  -7  -8  -1    1.52    1.52
  -7  -8  -1    0.42    1.22
   7   8   1    2.25    1.64
  -8  -8  -1   12.01    2.38
  -8  -8  -1   14.29    2.61
  -8  -8  -1   12.74    2.57
   8   8   1   14.05    2.88
  11  -9  -1   11.07    2.37
  11  -9  -1   10.61    2.06
 -11   9   1    4.98    2.44
 -11   9   1    4.96    1.99
  10  -9  -1    9.43    1.80
  10  -9  -1   13.28    2.51
 -10   9   1   11.14    2.66
 -10   9   1    9.85    2.76
   9  -9  -1   30.42    2.79
   9  -9  -1   31.23    3.93
   9  -9  -1   32.73    3.80
  -9   9   1   37.29    4.37
  -9   9   1   23.02    3.69
   8  -9  -1   28.33    3.44
   8  -9  -1   24.00    2.28
   8  -9  -1   26.69    3.28
  -8   9   1   20.38    3.14
  -8   9   1   29.51    3.93
   7  -9  -1   54.72    3.65
   7  -9  -1   59.78    4.73
   7  -9  -1   60.26    3.99
   7  -9  -1   57.61    4.46
  -7   9   1   49.06    4.66
  -7   9   1   49.64    5.34
   6  -9  -1   55.40    4.62
   6  -9  -1   62.36    4.20
   6  -9  -1   58.50    4.49
  -6   9   1   57.88    5.00
  -6   9   1   55.80    4.65
  -6   9   1   62.90    4.11
  -6   9   1   56.98    4.56
   5  -9  -1   35.22    2.85
   5  -9  -1   31.92    3.09
   5  -9  -1   33.51    3.10
   5  -9  -1   30.95    3.37
  -5   9   1   31.23    2.66
  -5   9   1   34.57    3.16
  -5   9   1   37.12    3.85
  -5   9   1   32.99    3.92
   4  -9  -1   76.02    5.26
   4  -9  -1   84.11    5.73
   4  -9  -1   89.23    5.59
   4  -9  -1   80.82    5.87
   4  -9  -1   85.52    5.77
  -4   9   1   89.07    5.97
  -4   9   1   85.89    5.40
  -4   9   1   87.34    6.16
  -4   9   1   79.24    5.81
   3  -9  -1  115.14    6.66
   3  -9  -1  114.90    6.82
   3  -9  -1  114.52    7.15
   3  -9  -1   93.50    6.60
  -3   9   1   91.42    6.77
  -3   9   1  113.78    7.16
  -3   9   1   95.89    6.98
  -3   9   1  107.19    6.58
   2  -9  -1  101.97    6.05
   2  -9  -1  105.43    6.77
   2  -9  -1   94.57    6.28
   2  -9  -1  109.47    6.37
   2  -9  -1  107.13    6.53
  -2   9   1   89.35    6.48
  -2   9   1   91.07    6.39
  -2   9   1   93.09    6.62
  -2   9   1  101.92    6.30
  -2   9   1   95.14    6.71
   1  -9  -1   33.33    3.20
   1  -9  -1   37.68    3.09
   1  -9  -1   38.18    2.85
   1  -9  -1   33.59    2.70
  -1   9   1   34.32    3.22
  -1   9   1   38.01    3.34
  -1   9   1   34.17    3.05
  -1   9   1   36.61    3.06
   0  -9  -1   44.30    3.37
   0  -9  -1   44.62    3.73
   0  -9  -1   50.88    3.41
   0  -9  -1   53.21    3.47
   0   9   1   49.63    4.01
   0   9   1   45.60    4.09
   0   9   1   43.35    3.49
  -1  -9  -1   98.18    6.07
  -1  -9  -1   90.41    6.37
   1   9   1  103.44    7.04
   1   9   1   99.50    6.71
   1   9   1   88.41    6.71
  -2  -9  -1    4.13    1.34
  -2  -9  -1    2.95    1.08
   2   9   1    5.42    1.59
   2   9   1    1.00    1.29
  -3  -9  -1   19.33    2.47
  -3  -9  -1   19.46    1.73
  -3  -9  -1   17.15    2.51
   3   9   1   12.54    2.56
   3   9   1   17.98    2.63
  -4  -9  -1   20.43    1.99
  -4  -9  -1   18.74    2.77
  -4  -9  -1   23.48    2.80
   4   9   1   19.00    2.91
   4   9   1   18.31    3.21
  -5  -9  -1    8.40    1.50
  -5  -9  -1    9.52    2.19
  -5  -9  -1    6.48    1.73
   5   9   1    5.32    1.74
   5   9   1    4.41    1.97
  -6  -9  -1    0.06    1.06
  -6  -9  -1   -0.57    0.81
  -6  -9  -1   -1.13    1.25
   6   9   1   -0.44    0.97
   6   9   1   -0.16    1.58
  -7  -9  -1    3.69    1.76
  -7  -9  -1    8.30    1.85
  -7  -9  -1    6.15    1.77
   7   9   1    6.01    2.24
  10 -10  -1   12.85    2.55
 -10  10   1   11.24    3.13
 -10  10   1   12.12    2.84
   9 -10  -1    0.12    0.84
  -9  10   1    2.99    1.53
  -9  10   1    5.06    1.94
   8 -10  -1    6.56    1.83
  -8  10   1    2.16    1.50
  -8  10   1    3.13    1.79
   7 -10  -1    9.21    1.95
   7 -10  -1    8.34    1.97
   7 -10  -1    7.93    1.95
  -7  10   1    9.54    2.27
  -7  10   1    7.64    1.97
   6 -10  -1    6.67    1.79
   6 -10  -1    7.62    1.82
   6 -10  -1    7.68    1.74
   6 -10  -1    3.79    1.15
  -6  10   1    7.03    2.03
  -6  10   1    6.71    1.73
  -6  10   1    4.26    1.59
   5 -10  -1   34.57    3.12
   5 -10  -1   35.16    3.30
   5 -10  -1   42.29    3.76
   5 -10  -1   40.77    3.53
  -5  10   1   37.09    3.13
  -5  10   1   37.42    4.08
  -5  10   1   37.72    4.30
  -5  10   1   38.31    4.06
   4 -10  -1  135.93    8.59
   4 -10  -1  132.41    8.34
   4 -10  -1  117.47    8.09
   4 -10  -1  117.33    7.98
  -4  10   1  129.64    7.93
  -4  10   1  129.23    8.44
  -4  10   1  145.77    8.79
  -4  10   1  135.86    8.73
   3 -10  -1   21.68    2.50
   3 -10  -1   16.08    2.31
   3 -10  -1   20.11    2.15
   3 -10  -1   20.14    2.42
   3 -10  -1   19.05    2.64
  -3  10   1   20.98    2.87
  -3  10   1   18.64    2.72
  -3  10   1   20.32    2.46
  -3  10   1   17.77    2.57
   2 -10  -1   15.03    2.08
   2 -10  -1   12.69    2.21
   2 -10  -1   15.04    1.86
   2 -10  -1   13.25    1.84
   2 -10  -1   15.00    2.29
  -2  10   1   13.71    2.20
  -2  10   1   12.87    2.07
  -2  10   1   12.86    2.42
  -2  10   1   15.40    2.58
   1 -10  -1   -0.20    0.75
   1 -10  -1    1.14    0.98
   1 -10  -1    1.16    0.76
   1 -10  -1    0.49    0.61
  -1  10   1    1.06    1.13
  -1  10   1    1.23    0.96
  -1  10   1    1.34    1.03
   0 -10  -1   60.42    4.91
   0 -10  -1   60.96    4.77
   0 -10  -1   62.92    4.39
   0  10   1   67.04    4.58
   0  10   1   70.67    5.27
   0  10   1   60.91    5.15
  -1 -10  -1    0.72    1.04
  -1 -10  -1    3.07    1.07
   1  10   1    3.15    1.47
   1  10   1    5.24    1.84
  -2 -10  -1   25.89    3.29
  -2 -10  -1   29.49    3.11
   2  10   1   29.70    3.76
   2  10   1   29.62    3.99
  -3 -10  -1   -0.28    0.91
  -3 -10  -1   -0.07    1.12
   3  10   1    0.06    1.05
   3  10   1   -0.85    0.91
  -4 -10  -1   16.26    2.64
  -4 -10  -1   17.13    2.61
   4  10   1   18.36    3.26
   4  10   1   19.98    3.07
  -5 -10  -1    2.56    1.37
  -5 -10  -1    3.63    1.57
   5  10   1    6.09    1.84
   5  10   1    0.01    1.56
  -6 -10  -1   -0.75    1.45
  -6 -10  -1    0.81    1.35
   6  10   1   -0.13    1.63
   9 -11  -1    6.24    1.94
  -9  11   1    0.09    1.45
  -9  11   1    2.39    1.58
   8 -11  -1    3.79    1.63
  -8  11   1    3.37    1.82
  -8  11   1    1.58    1.74
   7 -11  -1    7.23    1.88
  -7  11   1    4.83    2.00
  -7  11   1    5.61    2.22
   6 -11  -1   15.32    2.52
  -6  11   1   11.65    2.49
  -6  11   1   15.71    2.69
  -6  11   1   11.14    2.71
   5 -11  -1    2.84    1.21
   5 -11  -1    0.53    0.90
   5 -11  -1    2.68    1.32
   5 -11  -1    1.49    1.12
  -5  11   1    3.32    1.66
  -5  11   1    1.63    1.32
  -5  11   1    5.14    1.61
   4 -11  -1    0.86    0.87
   4 -11  -1    0.81    0.71
   4 -11  -1    0.57    1.08
   4 -11  -1    0.88    0.80
  -4  11   1    0.02    1.01
  -4  11   1    0.02    0.82
  -4  11   1    0.71    1.26
   3 -11  -1    1.52    0.94
   3 -11  -1    1.55    0.92
   3 -11  -1    1.18    1.29
   3 -11  -1    1.81    0.93
   3 -11  -1    2.13    0.95
  -3  11   1   -0.25    1.01
  -3  11   1    0.50    1.19
  -3  11   1    0.37    1.24
   2 -11  -1    2.62    1.20
   2 -11  -1    1.99    1.14
   2 -11  -1    1.19    0.93
   2 -11  -1    0.28    0.73
  -2  11   1    1.86    1.22
  -2  11   1    0.73    1.08
  -2  11   1    1.99    1.25
   1 -11  -1   56.83    4.48
   1 -11  -1   56.25    4.51
   1 -11  -1   62.04    4.15
   1 -11  -1   55.32    4.62
  -1  11   1   53.83    4.70
  -1  11   1   52.37    4.71
  -1  11   1   48.49    4.51
   0 -11  -1    5.47    1.35
   0 -11  -1    2.26    1.14
   0 -11  -1    4.41    1.37
   0  11   1    2.67    1.27
   0  11   1    5.99    1.95
  -1 -11  -1   11.71    2.26
  -1 -11  -1   10.50    1.80
   1  11   1    7.75    2.08
   1  11   1    8.53    2.41
  -2 -11  -1    1.85    1.30
  -2 -11  -1    1.76    1.06
   2  11   1    0.40    1.32
   2  11   1    0.05    1.29
  -3 -11  -1    0.89    1.17
  -3 -11  -1    1.66    1.41
   3  11   1    3.78    2.15
   3  11   1    2.88    1.36
  -4 -11  -1   -0.42    1.22
  -4 -11  -1   -0.59    0.98
   4  11   1   -0.71    1.47
   4  11   1   -0.13    1.32
   6 -12  -1   22.85    3.25
  -6  12   1   19.46    3.39
  -6  12   1   23.05    3.43
   5 -12  -1    5.65    1.65
  -5  12   1    7.41    1.96
  -5  12   1    1.60    1.41
  -5  12   1    3.76    1.89
   4 -12  -1   17.05    2.53
   4 -12  -1   10.18    2.14
  -4  12   1   15.34    2.72
  -4  12   1   16.67    3.04
  -4  12   1   14.64    2.79
   3 -12  -1    7.21    1.69
   3 -12  -1    5.28    1.45
  -3  12   1    7.55    1.94
  -3  12   1    3.30    1.63
  -3  12   1    5.50    2.03
   2 -12  -1   47.79    4.37
  -2  12   1   61.11    6.06
  -2  12   1   53.89    5.67
   1 -12  -1   30.21    3.61
   1 -12  -1   30.12    3.58
  -1  12   1   27.19    3.92
   0 -12  -1    6.32    1.86
   0  12   1    7.92    2.38
   0  12   1    9.88    2.34
  -1 -12  -1   -0.40    0.80
   1  12   1    1.24    1.25
   1  12   1    1.21    1.63
   2  13  -2    6.55    2.18
   2  13  -2    1.13    1.37
  -2 -13   2    3.68    1.68
  -2 -13   2    2.93    1.47
   1  13  -2   10.20    2.41
   1  13  -2   12.53    2.87
  -1 -13   2   12.59    2.25
  -1 -13   2   20.18    2.63
   0  13  -2   17.37    3.08
   0  13  -2   17.58    3.02
   0 -13   2   14.58    2.33
   0 -13   2   18.20    2.69
  -1  13  -2   22.39    3.38
  -1  13  -2   20.37    3.08
  -1  13  -2   22.09    3.15
   1 -13   2   22.55    2.83
   1 -13   2   19.82    2.83
  -2  13  -2   13.89    2.35
  -2  13  -2   17.23    2.80
   2 -13   2   10.40    2.05
   2 -13   2   10.12    1.89
   2 -13   2   11.36    2.09
  -3  13  -2   74.27    5.57
   3 -13   2   70.33    5.51
   3 -13   2   74.36    5.29
  -4  13  -2   30.80    4.06
  -4  13  -2   40.08    4.12
   4 -13   2   31.51    3.90
  -5  13  -2   46.94    3.91
  -5  13  -2   33.36    4.46
   5 -13   2   38.11    4.47
  -6  13  -2    4.04    1.96
  -6  13  -2    2.56    1.34
   6 -13   2    3.55    1.44
   6 -13   2    7.60    2.19
  -7  13  -2    4.08    1.93
   7 -13   2    2.45    1.47
   7 -13   2    2.25    1.67
   4  12  -2   75.42    6.42
  -4 -12   2   66.85    5.62
  -4 -12   2   72.42    5.47
   3  12  -2   31.13    4.24
   3  12  -2   27.23    3.66
  -3 -12   2   30.73    3.48
  -3 -12   2   34.75    3.89
   2  12  -2   22.90    3.11
   2  12  -2   16.12    3.09
  -2 -12   2   17.92    2.78
  -2 -12   2   20.92    2.69
   1  12  -2    4.11    1.62
   1  12  -2    1.75    1.35
  -1 -12   2    2.63    1.27
  -1 -12   2    3.05    1.34
   0  12  -2   28.23    3.28
   0  12  -2   20.93    3.19
   0  12  -2   28.02    3.52
   0 -12   2   24.77    2.89
   0 -12   2   26.58    3.39
   0 -12   2   34.14    3.58
  -1  12  -2   14.24    2.21
  -1  12  -2   13.52    2.37
  -1  12  -2   13.97    2.56
   1 -12   2   15.59    2.20
   1 -12   2   11.63    1.95
  -2  12  -2   15.72    2.54
  -2  12  -2   15.67    2.36
  -2  12  -2   15.58    2.49
   2 -12   2   11.25    2.06
   2 -12   2   16.52    2.22
   2 -12   2   11.81    1.97
  -3  12  -2   24.18    3.24
  -3  12  -2   21.82    2.87
  -3  12  -2   23.29    3.00
   3 -12   2   17.36    2.54
   3 -12   2   20.96    2.80
   3 -12   2   25.20    2.84
  -4  12  -2   30.59    3.58
  -4  12  -2   38.55    4.22
   4 -12   2   29.84    3.57
   4 -12   2   40.70    3.51
   4 -12   2   35.07    3.18
  -5  12  -2    6.93    2.06
  -5  12  -2    5.25    1.59
   5 -12   2    6.33    1.51
   5 -12   2    5.85    1.79
   5 -12   2    3.15    1.47
  -6  12  -2    0.47    1.04
  -6  12  -2    0.18    1.04
   6 -12   2    2.40    1.18
  -7  12  -2   -1.50    1.32
  -7  12  -2    0.43    1.05
   7 -12   2    0.11    1.01
  -8  12  -2    0.47    1.61
   8 -12   2    1.42    1.38
  -9  12  -2    3.90    1.87
   9 -12   2    5.66    1.80
   6  11  -2    1.60    1.38
  -6 -11   2    0.92    0.87
  -6 -11   2    2.64    1.42
  -6 -11   2   -0.27    0.86
   5  11  -2    3.43    1.86
  -5 -11   2    3.11    1.35
  -5 -11   2    2.49    1.36
  -5 -11   2    1.67    1.44
   4  11  -2   70.33    6.02
   4  11  -2   70.15    5.35
  -4 -11   2   65.84    5.16
  -4 -11   2   73.52    5.49
   3  11  -2   -0.30    0.86
   3  11  -2    0.84    1.17
  -3 -11   2    0.08    0.77
  -3 -11   2   -0.28    0.95
   2  11  -2    2.09    1.50
   2  11  -2    0.08    0.95
  -2 -11   2    0.85    1.00
  -2 -11   2    0.08    0.89
   1  11  -2   -0.31    1.02
   1  11  -2    1.59    1.30
  -1 -11   2    0.69    0.68
  -1 -11   2   -0.13    0.64
   0  11  -2    2.23    1.35
   0  11  -2   -0.13    0.93
   0  11  -2   -0.48    0.67
   0 -11   2    0.30    0.72
   0 -11   2   -0.47    0.64
   0 -11   2   -0.77    0.51
  -1  11  -2   25.01    2.93
  -1  11  -2   31.02    3.49
  -1  11  -2   27.67    3.33
   1 -11   2   28.44    2.41
   1 -11   2   28.95    2.56
   1 -11   2   23.58    2.84
   1 -11   2   24.72    2.78
   1 -11   2   23.24    2.44
  -2  11  -2   -0.99    0.79
  -2  11  -2    0.34    1.03
  -2  11  -2    2.52    1.38
  -2  11  -2    0.20    0.76
   2 -11   2    0.99    0.78
   2 -11   2    1.39    0.76
   2 -11   2    1.06    0.74
   2 -11   2   -0.18    0.43
  -3  11  -2   13.88    2.18
  -3  11  -2   18.56    2.37
  -3  11  -2   15.13    2.57
   3 -11   2   14.54    2.04
   3 -11   2   13.34    2.08
   3 -11   2   15.18    2.07
   3 -11   2   12.94    1.80
   3 -11   2   15.93    2.26
  -4  11  -2   25.30    2.89
  -4  11  -2   17.28    2.40
  -4  11  -2   28.97    3.45
  -4  11  -2   24.06    3.05
   4 -11   2   22.79    2.97
   4 -11   2   19.72    2.57
   4 -11   2   20.67    2.64
   4 -11   2   20.38    2.56
  -5  11  -2   21.04    2.50
  -5  11  -2   12.38    2.56
  -5  11  -2   16.33    2.82
   5 -11   2   17.52    2.42
   5 -11   2   13.94    2.23
   5 -11   2   19.03    2.57
  -6  11  -2  112.47    7.99
  -6  11  -2  131.74    8.43
  -6  11  -2  110.61    7.40
   6 -11   2  117.12    7.73
   6 -11   2  107.49    7.73
   6 -11   2  124.13    7.79
  -7  11  -2    7.14    1.95
  -7  11  -2    7.64    2.25
  -7  11  -2    6.85    1.61
   7 -11   2    6.40    1.77
   7 -11   2    7.52    1.72
  -8  11  -2    0.87    1.62
  -8  11  -2    4.72    1.46
  -8  11  -2    8.13    2.17
   8 -11   2    5.10    1.74
   8 -11   2    5.15    1.62
  -9  11  -2   30.00    4.18
  -9  11  -2   28.19    3.62
  -9  11  -2   28.43    3.99
   9 -11   2   30.67    3.85
 -10  11  -2    0.03    1.66
  10 -11   2   -0.29    1.29
  10 -11   2    0.25    0.93
   8  10  -2    0.23    1.16
  -8 -10   2   -0.02    0.89
  -8 -10   2   -1.87    1.30
  -8 -10   2   -0.15    0.84
   7  10  -2   44.84    5.11
  -7 -10   2   39.28    4.26
  -7 -10   2   38.99    3.50
  -7 -10   2   35.19    4.23
   6  10  -2    3.59    1.56
  -6 -10   2    3.60    1.71
  -6 -10   2    3.64    1.23
  -6 -10   2    5.40    1.72
   5  10  -2   25.77    3.21
   5  10  -2   29.96    4.01
  -5 -10   2   38.01    3.71
  -5 -10   2   31.10    3.53
  -5 -10   2   27.76    2.63
   4  10  -2    4.25    1.72
   4  10  -2    7.19    1.68
  -4 -10   2    5.57    1.47
  -4 -10   2    4.93    1.14
  -4 -10   2    5.67    1.57
   3  10  -2   34.85    3.29
   3  10  -2   31.67    4.00
  -3 -10   2   32.74    3.02
  -3 -10   2   43.37    3.49
  -3 -10   2   38.27    2.67
   2  10  -2    1.66    1.48
   2  10  -2    6.56    1.63
  -2 -10   2    7.33    0.93
  -2 -10   2    7.75    1.38
  -2 -10   2    6.38    1.50
   1  10  -2   12.97    2.42
   1  10  -2   21.56    2.53
   1  10  -2   15.14    2.36
  -1 -10   2   13.54    1.79
  -1 -10   2   17.78    2.20
  -1 -10   2   13.67    1.88
  -1 -10   2   14.43    1.90
   0  10  -2    4.13    1.49
   0  10  -2    2.23    1.27
   0  10  -2    3.91    1.34
   0 -10   2    4.35    1.09
   0 -10   2    3.97    1.04
   0 -10   2    4.04    1.10
   0 -10   2    4.67    1.20
  -1  10  -2   15.89    2.33
  -1  10  -2   15.37    2.30
  -1  10  -2   12.44    1.93
   1 -10   2   12.15    1.74
   1 -10   2   15.40    1.84
   1 -10   2   12.11    1.82
   1 -10   2   15.84    1.98
  -2  10  -2    6.99    1.60
  -2  10  -2    7.32    1.53
  -2  10  -2    7.13    1.58
  -2  10  -2    3.79    1.22
   2 -10   2    6.18    1.31
   2 -10   2    8.27    1.65
   2 -10   2    7.94    1.42
   2 -10   2    5.53    1.20
  -3  10  -2   89.93    6.22
  -3  10  -2   92.28    5.83
  -3  10  -2   88.75    5.85
  -3  10  -2   92.25    6.17
   3 -10   2   84.58    5.75
   3 -10   2   82.53    5.48
   3 -10   2   96.01    5.84
   3 -10   2   83.47    5.64
   3 -10   2   82.47    5.88
  -4  10  -2    8.38    1.48
  -4  10  -2    8.10    1.71
  -4  10  -2    7.65    1.83
  -4  10  -2    7.85    1.51
   4 -10   2    5.01    1.28
   4 -10   2    4.68    0.98
   4 -10   2    3.92    1.10
   4 -10   2    5.88    1.44
  -5  10  -2    2.03    0.87
  -5  10  -2    2.29    1.38
  -5  10  -2    1.33    1.33
   5 -10   2    1.70    0.98
   5 -10   2    1.51    0.86
   5 -10   2    3.56    1.16
  -6  10  -2   16.20    2.74
  -6  10  -2   18.09    2.20
  -6  10  -2   18.21    2.71
   6 -10   2   17.06    2.42
   6 -10   2   14.50    2.20
   6 -10   2   15.84    2.42
   6 -10   2   14.36    1.41
  -7  10  -2    2.17    1.02
  -7  10  -2    4.09    1.72
  -7  10  -2    0.59    1.08
   7 -10   2    0.95    0.70
   7 -10   2    3.98    1.23
   7 -10   2    1.60    0.98
   7 -10   2    3.24    1.15
  -8  10  -2    4.24    1.30
  -8  10  -2    1.04    1.10
  -8  10  -2   -1.26    1.21
   8 -10   2    1.26    1.18
   8 -10   2    2.42    0.98
   8 -10   2    0.82    0.87
   8 -10   2    3.48    1.52
  -9  10  -2   10.21    2.65
  -9  10  -2   14.80    2.19
  -9  10  -2   10.50    2.33
   9 -10   2   12.48    2.60
   9 -10   2   17.52    2.87
 -10  10  -2    1.78    1.56
 -10  10  -2   -0.02    1.11
 -10  10  -2    0.49    1.43
  10 -10   2    2.22    1.42
  10 -10   2    1.49    1.08
 -11  10  -2   16.18    3.53
  11 -10   2   17.71    3.24
  11 -10   2   15.50    2.57
   9   9  -2   -0.10    0.94
  -9  -9   2    1.34    1.33
  -9  -9   2    0.18    1.21
  -9  -9   2    0.34    1.62
   8   9  -2   71.82    6.03
  -8  -9   2   76.30    5.53
  -8  -9   2   67.26    5.64
  -8  -9   2   71.82    5.74
   7   9  -2   11.20    2.69
  -7  -9   2   22.64    3.05
  -7  -9   2   17.34    2.47
  -7  -9   2   17.96    2.74
   6   9  -2   29.95    3.96
  -6  -9   2   34.26    3.60
  -6  -9   2   32.01    3.00
  -6  -9   2   34.14    3.76
   5   9  -2   -0.11    0.75
   5   9  -2    0.32    0.87
  -5  -9   2   -0.40    0.98
  -5  -9   2    1.45    0.91
  -5  -9   2    0.45    0.72
   4   9  -2   53.89    4.60
   4   9  -2   53.30    4.14
  -4  -9   2   58.68    3.86
  -4  -9   2   53.00    4.16
  -4  -9   2   52.56    4.02
   3   9  -2   89.41    5.78
   3   9  -2   85.15    6.17
  -3  -9   2   83.77    5.71
  -3  -9   2   84.18    5.35
  -3  -9   2   93.10    5.67
  -3  -9   2   79.12    5.16
   2   9  -2    8.83    2.05
   2   9  -2    9.19    1.66
   2   9  -2   12.59    1.91
  -2  -9   2   10.45    1.40
  -2  -9   2   10.37    1.24
  -2  -9   2   10.68    1.60
  -2  -9   2   15.23    1.88
   1   9  -2    7.29    1.74
   1   9  -2    6.96    1.52
   1   9  -2    6.97    1.48
  -1  -9   2    6.35    1.20
  -1  -9   2    5.83    0.79
  -1  -9   2    6.41    1.23
  -1  -9   2    8.13    1.28
   0   9  -2   -1.00    0.62
   0   9  -2   -1.69    0.56
   0   9  -2   -1.01    0.78
   0  -9   2    0.66    0.55
   0  -9   2    0.26    0.54
   0  -9   2    2.74    0.80
   0  -9   2    0.35    0.18
   0  -9   2    0.85    0.66
  -1   9  -2   81.37    5.33
  -1   9  -2   78.22    5.41
  -1   9  -2   87.31    5.52
  -1   9  -2   90.63    5.70
   1  -9   2   78.14    5.14
   1  -9   2   81.49    5.33
   1  -9   2   76.48    5.01
   1  -9   2   80.83    5.20
  -2   9  -2   58.21    4.08
  -2   9  -2   60.91    4.26
  -2   9  -2   61.35    4.40
  -2   9  -2   55.64    4.21
  -2   9  -2   52.14    3.98
   2  -9   2   58.13    4.00
   2  -9   2   56.16    3.82
   2  -9   2   55.10    4.01
   2  -9   2   53.15    3.84
  -3   9  -2   30.45    3.19
  -3   9  -2   32.83    2.91
  -3   9  -2   28.75    2.64
  -3   9  -2   31.28    2.63
   3  -9   2   29.97    2.55
   3  -9   2   26.10    2.83
   3  -9   2   32.94    2.59
   3  -9   2   33.52    2.42
  -4   9  -2   13.53    1.66
  -4   9  -2   14.17    2.16
  -4   9  -2   12.39    1.73
  -4   9  -2   11.65    2.09
   4  -9   2   11.16    1.81
   4  -9   2   10.74    1.67
   4  -9   2   10.35    1.67
   4  -9   2   13.21    1.05
   4  -9   2   12.51    1.47
  -5   9  -2   16.75    2.34
  -5   9  -2   11.68    2.04
  -5   9  -2   11.25    1.73
   5  -9   2   13.12    1.87
   5  -9   2   11.28    1.90
   5  -9   2   12.85    1.23
   5  -9   2   13.84    1.99
  -6   9  -2   12.05    2.31
  -6   9  -2   19.00    2.21
  -6   9  -2   14.39    2.43
   6  -9   2   14.80    2.18
   6  -9   2   18.80    2.41
   6  -9   2   15.08    1.67
   6  -9   2   16.74    2.26
  -7   9  -2   73.39    4.85
  -7   9  -2   65.56    5.30
  -7   9  -2   68.23    5.34
   7  -9   2   63.78    5.07
   7  -9   2   76.29    5.26
   7  -9   2   67.39    5.10
   7  -9   2   74.62    4.67
  -8   9  -2   21.22    2.98
  -8   9  -2   21.16    2.44
  -8   9  -2   16.66    2.87
   8  -9   2   15.37    2.46
   8  -9   2   19.96    2.85
   8  -9   2   21.10    2.38
   8  -9   2   18.77    2.66
  -9   9  -2    0.30    1.27
  -9   9  -2    2.39    1.52
  -9   9  -2    3.92    1.24
   9  -9   2    2.24    1.25
   9  -9   2    1.67    1.03
   9  -9   2    1.10    1.41
   9  -9   2    1.37    0.95
 -10   9  -2   -0.39    1.39
 -10   9  -2    0.19    1.21
 -10   9  -2    1.45    0.96
  10  -9   2    0.27    1.38
  10  -9   2   -1.41    1.28
  10  -9   2    0.74    1.07
 -11   9  -2   37.25    4.57
 -11   9  -2   27.23    3.65
 -11   9  -2   23.83    3.16
  11  -9   2   30.21    3.55
  11  -9   2   27.96    3.98
 -12   9  -2   63.99    5.78
  12  -9   2   66.21    5.42
  12  -9   2   60.16    5.54
  10   8  -2   23.51    3.52
 -10  -8   2   16.93    2.76
 -10  -8   2   15.08    2.81
 -10  -8   2   20.59    3.20
   9   8  -2   26.51    3.76
  -9  -8   2   27.57    3.52
  -9  -8   2   28.04    3.77
  -9  -8   2   26.27    3.30
   8   8  -2   41.80    4.70
  -8  -8   2   39.39    4.31
  -8  -8   2   45.81    3.77
  -8  -8   2   32.89    3.94
   7   8  -2   94.20    6.91
  -7  -8   2   95.42    6.54
  -7  -8   2   89.59    6.24
  -7  -8   2   96.21    6.55
   6   8  -2   25.74    3.60
   6   8  -2   36.19    4.37
  -6  -8   2   29.62    3.34
  -6  -8   2   30.84    2.75
  -6  -8   2   27.58    3.09
   5   8  -2    7.66    1.50
   5   8  -2    8.57    1.91
  -5  -8   2   10.53    1.80
  -5  -8   2    9.54    1.66
  -5  -8   2   10.16    1.58
   4   8  -2    7.51    1.72
   4   8  -2    6.36    1.29
  -4  -8   2    6.42    1.19
  -4  -8   2    6.60    1.37
  -4  -8   2    4.17    1.23
  -4  -8   2    3.43    0.93
   3   8  -2   37.46    3.28
   3   8  -2   32.40    2.79
  -3  -8   2   33.84    2.59
  -3  -8   2   35.21    2.84
  -3  -8   2   34.76    2.53
  -3  -8   2   33.19    2.41
   2   8  -2   25.88    2.30
   2   8  -2   25.42    2.99
   2   8  -2   23.44    2.57
  -2  -8   2   26.80    2.09
  -2  -8   2   20.66    1.77
  -2  -8   2   23.33    1.92
  -2  -8   2   23.01    2.07
   1   8  -2   11.41    1.69
   1   8  -2   10.22    1.77
   1   8  -2    8.88    1.47
  -1  -8   2   10.39    1.51
  -1  -8   2    9.66    0.95
  -1  -8   2   12.91    1.59
  -1  -8   2    9.96    1.37
   0   8  -2   18.70    2.20
   0   8  -2   15.33    2.16
   0   8  -2   20.18    2.19
   0  -8   2   20.44    1.77
   0  -8   2   20.90    2.15
   0  -8   2   18.90    1.24
   0  -8   2   16.14    1.62
   0  -8   2   17.74    1.22
  -1   8  -2  118.20    7.18
  -1   8  -2  120.15    7.27
  -1   8  -2  126.35    7.43
  -1   8  -2  124.42    7.30
   1  -8   2  117.29    6.89
   1  -8   2  116.04    6.31
   1  -8   2  116.54    6.98
   1  -8   2  117.63    7.17
   1  -8   2  113.00    7.04
   1  -8   2  123.76    6.33
  -2   8  -2   14.09    1.78
  -2   8  -2   11.61    1.74
  -2   8  -2   14.96    1.99
  -2   8  -2   10.84    1.70
  -2   8  -2   12.78    1.70
   2  -8   2   14.90    1.66
   2  -8   2   12.88    1.69
   2  -8   2   12.31    0.85
   2  -8   2   11.47    1.65
   2  -8   2   11.94    1.51
  -3   8  -2   60.89    3.98
  -3   8  -2   57.20    3.86
  -3   8  -2   55.92    4.17
  -3   8  -2   56.11    4.16
   3  -8   2   59.17    3.33
   3  -8   2   58.17    3.91
   3  -8   2   51.25    3.93
   3  -8   2   62.28    3.93
  -4   8  -2    2.69    0.88
  -4   8  -2    2.53    0.78
  -4   8  -2    2.02    1.12
  -4   8  -2    2.04    0.92
   4  -8   2    1.14    0.47
   4  -8   2    2.05    0.59
   4  -8   2    2.07    0.74
   4  -8   2    1.17    0.81
   4  -8   2    2.94    0.92
  -5   8  -2  140.33    7.66
  -5   8  -2  122.33    7.95
  -5   8  -2  120.05    8.00
   5  -8   2  132.78    7.78
   5  -8   2  129.96    7.80
   5  -8   2  133.15    7.92
   5  -8   2  118.08    7.03
   5  -8   2  126.08    7.26
  -6   8  -2   -0.56    0.58
  -6   8  -2    0.57    1.00
  -6   8  -2    1.76    0.99
   6  -8   2    0.18    0.81
   6  -8   2    0.81    0.60
   6  -8   2    0.18    0.77
   6  -8   2    0.05    0.58
  -7   8  -2   46.14    3.91
  -7   8  -2   42.84    3.83
  -7   8  -2   47.57    3.32
   7  -8   2   41.40    3.52
   7  -8   2   39.36    3.50
   7  -8   2   39.66    3.46
   7  -8   2   41.32    3.18
  -8   8  -2   41.74    4.38
  -8   8  -2   47.05    3.44
  -8   8  -2   40.49    4.45
   8  -8   2   43.21    3.69
   8  -8   2   41.32    3.61
   8  -8   2   39.83    3.40
   8  -8   2   49.23    4.05
  -9   8  -2   45.89    3.49
  -9   8  -2   45.44    4.07
  -9   8  -2   41.83    4.54
   9  -8   2   48.12    3.77
   9  -8   2   33.68    4.12
   9  -8   2   46.55    4.02
   9  -8   2   32.49    3.83
 -10   8  -2    1.87    1.09
 -10   8  -2    3.61    1.41
 -10   8  -2    0.24    1.48
  10  -8   2    0.31    1.37
  10  -8   2    1.53    1.13
  10  -8   2    2.49    1.30
  10  -8   2   -1.81    1.28
 -11   8  -2   19.89    2.68
 -11   8  -2   26.03    3.90
 -11   8  -2   26.09    3.33
  11  -8   2   20.88    3.28
  11  -8   2   26.78    3.36
 -12   8  -2    9.02    2.76
  12  -8   2   13.06    2.57
  12  -8   2    7.60    2.46
  11   7  -2   24.53    3.55
 -11  -7   2   30.06    3.76
 -11  -7   2   29.25    3.76
 -11  -7   2   25.07    3.80
  10   7  -2    2.09    1.46
 -10  -7   2    1.82    1.31
 -10  -7   2    1.98    1.41
 -10  -7   2    1.18    1.21
   9   7  -2    4.37    1.68
  -9  -7   2   10.40    2.00
  -9  -7   2   10.30    2.13
  -9  -7   2    8.49    1.99
   8   7  -2    3.40    1.49
  -8  -7   2    0.82    0.96
  -8  -7   2   -0.44    0.83
  -8  -7   2    0.79    1.02
  -8  -7   2    0.83    1.12
   7   7  -2   13.41    2.30
  -7  -7   2   15.90    2.23
  -7  -7   2   12.81    2.20
  -7  -7   2   12.75    2.17
   6   7  -2   28.08    3.41
   6   7  -2   28.18    2.40
  -6  -7   2   31.37    3.21
  -6  -7   2   28.03    3.03
  -6  -7   2   30.08    2.64
   5   7  -2   19.02    2.12
   5   7  -2   21.47    2.75
  -5  -7   2   23.18    2.48
  -5  -7   2   18.70    2.18
  -5  -7   2   19.55    2.37
  -5  -7   2   22.81    1.80
   4   7  -2    9.83    1.42
   4   7  -2    8.48    1.82
  -4  -7   2    7.56    1.25
  -4  -7   2    9.36    1.28
  -4  -7   2    7.30    0.98
  -4  -7   2    9.16    1.49
  -4  -7   2    7.96    1.34
   3   7  -2    9.97    1.83
   3   7  -2   12.65    1.60
  -3  -7   2   13.84    1.52
  -3  -7   2   12.11    1.31
  -3  -7   2    9.78    1.32
  -3  -7   2   10.44    1.52
   2   7  -2  249.99   13.82
   2   7  -2  233.25   14.03
   2   7  -2  252.99   13.73
  -2  -7   2  238.25   13.40
  -2  -7   2  264.99   14.45
  -2  -7   2  248.71   13.35
  -2  -7   2  253.91   13.69
  -2  -7   2  236.04   13.51
   1   7  -2    8.37    1.32
   1   7  -2    5.45    1.07
   1   7  -2    8.28    1.48
  -1  -7   2    7.34    1.05
  -1  -7   2    4.44    0.95
  -1  -7   2    6.27    1.09
  -1  -7   2    6.75    0.77
  -1  -7   2    7.29    0.81
   0   7  -2  147.91    8.57
   0   7  -2  143.22    8.57
   0   7  -2  147.85    8.73
   0  -7   2  145.25    7.97
   0  -7   2  149.57    8.38
   0  -7   2  151.32    8.44
   0  -7   2  145.53    8.49
   0  -7   2  154.59    7.95
  -1   7  -2  139.46    7.87
  -1   7  -2  133.76    7.91
  -1   7  -2  129.84    8.00
  -1   7  -2  132.50    7.88
  -1   7  -2  134.56    7.90
   1  -7   2  134.37    7.23
   1  -7   2  135.90    7.18
   1  -7   2  129.77    7.58
   1  -7   2  129.90    7.85
   1  -7   2  145.88    7.72
   1  -7   2  136.77    7.79
  -2   7  -2   83.00    5.33
  -2   7  -2   88.35    5.47
  -2   7  -2   82.90    5.31
  -2   7  -2   83.71    5.59
  -2   7  -2   83.21    5.51
   2  -7   2   90.90    5.29
   2  -7   2   93.71    4.83
   2  -7   2   84.30    5.37
   2  -7   2   89.03    4.81
   2  -7   2   89.05    5.23
  -3   7  -2   53.13    3.77
  -3   7  -2   49.03    3.30
  -3   7  -2   46.01    3.33
  -3   7  -2   48.50    3.69
   3  -7   2   55.00    3.05
   3  -7   2   46.06    3.34
   3  -7   2   53.20    3.58
   3  -7   2   46.11    3.09
   3  -7   2   58.50    3.50
   3  -7   2   50.09    3.01
  -4   7  -2  200.91   11.95
  -4   7  -2  216.47   11.42
  -4   7  -2  210.17   11.63
  -4   7  -2  203.01   12.01
   4  -7   2  215.97   11.74
   4  -7   2  211.65   11.87
   4  -7   2  217.36   11.78
   4  -7   2  219.19   11.24
   4  -7   2  184.87   11.41
   4  -7   2  204.78   11.34
  -5   7  -2   62.93    3.86
  -5   7  -2   50.78    4.06
  -5   7  -2   53.43    4.22
   5  -7   2   64.47    4.14
   5  -7   2   56.73    4.00
   5  -7   2   57.58    3.70
   5  -7   2   56.11    3.32
   5  -7   2   58.02    4.07
  -6   7  -2   10.68    1.83
  -6   7  -2   11.65    1.56
  -6   7  -2    9.71    1.83
   6  -7   2   12.23    1.77
   6  -7   2   11.16    1.52
   6  -7   2   10.77    1.76
   6  -7   2    9.86    1.66
   6  -7   2   10.45    0.92
  -7   7  -2   17.47    2.45
  -7   7  -2   20.95    2.17
  -7   7  -2   16.90    2.49
   7  -7   2   16.24    2.27
   7  -7   2   17.31    2.43
   7  -7   2   22.12    2.40
   7  -7   2   18.88    2.49
  -8   7  -2   40.92    3.49
  -8   7  -2   34.78    2.81
  -8   7  -2   31.02    3.69
   8  -7   2   37.41    3.25
   8  -7   2   33.01    3.01
   8  -7   2   33.90    3.13
   8  -7   2   35.56    3.45
  -9   7  -2   70.12    4.79
  -9   7  -2   78.14    5.24
  -9   7  -2   67.92    5.30
   9  -7   2   68.15    5.04
   9  -7   2   66.01    4.93
   9  -7   2   55.71    5.19
   9  -7   2   72.79    5.22
 -10   7  -2    7.73    1.70
 -10   7  -2    7.87    1.94
 -10   7  -2    9.10    1.71
  10  -7   2    4.60    1.99
  10  -7   2    6.97    1.80
  10  -7   2    5.79    2.02
  10  -7   2    6.36    1.61
 -11   7  -2    7.98    2.07
 -11   7  -2   15.00    2.34
 -11   7  -2   11.52    2.04
  11  -7   2   13.53    2.12
  11  -7   2    7.42    2.46
  11  -7   2   11.02    2.54
  11  -7   2    9.83    2.17
 -12   7  -2   26.89    3.94
 -12   7  -2   22.70    3.13
  12  -7   2   30.59    3.87
  12  -7   2   26.74    3.84
 -13   7  -2    3.65    2.02
  13  -7   2   -1.74    1.65
  13  -7   2    3.57    1.64
  11   6  -2    6.72    1.74
 -11  -6   2    1.52    1.37
 -11  -6   2    4.57    1.99
 -11  -6   2    3.38    1.41
  10   6  -2    6.14    1.80
 -10  -6   2    4.71    1.49
 -10  -6   2    2.45    1.66
 -10  -6   2    6.84    1.68
   9   6  -2  100.75    6.79
  -9  -6   2  105.11    6.72
  -9  -6   2   81.92    6.41
  -9  -6   2  100.43    6.37
  -9  -6   2   88.09    6.64
   8   6  -2   85.91    5.96
  -8  -6   2   81.12    5.44
  -8  -6   2   86.69    5.76
  -8  -6   2   79.91    5.78
  -8  -6   2   72.23    5.58
   7   6  -2    5.06    1.50
   7   6  -2    5.64    1.32
  -7  -6   2    6.13    1.40
  -7  -6   2    5.64    1.41
  -7  -6   2    3.38    1.19
   6   6  -2   12.38    2.07
   6   6  -2   17.71    1.60
   6   6  -2   16.48    2.03
  -6  -6   2   17.63    2.14
  -6  -6   2   15.35    2.07
  -6  -6   2   16.56    1.46
  -6  -6   2   16.79    2.10
   5   6  -2    0.06    0.88
   5   6  -2    1.63    0.67
   5   6  -2    0.83    0.60
  -5  -6   2    0.36    0.36
  -5  -6   2    0.44    0.64
  -5  -6   2   -0.29    0.65
  -5  -6   2    1.39    0.60
  -5  -6   2    0.17    0.78
   4   6  -2  211.40   11.20
   4   6  -2  212.03   12.12
   4   6  -2  223.29   11.57
   4   6  -2  170.25   11.42
  -4  -6   2  213.76   11.26
  -4  -6   2  213.57   11.45
  -4  -6   2  207.04   11.60
  -4  -6   2  216.47   11.74
   3   6  -2   10.13    1.32
   3   6  -2   10.78    1.71
   3   6  -2   12.01    1.55
   3   6  -2    8.46    1.16
   3   6  -2   11.63    1.04
  -3  -6   2   10.47    1.30
  -3  -6   2   10.68    1.29
  -3  -6   2   11.62    1.20
  -3  -6   2   13.10    1.56
  -3  -6   2   13.80    1.62
   2   6  -2    8.21    0.94
   2   6  -2    7.03    1.22
   2   6  -2    7.65    1.11
   2   6  -2    8.31    1.48
  -2  -6   2    8.83    1.04
  -2  -6   2    6.91    0.95
  -2  -6   2    9.31    1.24
  -2  -6   2   10.57    1.22
  -2  -6   2    9.19    1.00
  -2  -6   2    6.83    1.14
   1   6  -2    0.95    0.65
   1   6  -2    0.54    0.25
   1   6  -2    1.36    0.53
   1   6  -2    1.33    0.67
  -1  -6   2    0.02    0.24
  -1  -6   2    0.44    0.43
  -1  -6   2    0.13    0.24
  -1  -6   2    0.66    0.49
   0   6  -2   41.77    2.96
   0   6  -2   40.24    2.91
   0   6  -2   37.11    2.78
   0   6  -2   40.82    2.83
   0  -6   2   38.52    2.75
   0  -6   2   39.09    2.69
   0  -6   2   42.75    2.37
   0  -6   2   38.67    2.32
   0  -6   2   40.89    2.60
  -1   6  -2   36.80    2.88
  -1   6  -2   38.27    2.75
  -1   6  -2   43.00    2.78
  -1   6  -2   38.50    2.77
  -1   6  -2   39.49    2.77
   1  -6   2   40.76    2.27
   1  -6   2   38.34    2.30
   1  -6   2   40.46    2.56
   1  -6   2   37.03    2.49
   1  -6   2   35.81    2.72
   1  -6   2   39.60    2.69
  -2   6  -2    0.14    0.37
  -2   6  -2   -0.19    0.41
  -2   6  -2    0.45    0.54
  -2   6  -2    0.32    0.43
  -2   6  -2    0.52    0.50
   2  -6   2    0.64    0.41
   2  -6   2    0.48    0.27
   2  -6   2    0.88    0.44
   2  -6   2    1.00    0.50
   2  -6   2    0.75    0.35
  -3   6  -2   12.31    1.42
  -3   6  -2   13.54    1.72
  -3   6  -2    9.83    1.29
  -3   6  -2   16.07    1.90
  -3   6  -2   13.83    1.37
   3  -6   2    7.81    1.31
   3  -6   2   14.26    1.15
   3  -6   2   16.41    1.11
   3  -6   2   12.48    1.29
   3  -6   2   14.64    1.35
   3  -6   2   14.01    1.11
  -4   6  -2   26.66    1.82
  -4   6  -2   29.13    2.48
  -4   6  -2   23.14    2.20
  -4   6  -2   29.52    1.84
  -4   6  -2   27.08    2.08
   4  -6   2   26.74    1.96
   4  -6   2   28.96    2.20
   4  -6   2   25.13    2.16
   4  -6   2   25.47    2.13
   4  -6   2   25.40    1.64
   4  -6   2   24.04    1.88
  -5   6  -2    1.29    0.71
  -5   6  -2    1.37    0.69
  -5   6  -2    2.27    0.59
  -5   6  -2    4.86    1.24
   5  -6   2    1.62    0.70
   5  -6   2    3.53    0.47
   5  -6   2    2.97    0.77
   5  -6   2    2.33    0.77
   5  -6   2    1.56    0.75
  -6   6  -2  109.44    6.60
  -6   6  -2   95.02    6.46
  -6   6  -2  103.34    6.03
  -6   6  -2  100.71    6.07
   6  -6   2   98.18    5.51
   6  -6   2  101.08    6.35
   6  -6   2  105.10    6.24
   6  -6   2  102.86    6.36
   6  -6   2   97.49    6.38
  -7   6  -2    8.82    1.39
  -7   6  -2    9.31    1.45
  -7   6  -2    9.44    1.66
  -7   6  -2    8.99    1.78
   7  -6   2   10.02    1.59
   7  -6   2   10.81    1.67
   7  -6   2   12.74    1.90
   7  -6   2    9.83    1.82
  -8   6  -2   41.13    3.28
  -8   6  -2   47.51    3.50
  -8   6  -2   48.42    3.72
  -8   6  -2   45.11    3.73
   8  -6   2   39.60    3.50
   8  -6   2   43.74    3.72
   8  -6   2   44.18    3.90
   8  -6   2   44.08    3.47
  -9   6  -2    1.57    1.32
  -9   6  -2    3.18    1.21
  -9   6  -2    2.17    1.00
   9  -6   2    3.16    1.60
   9  -6   2    3.13    1.15
   9  -6   2    2.56    1.09
   9  -6   2    3.82    1.48
 -10   6  -2   36.61    3.14
 -10   6  -2   36.08    3.24
 -10   6  -2   36.59    4.06
  10  -6   2   31.27    4.05
  10  -6   2   30.14    3.71
  10  -6   2   30.80    3.67
  10  -6   2   32.73    2.98
 -11   6  -2   12.20    2.13
 -11   6  -2   16.49    2.62
 -11   6  -2   15.76    2.73
  11  -6   2   14.11    2.53
  11  -6   2   11.80    2.66
  11  -6   2   13.52    2.69
  11  -6   2   10.30    1.82
 -12   6  -2    0.68    1.11
 -12   6  -2   -0.83    0.89
 -12   6  -2   -0.80    0.83
  12  -6   2    1.29    0.96
  12  -6   2   -0.57    1.22
  12  -6   2    0.89    1.24
 -13   6  -2    3.81    1.74
 -13   6  -2    2.56    1.48
 -13   6  -2    8.81    2.23
  13  -6   2    1.23    2.03
  13  -6   2    8.10    2.12
  12   5  -2    1.59    1.15
 -12  -5   2   -0.86    1.04
 -12  -5   2   -0.13    1.24
 -12  -5   2    2.50    1.71
  11   5  -2    1.43    1.21
 -11  -5   2    0.84    1.56
 -11  -5   2   -0.44    1.01
 -11  -5   2    1.06    1.19
  10   5  -2   14.61    2.31
  10   5  -2   15.43    2.45
 -10  -5   2   13.64    2.54
 -10  -5   2   13.78    2.40
 -10  -5   2   16.66    2.46
 -10  -5   2   16.70    2.32
   9   5  -2    0.42    0.91
   9   5  -2    4.27    1.31
   9   5  -2    0.52    0.81
  -9  -5   2    1.77    0.93
  -9  -5   2    1.57    1.17
  -9  -5   2    2.53    1.11
  -9  -5   2    1.45    1.35
   8   5  -2    6.22    1.60
   8   5  -2    9.43    1.69
   8   5  -2    9.26    1.73
  -8  -5   2    7.91    1.64
  -8  -5   2   10.28    1.80
  -8  -5   2    8.70    1.71
  -8  -5   2    8.47    1.58
   7   5  -2   10.62    1.61
   7   5  -2   10.64    1.35
   7   5  -2    9.99    1.65
   7   5  -2   10.94    1.91
  -7  -5   2    9.67    1.62
  -7  -5   2   10.78    1.29
  -7  -5   2   10.96    1.74
  -7  -5   2    9.21    1.76
  -7  -5   2   12.84    1.85
   6   5  -2    6.22    0.92
   6   5  -2    4.56    0.65
   6   5  -2    6.72    1.46
   6   5  -2    4.62    1.00
   6   5  -2    6.91    1.31
  -6  -5   2    4.71    1.09
  -6  -5   2    6.43    0.97
  -6  -5   2    5.84    1.23
  -6  -5   2    5.62    1.20
   5   5  -2   98.77    5.85
   5   5  -2   98.62    5.51
   5   5  -2  108.01    6.11
   5   5  -2  100.15    6.33
   5   5  -2   93.44    5.67
  -5  -5   2  102.13    5.52
  -5  -5   2   96.66    5.30
  -5  -5   2   98.09    6.06
  -5  -5   2   98.59    5.74
  -5  -5   2   99.74    6.08
  -5  -5   2   97.45    6.04
   4   5  -2    2.32    0.99
   4   5  -2    1.61    0.64
   4   5  -2    3.49    0.69
   4   5  -2    4.20    0.62
  -4  -5   2    3.68    0.92
  -4  -5   2    3.83    0.64
  -4  -5   2    2.37    0.62
  -4  -5   2    2.46    0.75
  -4  -5   2    1.88    0.82
   3   5  -2    7.74    1.06
   3   5  -2    6.81    0.81
   3   5  -2    5.07    0.98
   3   5  -2    7.89    1.32
   3   5  -2    6.34    0.91
  -3  -5   2    5.74    0.90
  -3  -5   2    6.78    0.97
  -3  -5   2    6.15    1.01
  -3  -5   2    7.89    0.90
  -3  -5   2    6.14    1.07
   2   5  -2    3.46    0.85
   2   5  -2    4.14    0.70
   2   5  -2    4.12    0.75
   2   5  -2    3.33    0.90
   2   5  -2    5.37    0.73
  -2  -5   2    5.15    0.86
  -2  -5   2    2.97    0.71
  -2  -5   2    4.63    0.71
  -2  -5   2    5.46    0.74
  -2  -5   2    4.12    0.78
   1   5  -2   36.85    2.36
   1   5  -2   37.82    2.51
   1   5  -2   36.54    2.71
   1   5  -2   35.78    2.43
  -1  -5   2   32.98    2.17
  -1  -5   2   35.84    2.19
  -1  -5   2   36.11    2.41
  -1  -5   2   39.28    2.39
   0   5  -2   98.99    4.94
   0   5  -2   92.55    5.35
   0   5  -2   88.97    5.43
   0   5  -2   92.88    5.29
   0   5  -2   86.65    5.48
   0   5  -2   93.19    5.35
   0  -5   2   97.35    5.04
   0  -5   2   87.61    5.26
   0  -5   2   89.27    5.14
   0  -5   2   84.16    5.31
  -1   5  -2  141.76    7.83
  -1   5  -2  136.74    7.91
  -1   5  -2  143.30    8.05
  -1   5  -2  146.08    7.41
  -1   5  -2  140.58    7.87
  -1   5  -2  141.99    7.86
   1  -5   2  144.05    7.85
   1  -5   2  148.64    7.69
   1  -5   2  128.94    7.52
   1  -5   2  137.74    7.55
   1  -5   2  137.01    7.90
   1  -5   2  136.85    7.67
  -2   5  -2  198.54   11.30
  -2   5  -2  203.08   11.54
  -2   5  -2  212.65   11.26
  -2   5  -2  197.82   11.24
  -2   5  -2  217.28   11.57
   2  -5   2  200.00   11.40
   2  -5   2  208.80   11.29
   2  -5   2  209.68   11.12
   2  -5   2  216.17   11.31
   2  -5   2  215.20   11.14
  -3   5  -2    7.83    0.83
  -3   5  -2    6.58    1.13
  -3   5  -2    8.74    1.06
  -3   5  -2    6.38    1.21
  -3   5  -2    5.61    0.76
  -3   5  -2    6.45    0.96
   3  -5   2    8.57    0.99
   3  -5   2    6.29    1.07
   3  -5   2    6.25    0.64
   3  -5   2    5.61    0.94
   3  -5   2    7.32    1.08
   3  -5   2    8.26    0.94
  -4   5  -2   16.44    1.36
  -4   5  -2   16.99    1.55
  -4   5  -2   15.45    1.85
  -4   5  -2   16.43    1.46
  -4   5  -2   16.62    1.87
   4  -5   2   17.98    1.63
   4  -5   2   13.76    1.67
   4  -5   2   14.51    1.38
   4  -5   2   15.93    1.01
   4  -5   2   15.12    1.48
  -5   5  -2    4.34    0.89
  -5   5  -2    4.53    1.03
  -5   5  -2    6.32    1.29
  -5   5  -2    7.38    1.06
   5  -5   2    5.22    1.11
   5  -5   2    4.33    0.95
   5  -5   2    5.14    1.05
   5  -5   2    6.02    0.56
   5  -5   2    4.71    0.97
  -6   5  -2   70.12    4.22
  -6   5  -2   66.07    4.46
  -6   5  -2   63.29    4.34
  -6   5  -2   67.89    3.96
  -6   5  -2   59.05    4.02
   6  -5   2   55.63    4.38
   6  -5   2   68.37    4.41
   6  -5   2   54.46    4.17
   6  -5   2   67.41    4.34
   6  -5   2   64.60    3.57
  -7   5  -2   10.63    1.64
  -7   5  -2   10.52    1.68
  -7   5  -2    8.13    1.17
  -7   5  -2    7.11    1.27
  -7   5  -2    9.05    1.68
  -7   5  -2    8.08    1.43
   7  -5   2    5.40    1.52
   7  -5   2   10.09    1.69
   7  -5   2    8.64    1.46
   7  -5   2    7.52    0.81
   7  -5   2    7.58    1.39
  -8   5  -2   23.79    2.80
  -8   5  -2   21.87    1.99
  -8   5  -2   30.05    2.55
  -8   5  -2   25.99    2.94
  -8   5  -2   30.55    2.51
  -8   5  -2   27.08    2.31
   8  -5   2   20.98    2.96
   8  -5   2   25.41    2.99
   8  -5   2   26.15    2.54
   8  -5   2   25.90    2.34
  -9   5  -2  111.39    6.91
  -9   5  -2  110.16    6.53
  -9   5  -2  111.05    7.16
  -9   5  -2  114.94    6.95
  -9   5  -2  103.29    7.14
  -9   5  -2  105.28    7.16
   9  -5   2  113.97    7.29
   9  -5   2  101.00    7.43
   9  -5   2  106.99    6.87
   9  -5   2  109.34    7.24
 -10   5  -2    0.35    0.99
 -10   5  -2    1.27    0.78
 -10   5  -2   -0.94    0.48
 -10   5  -2   -1.37    1.02
 -10   5  -2    0.60    0.63
 -10   5  -2   -0.43    0.74
  10  -5   2   -0.44    1.30
  10  -5   2    0.02    0.68
  10  -5   2    0.35    1.10
  10  -5   2    1.00    1.17
 -11   5  -2    1.56    1.25
 -11   5  -2   -0.13    0.98
 -11   5  -2    0.20    0.96
 -11   5  -2    0.36    0.92
  11  -5   2   -1.09    0.74
  11  -5   2    0.90    0.84
  11  -5   2   -0.73    1.47
  11  -5   2   -0.92    1.33
 -12   5  -2    3.14    1.74
 -12   5  -2    4.41    1.34
 -12   5  -2    1.28    1.49
  12  -5   2    2.16    1.49
  12  -5   2    3.47    1.98
  12  -5   2    2.51    1.00
 -13   5  -2   51.27    4.41
 -13   5  -2   37.38    4.64
 -13   5  -2   35.20    4.10
  13  -5   2   39.65    4.75
  13  -5   2   39.80    4.97
 -13  -4   2    3.23    1.90
 -13  -4   2    9.67    2.37
  12   4  -2    1.73    1.06
  12   4  -2    2.17    1.29
  12   4  -2    3.44    1.38
 -12  -4   2    3.13    1.84
 -12  -4   2    3.48    1.45
 -12  -4   2    3.11    1.38
  11   4  -2    0.16    1.05
  11   4  -2    0.84    1.08
  11   4  -2    2.74    1.11
 -11  -4   2    0.18    0.98
 -11  -4   2    0.01    1.40
 -11  -4   2    0.83    0.98
 -11  -4   2    0.94    1.26
  10   4  -2    1.28    0.93
  10   4  -2    2.72    1.09
  10   4  -2    3.80    1.58
  10   4  -2    1.66    1.02
 -10  -4   2    1.39    1.06
 -10  -4   2    1.25    1.44
 -10  -4   2   -0.08    0.77
 -10  -4   2    1.69    1.05
   9   4  -2    2.99    1.32
   9   4  -2    4.80    1.33
   9   4  -2    3.93    1.31
   9   4  -2    4.30    1.32
  -9  -4   2    6.05    1.78
  -9  -4   2    4.31    1.44
  -9  -4   2    4.76    1.34
  -9  -4   2    5.52    1.28
   8   4  -2   13.26    1.94
   8   4  -2   13.69    2.29
   8   4  -2   15.15    2.15
   8   4  -2   11.75    1.92
  -8  -4   2   13.83    2.10
  -8  -4   2   14.63    2.03
  -8  -4   2   12.37    1.88
  -8  -4   2   11.09    2.02
   7   4  -2    9.81    1.56
   7   4  -2    8.26    1.57
   7   4  -2   10.94    1.87
   7   4  -2    7.16    0.95
   7   4  -2   10.88    1.69
  -7  -4   2    9.21    1.61
  -7  -4   2   10.29    1.29
  -7  -4   2   10.01    1.51
  -7  -4   2    7.96    1.49
  -7  -4   2    9.37    1.57
   6   4  -2  149.23    8.45
   6   4  -2  161.95    9.10
   6   4  -2  162.27    9.20
   6   4  -2  157.40    8.46
   6   4  -2  159.03    8.88
   6   4  -2  155.62    9.41
  -6  -4   2  153.33    8.17
  -6  -4   2  158.57    9.12
  -6  -4   2  156.17    9.06
  -6  -4   2  151.44    8.65
  -6  -4   2  142.51    8.89
   5   4  -2    2.96    0.56
   5   4  -2    2.16    0.77
   5   4  -2    2.12    0.87
   5   4  -2    3.06    0.90
   5   4  -2    2.71    0.72
   5   4  -2    3.34    0.57
  -5  -4   2    3.46    0.42
  -5  -4   2    4.52    0.93
  -5  -4   2    2.79    0.74
  -5  -4   2    3.04    0.65
  -5  -4   2    2.70    0.84
   4   4  -2   18.05    1.44
   4   4  -2   19.10    1.36
   4   4  -2   15.92    1.58
   4   4  -2   19.50    1.37
   4   4  -2   19.98    2.13
  -4  -4   2   18.52    1.26
  -4  -4   2   19.30    1.41
  -4  -4   2   18.14    1.64
  -4  -4   2   16.84    1.72
  -4  -4   2   18.59    1.88
  -4  -4   2   19.15    1.55
   3   4  -2   15.45    1.18
   3   4  -2   15.17    1.17
   3   4  -2   14.27    1.52
   3   4  -2   16.28    1.81
   3   4  -2   12.06    1.26
  -3  -4   2   16.06    1.32
  -3  -4   2   16.01    1.32
  -3  -4   2   13.75    1.47
  -3  -4   2   14.60    1.41
  -3  -4   2   13.93    1.16
   2   4  -2  122.94    6.33
   2   4  -2  114.42    6.47
   2   4  -2  106.87    6.61
   2   4  -2  109.19    6.27
   2   4  -2  118.96    6.30
  -2  -4   2  111.08    6.41
  -2  -4   2  109.05    6.28
  -2  -4   2  118.01    6.32
  -2  -4   2  106.49    6.36
  -2  -4   2  120.59    6.41
   1   4  -2  137.14    7.28
   1   4  -2  128.14    7.15
   1   4  -2  131.38    7.43
   1   4  -2  126.70    7.01
   1   4  -2  128.78    7.14
  -1  -4   2  127.66    7.15
  -1  -4   2  130.51    7.05
  -1  -4   2  135.68    7.05
  -1  -4   2  126.64    7.21
   0   4  -2   96.97    5.54
   0   4  -2   98.40    5.43
   0   4  -2   99.76    5.45
   0   4  -2  100.98    5.42
   0   4  -2  101.32    5.60
   0  -4   2   95.40    5.41
   0  -4   2   93.27    5.22
   0  -4   2   79.41    5.18
   0  -4   2   98.43    5.21
   0  -4   2  104.99    5.24
   0  -4   2   90.12    5.44
  -1   4  -2   92.46    5.31
  -1   4  -2   92.65    5.29
  -1   4  -2   93.84    5.27
  -1   4  -2   91.25    5.42
   1  -4   2   97.10    5.16
   1  -4   2   91.80    5.14
   1  -4   2   86.61    5.12
   1  -4   2   93.31    5.31
   1  -4   2   96.07    5.39
   1  -4   2   97.43    5.19
  -2   4  -2  208.38   11.55
  -2   4  -2  216.27   11.88
  -2   4  -2  216.66   11.55
  -2   4  -2  227.86   11.73
  -2   4  -2  224.02   11.67
  -2   4  -2  227.07   11.90
   2  -4   2  218.88   11.60
   2  -4   2  220.87   11.79
   2  -4   2  220.90   11.69
   2  -4   2  191.11   11.57
   2  -4   2  218.51   11.71
  -3   4  -2   11.94    0.86
  -3   4  -2    8.00    1.06
  -3   4  -2   12.28    1.27
  -3   4  -2   11.13    1.15
  -3   4  -2   13.67    1.50
  -3   4  -2   13.63    1.51
   3  -4   2   13.99    1.47
   3  -4   2   12.36    0.73
   3  -4   2   12.87    1.14
   3  -4   2   12.29    1.18
   3  -4   2   11.53    1.14
  -4   4  -2  477.84   25.93
  -4   4  -2  511.04   25.94
  -4   4  -2  487.59   25.92
  -4   4  -2  485.35   25.72
  -4   4  -2  454.01   25.59
  -4   4  -2  463.77   25.69
   4  -4   2  476.39   25.89
   4  -4   2  489.03   25.25
   4  -4   2  500.04   25.98
   4  -4   2  490.04   25.86
   4  -4   2  506.29   25.84
  -5   4  -2  265.43   13.84
  -5   4  -2  261.57   14.08
  -5   4  -2  259.17   13.96
  -5   4  -2  250.53   14.15
  -5   4  -2  263.69   14.06
  -5   4  -2  259.94   14.18
   5  -4   2  243.87   14.16
   5  -4   2  234.71   14.22
   5  -4   2  254.60   14.08
   5  -4   2  275.27   14.20
   5  -4   2  252.53   13.48
  -6   4  -2   74.05    4.64
  -6   4  -2   74.35    4.78
  -6   4  -2   74.39    4.86
  -6   4  -2   76.65    4.79
  -6   4  -2   74.10    4.79
  -6   4  -2   76.67    4.48
   6  -4   2   72.59    5.03
   6  -4   2   75.67    4.74
   6  -4   2   63.10    4.75
   6  -4   2   74.01    4.88
   6  -4   2   76.97    4.17
  -7   4  -2  308.75   17.46
  -7   4  -2  328.45   17.35
  -7   4  -2  326.67   17.51
  -7   4  -2  321.99   17.27
  -7   4  -2  309.53   17.01
  -7   4  -2  279.35   17.33
   7  -4   2  321.44   17.58
   7  -4   2  305.61   17.71
   7  -4   2  334.55   17.32
   7  -4   2  310.72   17.55
  -8   4  -2    1.34    0.68
  -8   4  -2    1.38    1.03
  -8   4  -2    2.06    0.95
  -8   4  -2    1.57    0.71
  -8   4  -2    4.42    1.38
  -8   4  -2    1.24    1.00
   8  -4   2    4.14    1.20
   8  -4   2    0.21    0.81
   8  -4   2    1.52    0.65
   8  -4   2    1.15    0.96
  -9   4  -2   18.47    2.19
  -9   4  -2   20.10    2.68
  -9   4  -2   17.56    2.47
  -9   4  -2   18.14    2.40
  -9   4  -2   18.43    2.68
  -9   4  -2   20.69    2.16
   9  -4   2   20.29    2.95
   9  -4   2   14.54    2.38
   9  -4   2   19.49    2.78
   9  -4   2   20.46    2.26
 -10   4  -2    2.11    1.32
 -10   4  -2    6.90    1.67
 -10   4  -2    8.51    1.84
 -10   4  -2    5.54    1.26
 -10   4  -2    3.36    1.29
  10  -4   2    4.49    1.63
  10  -4   2    5.87    1.58
  10  -4   2    4.43    1.51
  10  -4   2    5.50    1.25
 -11   4  -2   43.95    4.66
 -11   4  -2   56.12    4.25
 -11   4  -2   42.65    3.77
 -11   4  -2   42.05    3.85
  11  -4   2   36.86    4.34
  11  -4   2   40.03    4.77
  11  -4   2   37.66    3.22
  11  -4   2   39.50    4.51
 -12   4  -2   15.40    2.42
 -12   4  -2    9.26    2.45
 -12   4  -2    8.93    2.26
 -12   4  -2   11.27    2.27
  12  -4   2   13.29    1.89
  12  -4   2    8.65    2.57
  12  -4   2   11.27    2.47
 -13   4  -2    9.14    2.35
 -13   4  -2   10.18    2.20
 -13   4  -2   13.42    2.48
 -13   4  -2    5.22    1.93
  13  -4   2   10.93    2.60
  13  -4   2   12.42    2.67
  13   3  -2    3.24    1.26
 -13  -3   2    2.59    1.70
 -13  -3   2    6.93    2.19
  12   3  -2    5.19    1.75
  12   3  -2    3.01    1.33
  12   3  -2    5.89    1.51
  12   3  -2    6.20    1.85
 -12  -3   2    5.14    1.50
 -12  -3   2    3.83    1.43
 -12  -3   2    7.56    2.12
 -12  -3   2    3.91    1.68
  11   3  -2   41.00    3.70
  11   3  -2   44.22    4.37
  11   3  -2   49.15    4.05
  11   3  -2   53.36    4.24
 -11  -3   2   50.89    4.04
 -11  -3   2   50.10    4.40
 -11  -3   2   48.20    4.24
 -11  -3   2   53.02    4.00
  10   3  -2    6.52    1.57
  10   3  -2    9.46    1.91
  10   3  -2    9.69    1.75
  10   3  -2    5.86    1.65
 -10  -3   2    6.17    1.65
 -10  -3   2    8.31    1.77
 -10  -3   2    9.15    1.66
 -10  -3   2    8.86    1.76
   9   3  -2   67.20    5.23
   9   3  -2   74.20    4.92
   9   3  -2   63.33    4.59
   9   3  -2   60.12    4.48
  -9  -3   2   62.17    4.47
  -9  -3   2   60.33    4.57
  -9  -3   2   63.87    4.78
   8   3  -2   51.39    4.27
   8   3  -2   47.82    3.63
   8   3  -2   50.14    3.86
   8   3  -2   52.09    3.80
  -8  -3   2   49.00    3.62
  -8  -3   2   56.96    3.98
  -8  -3   2   47.35    3.76
  -8  -3   2   49.32    3.90
   7   3  -2  334.61   18.31
   7   3  -2  317.70   17.03
   7   3  -2  311.30   17.66
   7   3  -2  318.54   17.76
   7   3  -2  345.19   17.94
   7   3  -2  316.97   17.28
  -7  -3   2  329.43   17.82
  -7  -3   2  316.65   17.45
  -7  -3   2  312.52   17.87
  -7  -3   2  324.15   16.99
  -7  -3   2  328.12   17.65
  -7  -3   2  315.76   17.84
   6   3  -2   68.19    4.79
   6   3  -2   72.96    4.16
   6   3  -2   69.89    4.52
   6   3  -2   70.44    3.91
   6   3  -2   67.48    4.64
   6   3  -2   67.88    4.38
   6   3  -2   71.99    4.58
  -6  -3   2   66.52    4.51
  -6  -3   2   73.76    4.42
  -6  -3   2   68.34    4.51
  -6  -3   2   63.09    4.53
  -6  -3   2   69.01    4.26
   5   3  -2   23.74    2.04
   5   3  -2   27.42    2.23
   5   3  -2   24.53    2.16
   5   3  -2   24.46    1.61
   5   3  -2   26.85    1.82
   5   3  -2   22.95    2.27
   5   3  -2   25.88    1.99
  -5  -3   2   26.09    1.63
  -5  -3   2   31.27    2.22
  -5  -3   2   24.20    2.03
  -5  -3   2   26.52    2.02
  -5  -3   2   26.08    2.25
  -5  -3   2   28.18    1.96
   4   3  -2   26.38    2.25
   4   3  -2   28.19    1.71
   4   3  -2   28.40    1.88
   4   3  -2   28.90    2.26
   4   3  -2   28.30    2.13
   4   3  -2   29.07    2.21
   4   3  -2   25.53    1.91
  -4  -3   2   29.96    2.16
  -4  -3   2   29.47    2.11
  -4  -3   2   28.58    1.89
  -4  -3   2   25.95    1.74
  -4  -3   2   27.64    1.99
  -4  -3   2   34.96    2.34
   3   3  -2  927.93   49.12
   3   3  -2  923.44   49.53
   3   3  -2  926.42   49.33
   3   3  -2  932.61   49.43
   3   3  -2  970.73   49.56
   3   3  -2  934.17   49.05
   3   3  -2  937.01   49.18
  -3  -3   2  934.18   49.33
  -3  -3   2 1000.00   49.38
  -3  -3   2  990.53   49.38
  -3  -3   2  972.49   49.41
  -3  -3   2  878.01   49.20
   2   3  -2  519.33   27.39
   2   3  -2  515.19   27.01
   2   3  -2  544.74   27.16
   2   3  -2  512.76   27.11
   2   3  -2  490.35   27.32
   2   3  -2  548.17   27.26
  -2  -3   2  527.31   27.16
  -2  -3   2  476.87   27.17
  -2  -3   2  524.37   27.14
  -2  -3   2  524.65   26.91
  -2  -3   2  509.91   27.21
  -2  -3   2  513.84   27.14
   1   3  -2    7.77    0.68
   1   3  -2    7.53    0.82
   1   3  -2    7.51    0.74
   1   3  -2    6.67    0.81
   1   3  -2    7.33    1.05
   1   3  -2    5.75    0.88
  -1  -3   2    7.62    0.85
  -1  -3   2    7.36    0.45
  -1  -3   2    7.72    0.78
  -1  -3   2    6.77    0.81
  -1  -3   2    6.87    0.67
  -1  -3   2    5.47    0.61
   0   3  -2   17.86    1.45
   0   3  -2   20.94    1.25
   0   3  -2   18.70    1.40
   0   3  -2   17.00    1.36
   0  -3   2   18.15    1.43
   0  -3   2   19.45    1.27
   0  -3   2   19.93    1.14
   0  -3   2   17.03    1.28
   0  -3   2   20.16    1.37
   0  -3   2   19.41    1.20
  -1   3  -2   77.80    4.34
  -1   3  -2   80.25    4.41
  -1   3  -2   84.39    4.31
  -1   3  -2   76.18    4.51
  -1   3  -2   78.51    4.26
  -1   3  -2   79.50    4.37
   1  -3   2   69.98    4.17
   1  -3   2   78.61    4.35
   1  -3   2   79.16    4.29
   1  -3   2   75.92    4.42
   1  -3   2   72.68    4.32
   1  -3   2   81.04    4.35
   1  -3   2   73.19    4.44
  -2   3  -2   23.93    1.56
  -2   3  -2   27.76    1.81
  -2   3  -2   27.90    1.95
  -2   3  -2   28.19    1.78
  -2   3  -2   26.27    1.77
  -2   3  -2   22.75    1.71
  -2   3  -2   27.28    1.85
   2  -3   2   27.19    1.84
   2  -3   2   26.06    1.52
   2  -3   2   28.52    1.83
   2  -3   2   28.69    1.87
   2  -3   2   24.70    1.79
  -3   3  -2    0.97    0.49
  -3   3  -2    0.86    0.49
  -3   3  -2    0.82    0.42
  -3   3  -2    1.33    0.44
  -3   3  -2    0.72    0.58
  -3   3  -2    0.43    0.42
  -3   3  -2    1.24    0.58
   3  -3   2    1.58    0.56
   3  -3   2    0.96    0.53
   3  -3   2   -0.01    0.44
   3  -3   2    0.93    0.51
  -4   3  -2  202.89   10.59
  -4   3  -2  198.06   10.60
  -4   3  -2  165.47   10.48
  -4   3  -2  204.62   10.80
  -4   3  -2  174.48   10.03
  -4   3  -2  199.92   10.60
  -4   3  -2  201.49   10.50
  -4   3  -2  198.80   10.41
   4  -3   2  196.28   10.79
   4  -3   2  167.71   10.60
   4  -3   2  197.67   10.53
   4  -3   2  199.62   10.64
  -5   3  -2   22.47    1.89
  -5   3  -2   18.44    1.56
  -5   3  -2   15.38    1.85
  -5   3  -2   19.97    1.78
  -5   3  -2   21.35    1.75
  -5   3  -2   19.16    1.67
   5  -3   2   21.38    2.04
   5  -3   2   23.23    2.21
   5  -3   2   14.57    1.85
   5  -3   2   20.29    1.69
  -6   3  -2    7.29    1.34
  -6   3  -2    9.85    1.34
  -6   3  -2    9.06    1.40
  -6   3  -2    9.85    1.52
  -6   3  -2   11.84    1.36
  -6   3  -2    9.89    1.48
   6  -3   2   10.66    1.62
   6  -3   2    9.23    1.26
   6  -3   2    7.66    1.38
   6  -3   2   10.74    1.70
  -7   3  -2   11.34    1.71
  -7   3  -2   12.25    1.77
  -7   3  -2   15.27    1.68
  -7   3  -2   12.66    1.60
  -7   3  -2    8.99    1.75
  -7   3  -2   13.96    1.93
   7  -3   2   14.32    1.95
   7  -3   2   10.97    1.81
   7  -3   2   13.87    1.60
   7  -3   2   12.77    2.13
  -8   3  -2    2.27    0.94
  -8   3  -2    1.18    0.94
  -8   3  -2    0.84    0.83
  -8   3  -2    3.87    1.19
  -8   3  -2   -0.07    0.66
   8  -3   2    2.96    1.07
   8  -3   2    3.07    1.35
   8  -3   2    3.02    0.85
   8  -3   2    1.20    0.91
  -9   3  -2   10.12    1.91
  -9   3  -2   11.01    1.71
  -9   3  -2   19.28    2.57
  -9   3  -2   12.47    2.04
  -9   3  -2   10.18    1.98
   9  -3   2   14.90    1.75
   9  -3   2   15.41    2.33
   9  -3   2   16.45    2.47
   9  -3   2   12.73    2.30
 -10   3  -2   14.42    2.54
 -10   3  -2   22.33    2.68
 -10   3  -2   23.47    3.13
 -10   3  -2   22.87    2.80
 -10   3  -2   22.74    2.52
  10  -3   2   19.37    3.13
  10  -3   2   21.83    2.91
  10  -3   2   21.45    2.24
  10  -3   2   20.32    2.90
 -11   3  -2   35.27    4.02
 -11   3  -2   23.30    3.10
 -11   3  -2   31.39    3.70
 -11   3  -2   31.53    2.84
 -11   3  -2   36.68    3.70
  11  -3   2   29.33    3.82
  11  -3   2   28.51    3.99
  11  -3   2   32.14    3.95
  11  -3   2   32.02    2.61
 -12   3  -2   21.27    3.06
 -12   3  -2   25.86    3.44
 -12   3  -2   23.28    3.05
 -12   3  -2   20.82    3.29
  12  -3   2   24.15    3.68
  12  -3   2   23.46    3.52
 -13   3  -2   13.25    2.79
 -13   3  -2   20.43    3.11
 -13   3  -2   25.30    3.25
 -13   3  -2   19.63    3.18
  13  -3   2   21.22    3.41
  13  -3   2   17.14    3.18
 -14   3  -2    5.66    1.95
 -14   3  -2    5.02    2.10
 -14   3  -2    6.70    2.27
  14  -3   2    6.37    2.31
  14  -3   2   10.14    2.43
  13   2  -2   -0.54    0.76
  13   2  -2    0.00    0.91
 -13  -2   2    0.62    1.30
 -13  -2   2   -1.63    1.15
 -13  -2   2    2.05    1.19
  12   2  -2   34.46    4.20
  12   2  -2   37.78    3.98
  12   2  -2   27.68    3.64
 -12  -2   2   29.44    3.73
 -12  -2   2   28.50    3.37
 -12  -2   2   27.72    3.73
  11   2  -2  104.16    7.42
  11   2  -2  110.62    7.04
  11   2  -2  109.74    7.96
 -11  -2   2  110.73    7.33
 -11  -2   2  116.80    7.18
 -11  -2   2  112.95    7.67
 -11  -2   2  115.60    7.74
  10   2  -2    1.28    1.27
  10   2  -2    1.34    0.83
  10   2  -2    0.01    0.90
  10   2  -2    0.85    1.06
 -10  -2   2   -0.81    0.81
 -10  -2   2    0.20    0.84
 -10  -2   2    0.52    0.76
 -10  -2   2    0.44    0.95
   9   2  -2    9.89    1.81
   9   2  -2    9.58    1.70
   9   2  -2   11.84    1.91
   9   2  -2   10.13    2.09
   9   2  -2   12.88    1.78
  -9  -2   2    5.32    1.43
  -9  -2   2   12.68    2.02
  -9  -2   2   13.26    1.76
  -9  -2   2    9.42    1.78
   8   2  -2   47.42    4.03
   8   2  -2   50.75    3.49
   8   2  -2   52.32    3.73
   8   2  -2   45.84    3.59
   8   2  -2   48.29    3.59
  -8  -2   2   49.10    3.40
  -8  -2   2   44.71    3.64
  -8  -2   2   47.52    2.97
  -8  -2   2   47.53    3.60
  -8  -2   2   41.93    3.57
   7   2  -2  202.46   11.36
   7   2  -2  198.09   11.63
   7   2  -2  194.89   11.23
   7   2  -2  206.06   11.16
   7   2  -2  209.96   11.22
   7   2  -2  189.13   10.95
  -7  -2   2  198.93   11.38
  -7  -2   2  196.48   11.01
  -7  -2   2  169.74   11.15
  -7  -2   2  200.91   10.67
  -7  -2   2  196.01   11.32
   6   2  -2   49.79    3.32
   6   2  -2   56.29    3.91
   6   2  -2   53.51    3.61
   6   2  -2   43.93    3.36
   6   2  -2   51.71    3.47
   6   2  -2   52.99    3.54
  -6  -2   2   52.60    3.07
  -6  -2   2   51.00    3.56
  -6  -2   2   56.32    3.67
  -6  -2   2   49.02    3.53
  -6  -2   2   47.22    3.26
  -6  -2   2   47.51    3.30
   5   2  -2   58.66    3.86
   5   2  -2   62.06    3.75
   5   2  -2   57.37    4.09
   5   2  -2   63.13    3.91
   5   2  -2   58.25    3.28
   5   2  -2   64.17    3.80
   5   2  -2   58.05    3.93
  -5  -2   2   64.21    4.00
  -5  -2   2   64.71    3.99
  -5  -2   2   57.60    3.47
  -5  -2   2   58.74    3.68
  -5  -2   2   60.37    3.85
  -5  -2   2   63.45    4.03
  -5  -2   2   57.54    3.74
   4   2  -2   71.23    4.33
   4   2  -2   65.78    4.39
   4   2  -2   71.92    4.26
   4   2  -2   71.16    4.31
   4   2  -2   69.54    3.72
   4   2  -2   67.94    4.10
   4   2  -2   72.19    4.15
  -4  -2   2   68.89    3.96
  -4  -2   2   74.04    4.34
  -4  -2   2   66.42    4.18
  -4  -2   2   72.53    4.22
  -4  -2   2   72.07    4.28
   3   2  -2  233.69   13.39
   3   2  -2  236.72   13.38
   3   2  -2  231.59   13.27
   3   2  -2  255.50   13.15
   3   2  -2  251.67   13.40
   3   2  -2  252.02   13.25
  -3  -2   2  245.07   13.23
  -3  -2   2  265.08   13.36
  -3  -2   2  257.49   13.30
  -3  -2   2  244.49   13.31
  -3  -2   2  254.22   13.16
   2   2  -2  249.85   14.06
   2   2  -2  280.49   14.00
   2   2  -2  269.02   14.09
   2   2  -2  256.97   13.77
   2   2  -2  249.79   13.96
   2   2  -2  255.36   13.95
   2   2  -2  267.11   13.97
  -2  -2   2  274.36   13.97
  -2  -2   2  269.61   13.93
  -2  -2   2  271.68   13.73
  -2  -2   2  272.41   14.00
  -2  -2   2  261.18   13.99
  -2  -2   2  245.86   14.03
   1   2  -2   37.67    2.22
   1   2  -2   36.79    2.20
   1   2  -2   39.32    2.32
   1   2  -2   34.29    2.25
   1   2  -2   38.30    2.28
   1   2  -2   36.39    2.06
  -1  -2   2   37.26    2.29
  -1  -2   2   37.75    2.02
  -1  -2   2   40.35    2.28
   0   2  -2   35.73    1.95
   0   2  -2   31.03    1.86
   0   2  -2   31.05    1.74
   0   2  -2   32.09    1.97
   0   2  -2   32.41    1.93
   0   2  -2   31.71    1.88
   0   2  -2   29.76    1.92
   0  -2   2   32.64    1.99
   0  -2   2   30.71    1.75
   0  -2   2   33.86    2.02
   0  -2   2   33.46    1.87
   0  -2   2   31.88    2.00
  -1   2  -2    0.89    0.34
  -1   2  -2    1.69    0.24
  -1   2  -2    1.36    0.36
  -1   2  -2    1.86    0.48
  -1   2  -2    1.58    0.34
  -1   2  -2    1.08    0.37
  -1   2  -2    3.04    0.54
  -1   2  -2    1.26    0.40
   1  -2   2    3.26    0.59
   1  -2   2    1.17    0.18
   1  -2   2    2.61    0.50
   1  -2   2    0.76    0.43
   1  -2   2    1.14    0.40
   1  -2   2    1.72    0.48
  -2   2  -2  170.18    8.77
  -2   2  -2  167.08    8.76
  -2   2  -2  159.57    8.88
  -2   2  -2  167.47    8.73
  -2   2  -2  152.84    8.71
  -2   2  -2  167.63    8.80
  -2   2  -2  162.30    8.72
   2  -2   2  162.52    8.73
   2  -2   2  168.03    8.83
   2  -2   2  153.82    8.89
   2  -2   2  146.43    8.84
  -3   2  -2   71.18    4.02
  -3   2  -2   71.58    4.20
  -3   2  -2   69.09    3.90
  -3   2  -2   63.99    3.56
  -3   2  -2   65.09    3.92
  -3   2  -2   68.64    3.93
  -3   2  -2   58.94    3.94
   3  -2   2   67.37    4.02
   3  -2   2   69.07    4.18
   3  -2   2   66.12    3.88
   3  -2   2   64.25    4.21
  -4   2  -2  236.43   13.27
  -4   2  -2  241.46   13.21
  -4   2  -2  249.57   13.39
  -4   2  -2  240.16   13.34
  -4   2  -2  260.58   13.27
  -4   2  -2  248.76   13.61
  -4   2  -2  236.33   12.81
   4  -2   2  248.31   13.16
   4  -2   2  238.96   13.47
   4  -2   2  248.14   13.66
  -5   2  -2   39.01    3.04
  -5   2  -2   41.16    2.83
  -5   2  -2   44.29    3.04
  -5   2  -2   36.89    2.92
  -5   2  -2   44.62    2.85
   5  -2   2   39.51    3.20
   5  -2   2   39.84    3.08
   5  -2   2   45.69    3.16
   5  -2   2   41.07    2.73
   5  -2   2   44.17    2.42
  -6   2  -2    5.99    1.13
  -6   2  -2    9.39    1.40
  -6   2  -2    8.95    1.43
  -6   2  -2    8.88    1.23
  -6   2  -2    7.90    1.36
   6  -2   2    9.78    1.66
   6  -2   2    6.86    1.01
   6  -2   2    7.81    0.80
   6  -2   2    8.07    1.55
   6  -2   2    7.86    1.40
  -7   2  -2    9.66    1.65
  -7   2  -2   10.15    1.51
  -7   2  -2   10.23    1.52
  -7   2  -2   11.30    1.65
  -7   2  -2   11.26    1.81
   7  -2   2   11.31    1.76
   7  -2   2   10.42    1.91
   7  -2   2    7.02    1.67
   7  -2   2   10.43    1.28
   7  -2   2   10.31    0.94
  -8   2  -2   54.74    3.92
  -8   2  -2   56.38    3.92
  -8   2  -2   51.32    4.05
  -8   2  -2   54.08    4.19
  -8   2  -2   52.47    4.13
   8  -2   2   54.16    3.29
   8  -2   2   58.35    3.65
   8  -2   2   57.10    4.50
   8  -2   2   49.75    4.23
   8  -2   2   56.93    4.25
  -9   2  -2   10.86    1.99
  -9   2  -2   12.54    2.24
  -9   2  -2    9.50    1.90
  -9   2  -2   11.52    1.74
  -9   2  -2   13.83    1.90
   9  -2   2   15.73    2.48
   9  -2   2   11.07    2.10
   9  -2   2   10.14    2.04
   9  -2   2   12.42    1.50
 -10   2  -2    1.70    1.02
 -10   2  -2    0.14    0.81
 -10   2  -2    0.52    1.33
 -10   2  -2    0.53    1.16
 -10   2  -2    1.36    0.99
  10  -2   2    0.87    0.96
  10  -2   2    2.05    1.18
  10  -2   2    1.21    0.66
  10  -2   2    0.44    1.24
 -11   2  -2   54.24    4.08
 -11   2  -2   58.03    4.34
 -11   2  -2   61.20    4.78
 -11   2  -2   48.41    3.92
 -11   2  -2   33.74    4.45
  11  -2   2   47.94    4.35
  11  -2   2   51.29    4.71
  11  -2   2   48.64    4.49
 -12   2  -2   27.05    3.15
 -12   2  -2   26.54    3.01
 -12   2  -2   22.94    3.33
 -12   2  -2   25.39    3.28
 -12   2  -2   34.24    4.07
  12  -2   2   23.18    3.47
  12  -2   2   20.42    3.34
 -13   2  -2    2.09    1.62
 -13   2  -2    2.84    1.42
 -13   2  -2    5.16    2.02
  13  -2   2    8.85    2.36
  13  -2   2    8.97    2.32
  14   1  -2    8.05    2.15
  14   1  -2    5.71    1.86
 -14  -1   2    7.80    2.38
 -14  -1   2    5.68    1.81
 -14  -1   2    6.77    1.89
  13   1  -2    1.04    1.28
  13   1  -2    0.96    1.22
 -13  -1   2    1.87    1.25
 -13  -1   2    0.13    1.37
 -13  -1   2    3.53    1.36
  12   1  -2  118.15    7.96
  12   1  -2  123.26    8.19
  12   1  -2  121.66    8.53
 -12  -1   2  120.06    7.92
 -12  -1   2  119.37    8.26
 -12  -1   2  111.81    7.99
  11   1  -2   11.49    2.50
  11   1  -2   15.40    2.45
  11   1  -2   10.26    1.70
  11   1  -2   16.00    2.44
 -11  -1   2   15.67    2.25
 -11  -1   2   12.98    1.91
 -11  -1   2   13.38    2.35
 -11  -1   2   21.93    2.90
  10   1  -2    0.40    0.83
  10   1  -2    0.35    0.71
  10   1  -2   -0.72    1.00
  10   1  -2    1.32    0.95
  10   1  -2    0.24    0.92
 -10  -1   2   -0.21    0.79
 -10  -1   2    0.43    0.98
 -10  -1   2   -0.04    1.10
 -10  -1   2   -0.06    0.63
   9   1  -2    0.44    0.65
   9   1  -2    0.16    0.85
   9   1  -2    0.99    0.73
   9   1  -2    1.63    0.77
   9   1  -2    0.03    0.98
  -9  -1   2    0.26    0.49
  -9  -1   2    0.46    1.09
  -9  -1   2    0.09    0.61
  -9  -1   2    0.45    0.85
  -9  -1   2    1.38    0.96
   8   1  -2   26.93    2.44
   8   1  -2   25.99    2.24
   8   1  -2   26.11    3.10
   8   1  -2   30.11    2.59
   8   1  -2   26.29    2.48
  -8  -1   2   25.07    2.82
  -8  -1   2   27.05    2.20
  -8  -1   2   30.42    2.64
  -8  -1   2   29.93    2.99
  -8  -1   2   29.01    2.10
   7   1  -2   50.27    3.57
   7   1  -2   45.41    3.85
   7   1  -2   56.09    3.66
   7   1  -2   51.60    3.44
   7   1  -2   51.69    3.68
  -7  -1   2   52.96    3.29
  -7  -1   2   53.79    3.76
  -7  -1   2   52.30    3.35
  -7  -1   2   49.65    3.70
  -7  -1   2   47.93    3.72
   6   1  -2   29.24    2.28
   6   1  -2   24.07    2.28
   6   1  -2   31.82    2.28
   6   1  -2   28.77    2.30
   6   1  -2   32.49    2.44
   6   1  -2   28.53    2.51
  -6  -1   2   33.16    2.16
  -6  -1   2   32.61    2.39
  -6  -1   2   29.73    2.55
  -6  -1   2   30.75    2.12
  -6  -1   2   31.03    2.51
  -6  -1   2   29.87    2.45
   5   1  -2   25.06    2.14
   5   1  -2   25.36    1.94
   5   1  -2   22.31    1.93
   5   1  -2   29.44    2.00
   5   1  -2   24.92    1.50
   5   1  -2   26.28    2.07
   5   1  -2   28.99    2.08
  -5  -1   2   26.54    2.03
  -5  -1   2   27.46    2.06
  -5  -1   2   23.92    1.75
  -5  -1   2   23.87    2.10
  -5  -1   2   24.61    1.78
  -5  -1   2   25.06    2.04
  -5  -1   2   28.68    2.20
   4   1  -2   57.75    3.44
   4   1  -2   50.51    3.50
   4   1  -2   56.53    3.36
   4   1  -2   57.19    2.94
   4   1  -2   55.62    3.42
   4   1  -2   53.08    3.43
   4   1  -2   53.75    3.28
  -4  -1   2   54.94    3.47
  -4  -1   2   56.52    3.28
  -4  -1   2   59.03    3.52
  -4  -1   2   56.35    3.21
  -4  -1   2   53.68    3.54
  -4  -1   2   59.76    3.43
  -4  -1   2   44.75    3.39
   3   1  -2   74.32    4.28
   3   1  -2   78.55    4.47
   3   1  -2   82.37    4.45
   3   1  -2   77.56    4.42
   3   1  -2   69.48    4.40
   3   1  -2   80.62    4.48
  -3  -1   2   76.32    4.38
  -3  -1   2   75.60    4.34
  -3  -1   2   76.57    4.42
  -3  -1   2   75.53    4.46
  -3  -1   2   79.63    4.42
  -3  -1   2   78.07    4.52
   2   1  -2   11.38    1.00
   2   1  -2   11.36    0.89
   2   1  -2    8.91    1.02
   2   1  -2   10.01    0.78
   2   1  -2   10.70    0.89
   2   1  -2   11.57    0.91
  -2  -1   2   10.97    0.97
  -2  -1   2    9.72    1.06
  -2  -1   2    9.21    0.80
  -2  -1   2    9.70    0.82
  -2  -1   2   11.32    0.98
  -2  -1   2   10.08    1.03
   1   1  -2    8.09    0.67
   1   1  -2    7.47    0.72
   1   1  -2    7.90    0.59
   1   1  -2    6.84    0.79
   1   1  -2    7.40    0.56
  -1  -1   2    6.94    0.56
  -1  -1   2    7.11    0.86
  -1  -1   2    5.59    0.73
  -1  -1   2    9.36    0.78
   0   1  -2    4.32    0.55
   0   1  -2    3.80    0.71
   0   1  -2    4.58    0.58
   0   1  -2    4.75    0.48
   0   1  -2    3.69    0.42
   0   1  -2    3.43    0.48
   0  -1   2    4.85    0.62
   0  -1   2    2.96    0.52
   0  -1   2    4.39    0.55
   0  -1   2    2.40    0.56
   0  -1   2    3.80    0.41
  -1   1  -2    1.47    0.38
  -1   1  -2    1.55    0.42
  -1   1  -2    2.08    0.46
  -1   1  -2    1.84    0.31
  -1   1  -2    2.32    0.43
  -1   1  -2    2.61    0.48
  -1   1  -2    1.93    0.41
  -1   1  -2    2.62    0.51
   1  -1   2    2.67    0.52
   1  -1   2    2.55    0.52
   1  -1   2    2.39    0.41
   1  -1   2    1.03    0.48
   1  -1   2    2.36    0.44
   1  -1   2    2.58    0.55
  -2   1  -2   88.83    5.06
  -2   1  -2   93.96    5.13
  -2   1  -2   93.52    4.92
  -2   1  -2   93.85    5.10
  -2   1  -2   90.62    4.91
  -2   1  -2   89.67    5.22
  -2   1  -2   87.35    5.03
   2  -1   2   87.15    5.17
   2  -1   2   94.99    5.13
   2  -1   2   90.28    4.92
   2  -1   2   84.11    4.92
   2  -1   2   82.32    5.23
  -3   1  -2  146.53    8.04
  -3   1  -2  156.84    8.32
  -3   1  -2  148.90    8.30
  -3   1  -2  145.40    8.48
  -3   1  -2  141.56    8.25
   3  -1   2  146.25    8.03
   3  -1   2  145.47    7.98
   3  -1   2  150.60    8.56
   3  -1   2  148.63    8.41
   3  -1   2  160.06    8.35
  -4   1  -2  152.40    8.21
  -4   1  -2  157.35    8.54
  -4   1  -2  141.41    8.66
  -4   1  -2  153.52    8.52
  -4   1  -2  140.81    8.43
   4  -1   2  151.03    8.10
   4  -1   2  144.57    8.11
   4  -1   2  150.02    8.79
   4  -1   2  155.66    8.55
   4  -1   2  150.18    8.65
  -5   1  -2   14.19    1.68
  -5   1  -2   17.26    1.42
  -5   1  -2   13.98    1.80
  -5   1  -2   18.10    1.95
   5  -1   2   12.64    2.00
   5  -1   2   13.63    1.24
   5  -1   2   16.97    1.28
   5  -1   2   16.71    1.93
   5  -1   2   17.98    2.13
  -6   1  -2   39.99    3.01
  -6   1  -2   34.28    3.04
  -6   1  -2   43.43    3.16
  -6   1  -2   38.10    2.72
   6  -1   2   39.82    2.57
   6  -1   2   37.88    2.54
   6  -1   2   43.66    3.17
   6  -1   2   40.18    3.36
   6  -1   2   41.00    3.28
  -7   1  -2    9.49    1.73
  -7   1  -2   12.93    1.87
  -7   1  -2    7.99    1.49
  -7   1  -2   11.22    1.48
   7  -1   2   13.46    2.00
   7  -1   2    8.35    1.81
   7  -1   2    9.86    1.70
   7  -1   2    9.42    1.18
   7  -1   2   10.54    1.21
  -8   1  -2    8.89    1.46
  -8   1  -2   13.29    2.11
  -8   1  -2   11.87    1.93
  -8   1  -2    9.51    1.69
   8  -1   2    7.37    1.76
   8  -1   2   10.88    2.06
   8  -1   2   12.05    1.32
   8  -1   2   13.03    1.41
   8  -1   2   12.04    2.03
  -9   1  -2    1.00    0.93
  -9   1  -2    5.13    1.31
  -9   1  -2    3.66    1.56
  -9   1  -2    2.52    0.98
   9  -1   2    5.05    0.95
   9  -1   2    3.83    1.39
   9  -1   2    3.99    1.36
   9  -1   2    3.91    0.82
   9  -1   2    4.72    1.65
 -10   1  -2   -0.06    0.83
 -10   1  -2    0.64    1.18
 -10   1  -2   -0.33    0.74
 -10   1  -2    0.29    0.93
 -10   1  -2    1.01    1.16
  10  -1   2    1.92    1.28
  10  -1   2   -1.36    0.91
  10  -1   2    1.83    1.38
 -11   1  -2    9.38    1.81
 -11   1  -2    7.27    2.00
 -11   1  -2    9.56    2.15
 -11   1  -2   10.08    1.79
 -11   1  -2    9.20    2.04
  11  -1   2    8.89    2.08
  11  -1   2    7.38    2.08
  11  -1   2    7.44    2.21
 -12   1  -2    0.58    1.06
 -12   1  -2   -0.07    0.88
 -12   1  -2    0.41    1.38
 -12   1  -2   -0.67    0.93
  12  -1   2   -1.29    0.69
  12  -1   2    0.21    1.26
 -13   1  -2   66.24    5.39
 -13   1  -2   53.64    5.09
 -13   1  -2   58.02    5.28
  13  -1   2   71.40    5.74
  13  -1   2   61.92    5.46
  14   0  -2   10.51    2.52
  14   0  -2    8.82    2.14
 -14   0   2    4.74    1.80
 -14   0   2   10.09    2.22
 -14   0   2    5.24    2.07
  13   0  -2    1.07    1.50
  13   0  -2    3.19    1.50
 -13   0   2   -0.16    0.82
 -13   0   2    2.99    1.54
 -13   0   2    2.76    1.26
 -13   0   2   -0.40    1.04
  12   0  -2   -1.68    1.03
  12   0  -2    0.70    0.96
  12   0  -2   -0.04    1.22
 -12   0   2   -0.60    0.92
 -12   0   2    1.48    1.29
 -12   0   2    0.73    1.28
 -12   0   2    1.23    1.36
  11   0  -2    0.44    0.82
  11   0  -2   -0.26    1.29
  11   0  -2   -1.27    1.20
  11   0  -2    0.21    0.96
  11   0  -2   -0.20    0.57
 -11   0   2   -0.28    0.74
 -11   0   2    0.55    1.22
 -11   0   2    0.96    1.10
  10   0  -2   26.23    3.06
  10   0  -2   26.48    2.22
  10   0  -2   24.75    3.24
  10   0  -2   30.15    2.59
  10   0  -2   25.77    3.05
 -10   0   2   24.85    2.25
 -10   0   2   29.90    3.16
 -10   0   2   27.18    2.24
 -10   0   2   20.21    2.87
 -10   0   2   23.53    2.90
   9   0  -2   47.67    3.53
   9   0  -2   49.19    3.82
   9   0  -2   39.40    4.00
   9   0  -2   50.77    3.40
   9   0  -2   42.07    3.68
  -9   0   2   49.51    3.37
  -9   0   2   51.35    3.37
  -9   0   2   55.10    4.00
  -9   0   2   50.95    3.89
  -9   0   2   51.35    3.91
   8   0  -2   60.00    4.58
   8   0  -2   74.13    4.85
   8   0  -2   71.89    4.57
   8   0  -2   71.52    4.39
   8   0  -2   66.21    5.03
  -8   0   2   68.44    4.79
  -8   0   2   67.39    4.38
  -8   0   2   70.40    4.83
  -8   0   2   69.84    4.83
  -8   0   2   75.55    4.36
   7   0  -2   22.12    1.77
   7   0  -2   19.75    1.94
   7   0  -2   25.41    2.12
   7   0  -2   18.39    2.05
   7   0  -2   21.46    2.52
  -7   0   2   21.01    1.80
  -7   0   2   19.19    2.28
  -7   0   2   18.36    2.24
  -7   0   2   20.93    2.44
  -7   0   2   22.28    1.70
   6   0  -2   17.08    1.83
   6   0  -2   21.44    1.83
   6   0  -2   18.26    1.82
   6   0  -2   20.39    1.69
   6   0  -2   19.56    1.58
   6   0  -2   17.86    1.68
  -6   0   2   19.22    1.64
  -6   0   2   18.05    2.11
  -6   0   2   21.08    1.94
  -6   0   2   20.33    1.80
  -6   0   2   19.16    1.47
   5   0  -2   62.13    3.64
   5   0  -2   59.57    3.52
   5   0  -2   54.32    3.66
   5   0  -2   62.02    3.67
   5   0  -2   58.71    3.81
   5   0  -2   59.54    3.70
  -5   0   2   58.35    3.79
  -5   0   2   62.60    4.02
  -5   0   2   54.23    3.73
  -5   0   2   53.13    3.69
  -5   0   2   59.61    3.76
  -5   0   2   58.55    3.60
  -5   0   2   54.24    3.34
   4   0  -2   13.44    1.41
   4   0  -2   11.37    1.04
   4   0  -2   13.30    1.14
   4   0  -2   13.02    1.16
   4   0  -2   14.13    1.12
   4   0  -2   13.14    1.23
  -4   0   2   11.56    1.49
  -4   0   2    9.10    1.25
  -4   0   2   12.43    1.32
  -4   0   2   13.02    0.91
  -4   0   2   10.09    1.37
  -4   0   2   11.63    1.21
  -4   0   2   13.56    1.31
   3   0  -2   68.43    3.77
   3   0  -2   63.68    3.89
   3   0  -2   66.60    3.79
   3   0  -2   64.62    3.72
   3   0  -2   66.29    3.86
  -3   0   2   64.61    3.81
  -3   0   2   61.88    3.73
  -3   0   2   72.83    3.87
  -3   0   2   61.68    3.94
  -3   0   2   65.65    3.56
  -3   0   2   58.42    3.78
  -3   0   2   64.20    4.01
   2   0  -2   38.52    2.06
   2   0  -2   35.93    2.30
   2   0  -2   34.27    2.19
   2   0  -2   36.74    2.23
   2   0  -2   39.96    2.25
  -2   0   2   37.38    2.40
  -2   0   2   37.12    2.00
  -2   0   2   35.41    1.95
  -2   0   2   36.71    2.25
  -2   0   2   36.49    2.37
  -2   0   2   35.29    2.10
  -2   0   2   34.93    2.10
  -2   0   2   37.93    2.23
  -2   0   2   36.00    2.27
   1   0  -2   12.01    0.92
   1   0  -2   11.93    0.95
   1   0  -2   11.15    0.68
   1   0  -2   11.77    0.78
   1   0  -2    9.32    0.89
  -1   0   2   12.21    0.81
  -1   0   2   11.66    0.65
  -1   0   2   12.51    1.16
  -1   0   2   11.68    0.96
  -1   0   2   11.92    0.97
  -1   0   2   10.60    1.07
  -1   0   2   11.43    0.93
   0   0  -2   77.54    4.97
   0   0  -2   91.83    4.82
   0   0  -2   93.67    4.97
   0   0  -2   89.14    4.95
   0   0  -2   96.42    4.99
   0   0   2   91.57    5.00
   0   0   2   96.55    4.98
   0   0   2   92.32    5.01
   0   0   2   88.74    4.84
  -1   0  -2    4.42    0.59
  -1   0  -2    3.77    0.62
  -1   0  -2    3.30    0.44
  -1   0  -2    3.28    0.56
  -1   0  -2    3.42    0.44
   1   0   2    3.16    0.48
   1   0   2    3.01    0.45
   1   0   2    2.71    0.62
   1   0   2    2.99    0.30
   1   0   2    3.02    0.65
  -2   0  -2   74.05    4.61
  -2   0  -2   81.20    4.21
  -2   0  -2   80.34    4.28
  -2   0  -2   80.28    4.76
  -2   0  -2   82.53    4.57
   2   0   2   81.85    4.80
   2   0   2   77.47    4.25
   2   0   2   81.39    4.22
   2   0   2   78.40    4.69
   2   0   2   81.59    4.30
   2   0   2   62.83    4.50
   2   0   2   81.77    4.48
  -3   0  -2   28.36    1.71
  -3   0  -2   27.19    2.07
  -3   0  -2   29.78    2.36
  -3   0  -2   27.96    2.08
  -3   0  -2   31.84    2.12
   3   0   2   29.35    1.72
   3   0   2   27.32    1.67
   3   0   2   22.05    2.17
   3   0   2   26.77    2.09
   3   0   2   27.89    2.26
   3   0   2   29.53    1.94
  -4   0  -2   70.21    4.39
  -4   0  -2   67.66    3.99
  -4   0  -2   70.87    4.45
  -4   0  -2   67.35    4.39
  -4   0  -2   72.22    5.06
   4   0   2   68.40    3.90
   4   0   2   72.40    4.18
   4   0   2   77.89    4.60
   4   0   2   64.60    4.64
  -5   0  -2    2.86    0.91
  -5   0  -2    4.29    0.73
  -5   0  -2    3.24    0.98
  -5   0  -2    2.72    1.03
   5   0   2    2.24    0.89
   5   0   2    2.71    0.48
   5   0   2    2.78    1.00
   5   0   2    2.71    0.74
   5   0   2    3.55    1.09
  -6   0  -2  123.77    7.29
  -6   0  -2  116.86    7.09
  -6   0  -2  118.61    7.23
  -6   0  -2  115.35    6.71
   6   0   2  118.08    7.24
   6   0   2  124.68    6.50
   6   0   2  113.55    6.78
   6   0   2  108.50    7.51
   6   0   2  114.23    7.29
  -7   0  -2  174.10   10.00
  -7   0  -2  167.59    9.36
  -7   0  -2  160.84    9.83
  -7   0  -2  159.58    9.69
   7   0   2  162.79    9.39
   7   0   2  162.91   10.34
   7   0   2  165.86    9.94
   7   0   2  172.35   10.06
   7   0   2  165.74    9.04
  -8   0  -2    1.00    1.04
  -8   0  -2    1.66    0.78
  -8   0  -2    0.44    0.67
  -8   0  -2   -0.38    0.66
   8   0   2    0.42    0.74
   8   0   2   -0.32    0.66
   8   0   2    0.26    0.40
   8   0   2    0.21    1.09
   8   0   2    0.55    0.58
  -9   0  -2   28.29    3.16
  -9   0  -2   31.27    2.70
  -9   0  -2   31.61    2.96
  -9   0  -2   24.46    2.29
   9   0   2   19.30    2.88
   9   0   2   27.72    2.32
   9   0   2   19.99    3.22
   9   0   2   27.68    3.32
 -10   0  -2   18.48    2.48
 -10   0  -2   10.52    2.03
 -10   0  -2   10.26    2.22
 -10   0  -2   14.31    1.90
  10   0   2   17.65    2.82
  10   0   2   15.25    2.54
  10   0   2   16.68    2.92
 -11   0  -2    2.36    1.51
 -11   0  -2    1.91    1.25
 -11   0  -2    2.09    1.22
  11   0   2    2.11    1.48
  11   0   2    2.27    1.21
  11   0   2    4.25    1.69
 -12   0  -2    1.31    1.60
 -12   0  -2    2.26    1.27
 -12   0  -2    2.61    1.44
 -12   0  -2    1.69    1.23
  12   0   2    3.34    1.60
  12   0   2    4.15    1.74
 -13   0  -2  186.35   11.30
 -13   0  -2  175.29   11.24
 -13   0  -2  175.03   10.66
 -13   0  -2  163.45   10.88
  13   0   2  145.29   10.91
  13   0   2  170.08   11.21
  14  -1  -2   92.52    6.94
  14  -1  -2  100.40    7.28
 -14   1   2   79.55    6.92
 -14   1   2  100.14    7.13
 -14   1   2   94.10    6.95
  13  -1  -2    7.62    2.06
  13  -1  -2    3.75    1.97
 -13   1   2    8.81    2.12
 -13   1   2    4.78    1.64
 -13   1   2    7.98    2.21
  12  -1  -2    0.07    0.66
  12  -1  -2   -1.55    1.23
  12  -1  -2   -0.33    1.05
  12  -1  -2   -1.08    0.96
 -12   1   2    0.55    0.93
 -12   1   2   -0.06    1.01
 -12   1   2   -1.04    0.70
 -12   1   2    2.61    1.39
  11  -1  -2   30.01    3.67
  11  -1  -2   32.31    3.67
  11  -1  -2   29.30    3.77
  11  -1  -2   33.55    2.89
 -11   1   2   31.70    2.64
 -11   1   2   32.71    3.67
 -11   1   2   31.58    3.14
 -11   1   2   25.83    3.37
 -11   1   2   29.07    3.35
  10  -1  -2   13.46    2.26
  10  -1  -2   10.42    2.18
  10  -1  -2   15.28    2.06
  10  -1  -2   18.78    2.59
  10  -1  -2   17.92    1.85
 -10   1   2   15.42    2.02
 -10   1   2   13.80    2.30
 -10   1   2   16.94    2.49
 -10   1   2   22.75    2.75
 -10   1   2   15.86    1.95
   9  -1  -2    3.03    0.78
   9  -1  -2    2.98    1.23
   9  -1  -2    0.72    0.82
   9  -1  -2    2.14    0.78
   9  -1  -2    3.29    1.16
  -9   1   2    3.51    0.75
  -9   1   2    2.06    0.85
  -9   1   2    4.32    1.21
  -9   1   2    3.28    1.22
  -9   1   2    1.97    0.87
  -9   1   2    3.06    1.19
   8  -1  -2   66.47    4.49
   8  -1  -2   65.33    4.25
   8  -1  -2   80.38    4.97
   8  -1  -2   64.49    4.64
   8  -1  -2   66.33    4.92
  -8   1   2   75.32    4.45
  -8   1   2   80.08    5.04
  -8   1   2   70.53    4.78
  -8   1   2   59.66    4.71
  -8   1   2   70.08    4.15
  -8   1   2   74.67    4.61
   7  -1  -2   75.67    4.69
   7  -1  -2   74.44    4.33
   7  -1  -2   55.97    4.58
   7  -1  -2   70.05    4.91
   7  -1  -2   68.79    4.49
  -7   1   2   74.26    4.63
  -7   1   2   77.64    4.18
  -7   1   2   70.43    4.36
  -7   1   2   80.45    5.01
  -7   1   2   73.85    4.74
   6  -1  -2    1.29    0.66
   6  -1  -2    0.39    0.66
   6  -1  -2    1.74    0.68
   6  -1  -2    0.69    0.46
   6  -1  -2    0.69    0.52
  -6   1   2    1.88    0.77
  -6   1   2    1.32    0.38
  -6   1   2    1.43    0.75
  -6   1   2    0.41    0.43
  -6   1   2    0.62    0.68
  -6   1   2    0.92    0.65
   5  -1  -2   39.84    2.61
   5  -1  -2   34.65    2.46
   5  -1  -2   38.22    2.71
   5  -1  -2   38.72    2.58
   5  -1  -2   37.71    2.37
  -5   1   2   39.88    2.70
  -5   1   2   36.86    2.64
  -5   1   2   32.94    2.76
  -5   1   2   34.64    2.08
  -5   1   2   36.86    2.28
  -5   1   2   39.67    2.56
   4  -1  -2   -0.05    0.32
   4  -1  -2    0.11    0.31
   4  -1  -2    0.70    0.54
   4  -1  -2    1.25    0.46
  -4   1   2    0.38    0.42
  -4   1   2   -0.19    0.31
  -4   1   2    0.49    0.51
  -4   1   2    0.04    0.33
  -4   1   2    0.08    0.75
  -4   1   2    0.24    0.46
  -4   1   2   -0.27    0.23
   3  -1  -2   71.76    3.85
   3  -1  -2   71.89    4.03
   3  -1  -2   62.94    3.82
  -3   1   2   66.69    3.88
  -3   1   2   65.07    3.71
  -3   1   2   66.92    3.99
  -3   1   2   60.80    4.08
  -3   1   2   65.85    3.54
  -3   1   2   66.43    3.98
  -3   1   2   67.46    3.79
   2  -1  -2   47.70    2.55
   2  -1  -2   48.46    2.48
   2  -1  -2   44.63    2.79
   2  -1  -2   45.28    2.57
   2  -1  -2   49.11    2.76
   2  -1  -2   46.06    2.90
  -2   1   2   43.32    2.98
  -2   1   2   46.55    2.80
  -2   1   2   44.60    2.89
  -2   1   2   41.31    2.95
  -2   1   2   51.58    2.58
  -2   1   2   48.76    2.76
   1  -1  -2  204.44   10.78
   1  -1  -2  211.41   10.55
   1  -1  -2  212.13   10.80
   1  -1  -2  202.62   10.65
   1  -1  -2  201.59   10.74
   1  -1  -2  189.77   10.82
   1  -1  -2  194.88   10.86
  -1   1   2  201.02   10.88
  -1   1   2  202.18   10.94
  -1   1   2  210.24   10.78
  -1   1   2  203.37   10.91
  -1   1   2  196.72   10.84
   0  -1  -2    2.15    0.49
   0  -1  -2    2.45    0.51
   0  -1  -2    3.05    0.46
   0  -1  -2    3.64    0.44
   0  -1  -2    2.13    0.49
   0  -1  -2    1.71    0.47
   0   1   2    2.83    0.41
   0   1   2    2.70    0.54
   0   1   2    2.24    0.59
   0   1   2    4.23    0.44
   0   1   2    2.96    0.59
  -1  -1  -2    2.61    0.36
  -1  -1  -2    2.21    0.39
  -1  -1  -2    2.45    0.56
  -1  -1  -2    2.81    0.54
  -1  -1  -2    2.67    0.70
   1   1   2    2.09    0.45
   1   1   2    1.95    0.75
   1   1   2    1.79    0.39
   1   1   2    0.61    0.47
   1   1   2    2.70    0.59
   1   1   2    2.71    0.55
  -2  -1  -2  202.09   11.98
  -2  -1  -2  203.71   11.78
  -2  -1  -2  215.65   11.70
  -2  -1  -2  197.47   11.64
  -2  -1  -2  213.78   11.33
   2   1   2  223.07   11.38
   2   1   2  216.88   11.47
   2   1   2  210.62   11.72
   2   1   2  231.27   11.93
   2   1   2  244.16   11.76
  -3  -1  -2   89.53    5.90
  -3  -1  -2   92.70    5.67
  -3  -1  -2   95.29    5.64
  -3  -1  -2   95.82    5.13
  -3  -1  -2   91.46    5.62
   3   1   2  104.81    5.66
   3   1   2   96.15    5.60
   3   1   2   97.45    5.81
   3   1   2   97.60    5.23
   3   1   2   95.71    5.11
  -4  -1  -2  469.74   24.96
  -4  -1  -2  488.10   24.99
  -4  -1  -2  442.50   24.37
  -4  -1  -2  457.19   24.89
   4   1   2  463.07   24.23
   4   1   2  474.47   25.09
   4   1   2  499.31   24.99
   4   1   2  442.35   24.22
   4   1   2  467.14   24.82
   4   1   2  490.05   25.39
   4   1   2  441.77   24.18
  -5  -1  -2  273.94   15.80
  -5  -1  -2  297.36   15.32
  -5  -1  -2  298.25   15.89
  -5  -1  -2  245.70   15.78
   5   1   2  299.48   15.07
   5   1   2  313.30   16.50
   5   1   2  289.42   15.71
   5   1   2  293.34   16.05
   5   1   2  273.55   15.86
  -6  -1  -2  125.74    7.39
  -6  -1  -2  109.56    7.12
  -6  -1  -2  126.43    7.33
  -6  -1  -2  126.09    6.72
   6   1   2  121.47    7.49
   6   1   2   96.85    7.50
   6   1   2  136.85    7.47
   6   1   2  111.39    7.00
   6   1   2  114.34    6.35
  -7  -1  -2  115.99    6.93
  -7  -1  -2  110.70    6.22
  -7  -1  -2  117.15    6.81
  -7  -1  -2  107.52    6.92
   7   1   2  100.73    5.79
   7   1   2   98.62    7.32
   7   1   2   99.09    6.47
   7   1   2  109.30    6.91
   7   1   2  107.32    6.99
  -8  -1  -2   61.43    3.75
  -8  -1  -2   48.89    4.28
  -8  -1  -2   56.93    4.22
  -8  -1  -2   53.33    4.21
   8   1   2   51.71    4.35
   8   1   2   55.03    4.89
   8   1   2   55.58    3.95
   8   1   2   63.09    4.49
  -9  -1  -2  188.18   11.07
  -9  -1  -2  196.15   10.45
  -9  -1  -2  185.44   11.19
  -9  -1  -2  179.25   10.88
   9   1   2  170.90   11.69
   9   1   2  197.82   10.69
   9   1   2  188.45   11.37
   9   1   2  144.79   10.87
 -10  -1  -2   30.50    3.34
 -10  -1  -2   34.80    3.92
 -10  -1  -2   29.20    3.48
  10   1   2   32.00    3.80
  10   1   2   29.99    4.13
  10   1   2   32.72    4.00
  10   1   2   33.54    2.89
 -11  -1  -2   28.34    3.84
 -11  -1  -2   35.27    3.84
 -11  -1  -2   36.18    4.13
  11   1   2   43.54    4.02
  11   1   2   33.82    4.10
 -12  -1  -2    2.33    1.59
 -12  -1  -2    1.44    1.09
 -12  -1  -2    4.46    1.88
  12   1   2    7.12    2.00
  12   1   2    1.11    1.35
 -13  -1  -2    5.04    1.86
 -13  -1  -2    3.34    1.51
 -13  -1  -2    0.78    1.27
  13   1   2    3.01    1.59
  13   1   2    2.76    1.57
  14  -2  -2  130.84    9.47
  14  -2  -2  132.37    9.53
 -14   2   2  155.63    9.82
 -14   2   2  140.10    9.43
  13  -2  -2    9.86    1.79
  13  -2  -2    7.63    1.89
  13  -2  -2    7.31    2.32
 -13   2   2    8.80    2.12
 -13   2   2   10.96    2.34
 -13   2   2    9.76    2.30
  12  -2  -2    1.62    1.49
  12  -2  -2    1.16    1.21
  12  -2  -2   -1.12    1.45
  12  -2  -2    0.17    0.76
 -12   2   2   -1.01    0.59
 -12   2   2   -0.84    1.01
 -12   2   2    0.74    0.95
 -12   2   2    1.25    1.31
  11  -2  -2   -0.78    1.12
  11  -2  -2    0.00    0.71
  11  -2  -2    2.36    1.11
  11  -2  -2   -1.10    1.34
 -11   2   2    0.64    0.76
 -11   2   2    0.40    0.79
 -11   2   2    0.42    0.75
 -11   2   2    0.65    1.21
 -11   2   2   -0.06    1.17
  10  -2  -2   19.60    2.59
  10  -2  -2   21.01    2.69
  10  -2  -2   17.38    2.08
  10  -2  -2   12.38    2.47
 -10   2   2   19.29    2.49
 -10   2   2   12.58    2.20
 -10   2   2   18.63    2.73
 -10   2   2   16.21    1.95
 -10   2   2   17.03    2.19
   9  -2  -2   62.62    4.62
   9  -2  -2   72.44    4.16
   9  -2  -2   57.03    4.65
   9  -2  -2   66.91    4.41
   9  -2  -2   57.01    4.91
  -9   2   2   72.52    4.84
  -9   2   2   73.07    4.65
  -9   2   2   74.38    5.11
  -9   2   2   66.84    4.71
  -9   2   2   61.51    4.21
   8  -2  -2    7.13    1.51
   8  -2  -2    9.81    1.39
   8  -2  -2    8.69    1.55
   8  -2  -2    7.55    1.07
   8  -2  -2    6.76    1.46
  -8   2   2    6.69    1.42
  -8   2   2    6.25    1.32
  -8   2   2    7.46    1.54
  -8   2   2    6.79    1.05
  -8   2   2    7.66    1.44
   7  -2  -2   70.88    4.47
   7  -2  -2   74.18    4.81
   7  -2  -2   77.64    4.78
   7  -2  -2   76.92    4.99
   7  -2  -2   73.21    4.32
  -7   2   2   69.48    4.74
  -7   2   2   68.99    4.96
  -7   2   2   76.34    4.30
  -7   2   2   69.52    3.93
  -7   2   2   71.81    4.64
   6  -2  -2   14.98    1.73
   6  -2  -2   11.49    1.64
   6  -2  -2   15.29    1.23
   6  -2  -2   15.94    1.34
   6  -2  -2   15.09    1.73
  -6   2   2   14.74    1.14
  -6   2   2   13.32    1.69
  -6   2   2   12.37    1.47
  -6   2   2   15.04    1.83
  -6   2   2   14.62    1.97
   5  -2  -2   35.15    2.51
   5  -2  -2   36.73    2.37
   5  -2  -2   30.34    2.40
   5  -2  -2   36.56    2.63
  -5   2   2   38.01    2.90
  -5   2   2   35.34    2.09
  -5   2   2   35.41    2.48
  -5   2   2   36.66    2.33
  -5   2   2   32.84    2.29
  -5   2   2   32.82    2.62
   4  -2  -2    0.52    0.44
   4  -2  -2    0.35    0.45
   4  -2  -2    0.48    0.47
   4  -2  -2    0.14    0.38
  -4   2   2    1.42    0.55
  -4   2   2   -0.53    0.46
  -4   2   2    0.85    0.27
  -4   2   2    0.94    0.59
  -4   2   2    0.10    0.30
  -4   2   2    0.37    0.32
  -4   2   2    0.38    0.38
   3  -2  -2  429.87   23.14
   3  -2  -2  448.48   23.11
   3  -2  -2  423.58   23.42
   3  -2  -2  451.17   23.39
   3  -2  -2  435.95   23.64
  -3   2   2  488.55   23.44
  -3   2   2  445.57   23.69
  -3   2   2  437.73   23.70
  -3   2   2  425.86   23.61
  -3   2   2  452.46   23.15
  -3   2   2  448.82   23.49
   2  -2  -2  111.18    6.53
   2  -2  -2  114.95    6.35
   2  -2  -2  129.54    6.43
   2  -2  -2  116.73    6.70
   2  -2  -2  113.51    6.39
  -2   2   2  119.29    6.60
  -2   2   2  118.13    6.29
  -2   2   2  115.17    6.63
  -2   2   2  120.93    6.72
  -2   2   2  118.84    6.39
   1  -2  -2   74.12    4.20
   1  -2  -2   70.45    4.12
   1  -2  -2   73.13    4.13
   1  -2  -2   78.70    3.99
   1  -2  -2   67.58    4.26
  -1   2   2   73.13    4.20
  -1   2   2   75.12    4.36
  -1   2   2   77.44    4.37
   0  -2  -2   76.51    4.06
   0  -2  -2   66.98    4.01
   0  -2  -2   66.10    4.15
   0  -2  -2   68.82    3.92
   0   2   2   72.36    3.94
   0   2   2   74.32    4.31
   0   2   2   68.09    4.14
   0   2   2   71.87    4.03
   0   2   2   74.31    4.28
  -1  -2  -2  163.93    8.48
  -1  -2  -2  133.46    8.57
  -1  -2  -2  174.04    8.78
  -1  -2  -2  164.00    8.58
  -1  -2  -2  163.56    8.70
  -1  -2  -2  151.67    8.89
   1   2   2  157.51    8.73
   1   2   2  159.23    8.49
   1   2   2  163.21    8.97
   1   2   2  172.00    9.02
   1   2   2  167.75    8.73
  -2  -2  -2  207.13   10.79
  -2  -2  -2  210.81   10.85
  -2  -2  -2  217.76   11.27
  -2  -2  -2  215.47   11.45
  -2  -2  -2  210.78   11.22
   2   2   2  209.69   11.02
   2   2   2  211.26   11.42
   2   2   2  195.94   11.48
   2   2   2  180.01   11.16
  -3  -2  -2   60.91    4.01
  -3  -2  -2   71.66    4.00
  -3  -2  -2   57.61    3.87
  -3  -2  -2   62.83    3.39
  -3  -2  -2   61.08    3.37
   3   2   2   64.22    3.91
   3   2   2   60.25    3.46
   3   2   2   60.92    4.08
   3   2   2   59.61    4.01
  -4  -2  -2  134.44    8.95
  -4  -2  -2  161.99    9.14
  -4  -2  -2  146.41    8.97
  -4  -2  -2  168.41    8.46
   4   2   2  161.24    9.11
   4   2   2  167.00    8.32
   4   2   2  156.06    9.22
   4   2   2  158.07    9.02
  -5  -2  -2   77.51    4.17
  -5  -2  -2   74.43    4.81
  -5  -2  -2   63.25    4.71
  -5  -2  -2   70.04    4.74
   5   2   2   80.83    4.85
   5   2   2   68.93    4.72
   5   2   2   68.69    4.90
  -6  -2  -2   11.19    1.73
  -6  -2  -2   11.43    1.80
  -6  -2  -2   10.32    1.13
  -6  -2  -2   10.63    1.62
   6   2   2   13.27    1.81
   6   2   2   10.31    1.72
   6   2   2   11.64    1.98
  -7  -2  -2    2.32    0.89
  -7  -2  -2    1.46    0.54
  -7  -2  -2    0.53    0.87
  -7  -2  -2    1.77    1.11
   7   2   2    0.79    0.77
   7   2   2    1.35    1.00
   7   2   2    0.66    0.80
  -8  -2  -2   34.02    3.64
  -8  -2  -2   42.51    3.45
  -8  -2  -2   40.21    3.48
   8   2   2   36.11    3.48
   8   2   2   40.40    3.28
   8   2   2   40.83    3.58
  -9  -2  -2   29.88    3.23
  -9  -2  -2   28.34    3.42
  -9  -2  -2   19.98    3.03
   9   2   2   36.73    3.38
   9   2   2   31.47    2.81
   9   2   2   29.96    3.49
 -10  -2  -2   75.65    5.79
 -10  -2  -2   85.85    6.12
 -10  -2  -2   81.20    6.03
  10   2   2   86.62    6.33
  10   2   2   79.98    6.01
  10   2   2   76.88    5.56
 -11  -2  -2   -0.06    1.04
 -11  -2  -2    1.27    1.07
 -11  -2  -2   -0.85    0.70
  11   2   2   -0.76    1.04
  11   2   2    1.97    1.47
 -12  -2  -2    2.81    1.66
 -12  -2  -2    0.78    1.39
 -12  -2  -2   -0.76    1.27
  12   2   2    3.06    1.64
  12   2   2    0.39    1.28
  14  -3  -2    0.91    1.39
  14  -3  -2   -0.46    1.78
 -14   3   2   -0.44    1.39
 -14   3   2    1.30    1.41
  13  -3  -2    0.87    1.67
  13  -3  -2    2.70    1.22
 -13   3   2    5.35    1.69
 -13   3   2    3.47    1.47
 -13   3   2    6.72    2.08
  12  -3  -2    0.37    1.44
  12  -3  -2   -2.45    1.43
  12  -3  -2    0.14    1.12
  12  -3  -2    0.88    0.88
 -12   3   2    0.64    0.98
 -12   3   2   -0.39    1.16
 -12   3   2   -1.11    0.87
 -12   3   2    2.16    1.30
  11  -3  -2    2.15    0.93
  11  -3  -2    1.31    1.51
  11  -3  -2    0.33    0.79
  11  -3  -2    1.29    1.37
 -11   3   2    2.13    1.10
 -11   3   2    0.40    0.96
 -11   3   2    2.81    1.52
 -11   3   2    1.27    0.85
  10  -3  -2    8.22    1.46
  10  -3  -2    5.38    1.57
  10  -3  -2    5.72    1.49
  10  -3  -2    4.17    1.36
 -10   3   2    5.75    1.43
 -10   3   2    5.87    1.11
 -10   3   2   11.17    2.20
 -10   3   2    5.24    1.29
 -10   3   2    4.88    1.43
   9  -3  -2    3.81    1.28
   9  -3  -2    3.85    0.81
   9  -3  -2    4.60    1.05
   9  -3  -2    4.20    1.31
   9  -3  -2    4.23    1.28
  -9   3   2    2.42    1.15
  -9   3   2    3.86    0.87
  -9   3   2    4.12    1.19
  -9   3   2    3.61    1.15
  -9   3   2    5.46    1.25
   8  -3  -2  112.66    7.44
   8  -3  -2  121.79    6.87
   8  -3  -2  117.77    7.11
   8  -3  -2  125.73    7.77
   8  -3  -2  115.72    7.41
  -8   3   2  124.18    6.89
  -8   3   2  122.00    7.27
  -8   3   2  122.82    7.50
  -8   3   2  131.84    8.00
  -8   3   2  124.33    7.57
   7  -3  -2  267.76   15.08
   7  -3  -2  270.31   14.78
   7  -3  -2  283.30   15.39
  -7   3   2  289.05   15.15
  -7   3   2  262.74   14.50
  -7   3   2  265.68   14.81
  -7   3   2  268.74   15.22
  -7   3   2  265.25   15.49
   6  -3  -2   14.01    1.43
   6  -3  -2   10.78    1.58
   6  -3  -2   16.88    1.52
   6  -3  -2   10.71    1.50
  -6   3   2   12.96    1.59
  -6   3   2   11.02    1.60
  -6   3   2   10.91    0.99
  -6   3   2   14.45    2.03
  -6   3   2   10.71    1.26
  -6   3   2   11.67    1.38
   5  -3  -2   19.65    1.52
   5  -3  -2   18.28    1.57
   5  -3  -2   17.23    1.70
   5  -3  -2   18.37    1.68
  -5   3   2   16.97    1.59
  -5   3   2   16.46    1.54
  -5   3   2   18.79    2.14
  -5   3   2   15.38    2.00
  -5   3   2   19.38    1.26
   4  -3  -2   39.02    2.84
   4  -3  -2   40.28    2.58
   4  -3  -2   40.72    2.19
   4  -3  -2   38.85    2.53
  -4   3   2   38.85    2.29
  -4   3   2   40.64    2.97
  -4   3   2   36.50    2.85
  -4   3   2   39.74    2.56
  -4   3   2   36.58    2.64
   3  -3  -2   70.71    4.35
   3  -3  -2   64.60    4.05
   3  -3  -2   69.83    3.84
   3  -3  -2   70.89    3.95
   3  -3  -2   65.29    3.89
  -3   3   2   67.33    4.17
  -3   3   2   68.49    3.83
  -3   3   2   69.05    3.94
  -3   3   2   71.47    4.33
  -3   3   2   70.42    4.40
   2  -3  -2   66.51    3.71
   2  -3  -2   67.58    3.61
   2  -3  -2   63.34    3.60
   2  -3  -2   57.41    3.80
   2  -3  -2   68.08    4.11
  -2   3   2   61.69    3.91
  -2   3   2   61.64    4.02
  -2   3   2   62.82    3.62
  -2   3   2   62.03    3.84
   1  -3  -2   12.34    1.28
   1  -3  -2   13.99    1.04
   1  -3  -2   14.59    1.00
   1  -3  -2   15.45    1.08
  -1   3   2   12.51    1.42
  -1   3   2   13.15    1.47
  -1   3   2   11.15    1.40
  -1   3   2   12.65    1.15
   0  -3  -2  370.20   20.38
   0  -3  -2  395.79   20.67
   0  -3  -2  408.26   20.41
   0  -3  -2  399.27   20.37
   0   3   2  366.29   20.60
   0   3   2  378.05   20.76
   0   3   2  390.83   20.76
   0   3   2  385.51   20.40
  -1  -3  -2   37.29    2.27
  -1  -3  -2   37.06    2.29
  -1  -3  -2   35.42    2.50
  -1  -3  -2   32.35    2.11
  -1  -3  -2   32.27    2.22
   1   3   2   30.42    2.25
   1   3   2   35.95    2.57
   1   3   2   32.64    2.55
   1   3   2   33.96    2.11
   1   3   2   38.92    2.27
  -2  -3  -2   19.96    1.32
  -2  -3  -2   21.79    1.88
  -2  -3  -2   25.26    1.76
  -2  -3  -2   22.32    1.25
  -2  -3  -2   18.13    1.62
   2   3   2   22.66    1.55
   2   3   2   20.10    1.88
   2   3   2   21.30    1.88
   2   3   2   21.82    1.67
  -3  -3  -2    0.91    0.63
  -3  -3  -2    0.76    0.52
  -3  -3  -2    0.50    0.55
   3   3   2    0.61    0.31
   3   3   2    1.20    0.80
   3   3   2    0.16    0.44
   3   3   2    1.41    0.77
   3   3   2   -0.22    0.63
  -4  -3  -2   45.51    2.55
  -4  -3  -2   48.34    3.23
  -4  -3  -2   45.90    3.12
  -4  -3  -2   41.06    3.23
   4   3   2   43.23    3.29
   4   3   2   42.03    2.30
   4   3   2   40.77    3.26
   4   3   2   39.72    3.02
  -5  -3  -2   99.85    6.45
  -5  -3  -2  112.55    6.53
  -5  -3  -2   91.39    6.24
   5   3   2  107.09    6.38
   5   3   2  100.25    6.58
   5   3   2  104.18    6.54
  -6  -3  -2    0.58    0.90
  -6  -3  -2    2.15    0.93
  -6  -3  -2    2.73    0.56
  -6  -3  -2    1.02    0.71
   6   3   2    0.91    0.82
   6   3   2    1.29    0.94
   6   3   2    2.24    0.98
  -7  -3  -2   14.73    2.22
  -7  -3  -2   12.22    2.04
  -7  -3  -2   11.43    2.00
   7   3   2   15.25    2.38
   7   3   2   14.53    2.17
   7   3   2   15.51    2.20
  -8  -3  -2   15.37    2.40
  -8  -3  -2   14.20    2.34
  -8  -3  -2   16.28    2.30
   8   3   2   15.77    2.65
   8   3   2   17.94    2.39
   8   3   2   12.33    2.14
  -9  -3  -2    9.48    1.93
  -9  -3  -2    7.88    1.90
  -9  -3  -2   10.08    2.06
   9   3   2    7.03    1.64
   9   3   2   10.07    1.97
   9   3   2    8.50    2.12
 -10  -3  -2    0.55    1.19
 -10  -3  -2   -0.39    0.75
 -10  -3  -2    1.07    1.33
  10   3   2    1.35    1.23
  10   3   2    1.06    1.30
  10   3   2   -0.67    0.78
 -11  -3  -2   -0.56    1.31
 -11  -3  -2    0.91    1.20
 -11  -3  -2    3.50    1.71
  11   3   2    5.00    1.82
 -12  -3  -2   24.17    3.48
 -12  -3  -2   34.88    4.24
 -12  -3  -2   23.81    3.61
  12   3   2   27.98    3.96
  14  -4  -2    1.67    1.27
  14  -4  -2    4.55    2.04
 -14   4   2    5.29    1.70
 -14   4   2    6.81    2.36
  13  -4  -2   -1.59    0.91
  13  -4  -2   -1.33    1.02
 -13   4   2    0.17    1.10
 -13   4   2   -0.30    0.96
 -13   4   2    0.33    1.12
  12  -4  -2   16.26    3.62
  12  -4  -2   15.98    2.79
  12  -4  -2   23.61    3.11
 -12   4   2   20.46    2.78
 -12   4   2   15.59    2.53
 -12   4   2   17.97    3.03
  11  -4  -2    1.79    1.60
  11  -4  -2    2.63    1.51
  11  -4  -2    1.71    1.18
  11  -4  -2    2.51    0.95
 -11   4   2    0.97    1.43
 -11   4   2    2.92    1.27
 -11   4   2    3.81    1.28
  10  -4  -2    0.07    0.89
  10  -4  -2    1.61    0.86
  10  -4  -2    1.67    1.23
  10  -4  -2    0.95    0.92
 -10   4   2    0.64    0.88
 -10   4   2   -0.58    0.83
 -10   4   2    0.08    0.97
 -10   4   2    0.53    0.65
   9  -4  -2   18.66    2.70
   9  -4  -2   21.91    2.56
   9  -4  -2   15.93    2.32
   9  -4  -2   19.63    2.10
  -9   4   2   20.25    2.94
  -9   4   2   21.45    1.71
  -9   4   2   17.11    2.11
  -9   4   2   16.67    2.36
  -9   4   2   20.03    2.49
   8  -4  -2   97.66    6.11
   8  -4  -2  100.38    6.55
   8  -4  -2  100.50    6.50
   8  -4  -2  107.69    6.84
   8  -4  -2  104.60    5.90
  -8   4   2   87.36    6.32
  -8   4   2  106.82    6.75
  -8   4   2  107.22    5.90
  -8   4   2  103.77    7.04
  -8   4   2  111.51    6.27
   7  -4  -2   75.86    5.34
   7  -4  -2   75.63    4.82
   7  -4  -2   80.00    5.22
   7  -4  -2   77.37    5.11
  -7   4   2   92.69    5.23
  -7   4   2   78.49    5.36
  -7   4   2   73.71    5.54
  -7   4   2   80.67    4.60
   6  -4  -2  123.77    6.88
   6  -4  -2  122.51    7.37
   6  -4  -2  118.77    7.18
   6  -4  -2  109.83    6.97
  -6   4   2  109.83    7.35
  -6   4   2  123.19    7.03
  -6   4   2  117.30    7.00
  -6   4   2  123.41    6.61
  -6   4   2  125.72    7.56
   5  -4  -2  146.50    8.43
   5  -4  -2  137.10    7.75
   5  -4  -2  136.26    8.15
   5  -4  -2  143.18    8.56
   5  -4  -2  154.75    7.73
   5  -4  -2  144.31    8.17
  -5   4   2  153.11    8.23
  -5   4   2  137.80    8.67
  -5   4   2  147.29    8.36
  -5   4   2  149.79    7.91
  -5   4   2  148.07    8.71
   4  -4  -2  180.81   10.22
   4  -4  -2  162.48    9.64
   4  -4  -2  178.39    9.56
   4  -4  -2  194.30    9.78
   4  -4  -2  176.18    9.88
  -4   4   2  184.29    9.61
  -4   4   2  172.21    9.73
  -4   4   2  169.64   10.31
  -4   4   2  180.00   10.21
  -4   4   2  187.91   10.09
   3  -4  -2    8.76    0.90
   3  -4  -2    5.75    1.07
   3  -4  -2    5.13    0.88
   3  -4  -2    6.92    0.78
   3  -4  -2    7.24    0.77
  -3   4   2    5.35    0.99
  -3   4   2    5.91    1.09
  -3   4   2    5.94    1.26
  -3   4   2    6.00    0.74
   2  -4  -2  240.30   12.45
   2  -4  -2  245.43   12.88
   2  -4  -2  239.21   12.71
   2  -4  -2  221.04   13.05
   2  -4  -2  214.52   12.44
  -2   4   2  252.17   12.37
  -2   4   2  232.44   12.60
  -2   4   2  239.19   12.98
  -2   4   2  241.00   12.85
  -2   4   2  221.84   13.04
   1  -4  -2   60.72    3.23
   1  -4  -2   56.80    3.26
   1  -4  -2   55.22    3.22
   1  -4  -2   56.73    3.53
  -1   4   2   55.53    3.68
  -1   4   2   56.77    3.47
  -1   4   2   54.81    3.74
  -1   4   2   58.59    3.72
  -1   4   2   50.83    3.03
   0  -4  -2    4.72    0.67
   0  -4  -2    2.28    0.48
   0  -4  -2    2.98    0.79
   0  -4  -2    3.24    0.59
   0   4   2    4.04    0.93
   0   4   2    2.45    0.73
   0   4   2    4.72    0.97
   0   4   2    3.18    0.44
   0   4   2    2.36    0.58
  -1  -4  -2   23.47    2.09
  -1  -4  -2   23.50    1.79
  -1  -4  -2   25.14    1.78
  -1  -4  -2   26.39    1.79
   1   4   2   24.26    1.70
   1   4   2   26.57    2.15
   1   4   2   25.63    2.27
   1   4   2   26.40    1.94
   1   4   2   23.56    1.73
  -2  -4  -2  162.41    8.33
  -2  -4  -2  165.55    8.77
  -2  -4  -2  156.91    8.38
  -2  -4  -2  157.76    8.77
  -2  -4  -2  141.17    8.99
   2   4   2  152.29    8.58
   2   4   2  160.70    8.68
   2   4   2  149.80    9.13
   2   4   2  155.06    9.10
  -3  -4  -2    1.66    0.64
  -3  -4  -2    1.66    0.73
  -3  -4  -2    1.33    0.61
   3   4   2    0.95    0.68
   3   4   2    1.77    0.39
   3   4   2    1.13    0.83
   3   4   2    1.43    0.59
  -4  -4  -2    0.58    0.62
  -4  -4  -2    0.87    0.75
  -4  -4  -2    0.09    0.76
   4   4   2   -0.32    0.63
   4   4   2   -0.19    0.49
   4   4   2   -0.34    0.70
  -5  -4  -2    0.48    0.69
  -5  -4  -2    3.29    1.04
  -5  -4  -2    1.07    0.92
   5   4   2   -0.09    0.77
   5   4   2   -0.58    0.73
   5   4   2    2.08    0.92
   5   4   2    2.16    0.80
  -6  -4  -2  142.55    7.68
  -6  -4  -2  101.00    7.16
  -6  -4  -2   88.74    7.06
   6   4   2  124.30    7.52
   6   4   2  116.20    7.46
   6   4   2  124.39    7.33
   6   4   2  124.86    7.67
  -7  -4  -2   -1.56    0.85
  -7  -4  -2   -0.43    0.94
  -7  -4  -2    1.21    1.02
   7   4   2    0.48    0.99
   7   4   2   -1.21    0.60
   7   4   2    1.07    0.90
   7   4   2   -0.81    0.80
  -8  -4  -2    5.14    1.61
  -8  -4  -2    4.19    1.41
  -8  -4  -2    4.50    1.40
   8   4   2    3.06    1.44
   8   4   2    5.77    1.58
   8   4   2    4.20    1.35
  -9  -4  -2    0.04    0.84
  -9  -4  -2    2.83    1.27
  -9  -4  -2    2.43    1.33
   9   4   2    1.00    1.15
   9   4   2    2.18    1.17
   9   4   2    2.32    1.23
 -10  -4  -2   49.10    4.26
 -10  -4  -2   49.57    5.05
 -10  -4  -2   51.78    4.54
  10   4   2   45.06    4.47
  10   4   2   47.39    4.18
 -11  -4  -2    0.29    1.08
 -11  -4  -2   -0.64    1.29
 -11  -4  -2    0.06    1.29
  11   4   2   -0.13    1.02
  11   4   2    2.33    1.36
  13  -5  -2   -0.21    0.72
  13  -5  -2    0.08    1.53
 -13   5   2   -0.27    1.01
 -13   5   2    0.95    1.57
  12  -5  -2    1.30    1.23
  12  -5  -2    0.82    1.47
 -12   5   2    3.99    1.68
 -12   5   2    1.05    0.98
  11  -5  -2   52.44    4.18
  11  -5  -2   40.57    3.82
  11  -5  -2   46.15    4.10
  11  -5  -2   46.37    4.41
 -11   5   2   48.42    4.19
 -11   5   2   49.97    5.24
  10  -5  -2    3.87    1.56
  10  -5  -2    4.67    1.41
  10  -5  -2    2.72    0.95
  10  -5  -2    3.60    1.30
 -10   5   2    4.87    1.46
 -10   5   2    9.30    2.10
   9  -5  -2   16.50    1.92
   9  -5  -2   18.04    2.40
   9  -5  -2   22.14    2.68
   9  -5  -2   17.61    2.56
  -9   5   2   16.90    2.52
  -9   5   2   13.95    2.45
   8  -5  -2  117.71    7.21
   8  -5  -2  104.32    6.76
   8  -5  -2  117.46    7.60
   8  -5  -2  123.38    7.39
  -8   5   2  123.38    7.63
  -8   5   2  117.06    6.58
  -8   5   2  109.43    7.68
   7  -5  -2   19.12    2.14
   7  -5  -2   21.23    2.43
   7  -5  -2   18.70    1.92
   7  -5  -2   17.82    2.46
  -7   5   2   19.26    1.49
  -7   5   2   17.48    2.59
  -7   5   2   17.50    2.36
   6  -5  -2   22.90    2.00
   6  -5  -2   24.13    2.29
   6  -5  -2   23.27    1.92
   6  -5  -2   25.21    2.28
  -6   5   2   22.14    1.90
  -6   5   2   23.62    2.71
  -6   5   2   22.58    1.68
  -6   5   2   24.60    2.79
  -6   5   2   22.24    2.04
   5  -5  -2  324.72   18.33
   5  -5  -2  327.35   17.88
   5  -5  -2  355.09   17.84
   5  -5  -2  339.24   17.49
   5  -5  -2  344.82   18.22
  -5   5   2  325.48   18.35
  -5   5   2  326.72   17.71
  -5   5   2  306.76   18.07
  -5   5   2  324.74   18.48
  -5   5   2  330.03   17.60
   4  -5  -2   72.55    4.72
   4  -5  -2   68.56    4.37
   4  -5  -2   66.84    4.08
   4  -5  -2   71.81    4.12
  -4   5   2   67.46    4.10
  -4   5   2   71.92    4.62
  -4   5   2   70.48    4.66
  -4   5   2   75.37    4.94
   3  -5  -2   19.02    2.18
   3  -5  -2   19.22    1.27
   3  -5  -2   17.93    1.45
   3  -5  -2   16.82    1.22
   3  -5  -2   15.04    1.71
  -3   5   2   15.52    1.38
  -3   5   2   15.78    1.92
  -3   5   2   15.29    1.81
  -3   5   2   17.18    2.11
   2  -5  -2   34.38    2.11
   2  -5  -2   34.75    2.82
   2  -5  -2   35.97    2.49
   2  -5  -2   34.55    2.56
   2  -5  -2   35.98    2.09
  -2   5   2   34.14    2.37
  -2   5   2   34.49    2.73
  -2   5   2   35.82    2.80
  -2   5   2   33.54    2.56
   1  -5  -2    8.78    0.76
   1  -5  -2    8.74    0.77
   1  -5  -2    8.97    0.99
   1  -5  -2    8.09    1.21
  -1   5   2    8.09    1.16
  -1   5   2    8.90    1.35
  -1   5   2    9.32    1.45
  -1   5   2   11.64    1.57
   0  -5  -2   54.18    3.46
   0  -5  -2   55.33    3.77
   0  -5  -2   57.37    3.35
   0  -5  -2   60.30    3.40
   0   5   2   57.81    3.79
   0   5   2   52.77    3.96
   0   5   2   57.75    3.95
   0   5   2   57.74    3.59
  -1  -5  -2   23.02    1.84
  -1  -5  -2   24.45    1.75
  -1  -5  -2   24.10    2.11
  -1  -5  -2   24.67    1.77
   1   5   2   21.84    2.41
   1   5   2   24.11    1.91
   1   5   2   24.48    2.26
  -2  -5  -2    6.99    1.33
  -2  -5  -2    5.72    0.70
  -2  -5  -2    6.93    1.08
  -2  -5  -2    7.68    0.80
  -2  -5  -2    8.37    1.10
  -2  -5  -2    6.88    0.74
   2   5   2    5.53    1.38
   2   5   2    5.63    0.89
   2   5   2    7.74    0.98
   2   5   2    7.20    1.38
  -3  -5  -2    0.31    0.51
  -3  -5  -2    0.31    0.16
  -3  -5  -2    0.34    0.51
  -3  -5  -2   -1.34    0.59
  -3  -5  -2    0.14    0.17
   3   5   2   -0.22    0.77
   3   5   2    0.56    0.66
   3   5   2   -0.02    0.44
   3   5   2    0.55    0.35
  -4  -5  -2   16.68    2.00
  -4  -5  -2   17.66    2.14
  -4  -5  -2   15.82    2.17
   4   5   2   14.90    2.25
   4   5   2   21.67    2.56
  -5  -5  -2   97.59    6.55
  -5  -5  -2  100.98    6.36
  -5  -5  -2   92.44    6.32
   5   5   2  104.13    6.77
   5   5   2  103.35    6.68
  -6  -5  -2    1.80    1.18
  -6  -5  -2    3.72    1.16
  -6  -5  -2    2.83    1.27
   6   5   2    3.60    1.26
   6   5   2    3.18    1.30
  -7  -5  -2    5.06    1.53
  -7  -5  -2    6.57    1.80
  -7  -5  -2    5.37    1.49
   7   5   2    7.22    1.69
   7   5   2    1.89    1.17
  -8  -5  -2    9.58    1.92
  -8  -5  -2    4.92    1.75
  -8  -5  -2   11.08    2.18
   8   5   2    8.76    2.11
   8   5   2    6.56    1.66
   8   5   2    8.95    2.08
  -9  -5  -2    0.68    0.99
  -9  -5  -2    0.39    0.98
  -9  -5  -2    1.73    1.36
   9   5   2    0.61    1.27
   9   5   2    2.17    1.20
 -10  -5  -2    1.64    1.23
 -10  -5  -2   -0.80    1.28
 -10  -5  -2    0.13    1.40
  10   5   2    1.41    1.33
  10   5   2    1.08    1.26
  13  -6  -2    1.93    1.77
  13  -6  -2    2.48    1.46
 -13   6   2    1.74    1.88
 -13   6   2    3.01    1.40
  12  -6  -2   -0.07    1.00
  12  -6  -2   -0.14    1.32
 -12   6   2    1.28    1.17
 -12   6   2   -0.53    1.10
  11  -6  -2   27.98    3.38
  11  -6  -2   25.23    3.77
  11  -6  -2   34.26    3.93
 -11   6   2   34.31    4.47
 -11   6   2   33.96    3.85
  10  -6  -2   35.77    2.91
  10  -6  -2   33.53    3.55
  10  -6  -2   40.62    3.41
  10  -6  -2   38.43    3.50
 -10   6   2   38.14    4.53
 -10   6   2   34.97    3.94
   9  -6  -2   20.13    2.17
   9  -6  -2   19.48    2.88
   9  -6  -2   21.98    2.65
   9  -6  -2   19.42    2.68
  -9   6   2   21.68    3.00
  -9   6   2   20.84    3.16
   8  -6  -2   10.72    1.52
   8  -6  -2   11.40    1.70
   8  -6  -2   10.29    1.84
   8  -6  -2   11.18    1.97
  -8   6   2    9.45    2.14
  -8   6   2    6.92    1.80
   7  -6  -2   31.83    2.66
   7  -6  -2   33.68    2.55
   7  -6  -2   32.96    3.01
   7  -6  -2   28.25    2.84
  -7   6   2   32.63    2.31
  -7   6   2   39.89    3.38
  -7   6   2   37.36    2.95
  -7   6   2   31.13    3.53
   6  -6  -2   37.54    2.71
   6  -6  -2   37.39    3.13
   6  -6  -2   34.39    2.92
   6  -6  -2   32.34    2.61
  -6   6   2   36.06    3.17
  -6   6   2   40.46    3.07
  -6   6   2   37.37    3.27
  -6   6   2   35.93    2.44
   5  -6  -2    9.86    1.57
   5  -6  -2   10.04    1.10
   5  -6  -2   13.06    1.86
   5  -6  -2   10.93    1.27
   5  -6  -2    9.61    1.40
  -5   6   2   13.13    2.00
  -5   6   2    7.25    1.59
  -5   6   2   11.39    1.24
  -5   6   2    7.90    1.52
   4  -6  -2    2.52    0.87
   4  -6  -2    3.07    0.61
   4  -6  -2    4.74    1.18
   4  -6  -2    5.54    0.88
  -4   6   2    4.45    1.14
  -4   6   2    2.48    0.89
  -4   6   2    4.16    0.79
  -4   6   2    5.36    1.32
   3  -6  -2  149.59    8.85
   3  -6  -2  143.88    8.26
   3  -6  -2  152.94    7.87
   3  -6  -2  142.01    7.87
   3  -6  -2  155.09    8.54
  -3   6   2  140.49    8.84
  -3   6   2  134.91    8.51
  -3   6   2  146.95    8.21
  -3   6   2  142.13    8.68
   2  -6  -2  115.74    6.38
   2  -6  -2  110.23    7.07
   2  -6  -2  104.34    6.74
   2  -6  -2  112.01    6.10
   2  -6  -2  114.22    6.07
   2  -6  -2  116.42    6.68
  -2   6   2  107.75    7.00
  -2   6   2  109.97    6.93
  -2   6   2  112.94    6.76
  -2   6   2  117.90    6.58
   1  -6  -2  158.36    8.87
   1  -6  -2  155.53    8.56
   1  -6  -2  152.69    8.58
   1  -6  -2  164.13    9.24
  -1   6   2  161.60    9.39
  -1   6   2  171.21    9.19
  -1   6   2  161.01    9.46
  -1   6   2  164.58    9.51
   0  -6  -2    1.36    0.44
   0  -6  -2    0.84    0.56
   0  -6  -2    0.43    0.48
   0   6   2    1.73    0.86
   0   6   2    1.81    0.76
   0   6   2    0.08    0.53
   0   6   2    1.39    0.64
  -1  -6  -2    6.44    1.06
  -1  -6  -2    4.97    0.80
  -1  -6  -2    6.52    1.23
  -1  -6  -2    3.73    0.75
   1   6   2    6.15    1.30
   1   6   2    5.44    1.03
   1   6   2    6.43    1.48
  -2  -6  -2   17.45    1.93
  -2  -6  -2   16.34    2.17
  -2  -6  -2   17.34    1.57
  -2  -6  -2   19.61    1.38
  -2  -6  -2   17.98    1.36
   2   6   2   21.31    2.54
   2   6   2   16.49    1.53
   2   6   2   15.32    2.37
  -3  -6  -2   32.86    2.88
  -3  -6  -2   27.77    2.30
  -3  -6  -2   28.79    2.47
   3   6   2   28.35    3.23
   3   6   2   26.18    3.19
  -4  -6  -2    4.80    1.14
  -4  -6  -2    0.47    0.94
  -4  -6  -2    2.32    0.82
   4   6   2    2.90    1.09
   4   6   2    4.93    1.40
  -5  -6  -2    1.49    0.89
  -5  -6  -2   -0.10    0.69
  -5  -6  -2    2.00    1.03
   5   6   2   -0.53    0.68
   5   6   2    0.65    1.08
  -6  -6  -2    3.13    1.18
  -6  -6  -2    2.34    1.31
  -6  -6  -2    2.70    1.18
   6   6   2    2.21    1.42
   6   6   2    4.10    1.51
  -7  -6  -2    2.85    1.36
  -7  -6  -2    4.00    1.38
  -7  -6  -2    3.01    1.26
   7   6   2    2.50    1.35
   7   6   2    2.43    1.31
  -8  -6  -2    9.10    2.01
  -8  -6  -2   13.39    2.52
  -8  -6  -2    6.43    1.79
   8   6   2   11.20    2.17
   8   6   2   10.28    2.35
  -9  -6  -2   90.82    6.51
  -9  -6  -2   73.38    6.29
  -9  -6  -2   84.95    6.55
   9   6   2   91.71    6.57
 -10  -6  -2   17.00    3.06
 -10  -6  -2   25.01    3.46
 -10  -6  -2   17.32    2.98
  10   6   2   18.15    2.95
  13  -7  -2    0.22    1.67
  13  -7  -2   -0.04    1.07
 -13   7   2    1.78    1.51
 -13   7   2   -0.44    1.22
  12  -7  -2    8.23    2.22
  12  -7  -2   10.27    2.19
 -12   7   2   14.07    2.92
 -12   7   2    9.37    2.15
  11  -7  -2   63.19    5.33
  11  -7  -2   67.07    5.04
 -11   7   2   66.17    5.98
 -11   7   2   62.76    5.27
  10  -7  -2   50.37    4.03
  10  -7  -2   47.22    4.23
  10  -7  -2   55.44    4.66
 -10   7   2   45.57    5.35
 -10   7   2   52.59    4.65
   9  -7  -2   65.82    5.01
   9  -7  -2   61.55    5.22
   9  -7  -2   66.33    4.70
   9  -7  -2   65.42    4.44
  -9   7   2   64.34    5.30
  -9   7   2   70.95    5.61
   8  -7  -2    2.76    0.99
   8  -7  -2    2.89    1.18
   8  -7  -2    4.13    1.10
   8  -7  -2    4.01    1.44
  -8   7   2    2.38    1.22
  -8   7   2    5.07    1.82
   7  -7  -2   43.29    3.23
   7  -7  -2   46.28    3.90
   7  -7  -2   45.55    3.27
   7  -7  -2   40.08    3.52
  -7   7   2   41.53    3.49
  -7   7   2   44.00    3.91
  -7   7   2   54.77    4.16
   6  -7  -2   42.69    2.90
   6  -7  -2   42.12    3.57
   6  -7  -2   42.22    3.08
   6  -7  -2   37.14    3.33
  -6   7   2   33.94    3.99
  -6   7   2   40.41    2.80
  -6   7   2   38.81    3.34
  -6   7   2   42.13    3.55
   5  -7  -2   20.69    2.47
   5  -7  -2   21.78    1.71
   5  -7  -2   18.36    1.60
   5  -7  -2   21.05    2.22
   5  -7  -2   18.89    2.51
  -5   7   2   19.32    1.72
  -5   7   2   17.91    2.64
  -5   7   2   19.05    2.41
  -5   7   2   23.86    2.75
   4  -7  -2    5.50    1.20
   4  -7  -2    6.99    1.44
   4  -7  -2    5.67    0.75
   4  -7  -2    6.62    1.11
  -4   7   2    5.74    1.03
  -4   7   2    5.59    1.39
  -4   7   2    1.92    1.24
  -4   7   2    5.39    1.43
   3  -7  -2    1.84    0.84
   3  -7  -2    3.31    0.83
   3  -7  -2    1.55    0.85
   3  -7  -2    2.67    0.41
  -3   7   2    0.90    1.00
  -3   7   2    1.27    0.95
  -3   7   2    0.92    0.62
  -3   7   2    2.08    0.92
   2  -7  -2   63.28    4.81
   2  -7  -2   66.58    3.65
   2  -7  -2   63.99    4.56
   2  -7  -2   69.94    4.49
   2  -7  -2   68.84    4.15
  -2   7   2   69.25    4.79
  -2   7   2   69.29    4.57
  -2   7   2   74.55    4.91
   1  -7  -2   70.06    4.96
   1  -7  -2   78.86    4.19
   1  -7  -2   78.46    4.68
  -1   7   2   77.49    5.36
  -1   7   2   80.64    4.99
  -1   7   2   76.75    5.32
  -1   7   2   71.11    5.08
   0  -7  -2   41.62    2.58
   0  -7  -2   41.94    3.32
   0  -7  -2   44.94    2.98
   0   7   2   43.18    3.25
   0   7   2   37.93    3.50
   0   7   2   43.47    3.48
   0   7   2   44.21    3.12
  -1  -7  -2   83.43    4.93
  -1  -7  -2   76.02    5.48
  -1  -7  -2   87.47    4.96
  -1  -7  -2   81.86    5.15
  -1  -7  -2   87.30    4.90
   1   7   2   81.62    5.76
   1   7   2   80.63    5.16
   1   7   2   79.08    5.69
  -2  -7  -2    0.82    0.69
  -2  -7  -2    1.45    1.00
  -2  -7  -2    3.32    0.79
   2   7   2    0.98    1.06
   2   7   2    2.74    0.76
   2   7   2    1.81    1.03
  -3  -7  -2   24.38    2.53
  -3  -7  -2   20.64    2.68
  -3  -7  -2   22.44    1.96
   3   7   2   18.47    2.84
   3   7   2   19.55    2.76
  -4  -7  -2   47.10    4.04
  -4  -7  -2   53.70    3.97
  -4  -7  -2   52.90    3.70
   4   7   2   45.76    4.21
   4   7   2   56.70    4.52
  -5  -7  -2  164.13   10.23
  -5  -7  -2  165.10    9.74
  -5  -7  -2  159.27    9.92
   5   7   2  167.21   10.61
   5   7   2  160.57   10.33
  -6  -7  -2   16.71    2.36
  -6  -7  -2   11.96    2.28
  -6  -7  -2   17.41    2.69
   6   7   2   18.16    2.82
   6   7   2   19.50    3.12
  -7  -7  -2   15.49    2.45
  -7  -7  -2   11.86    2.48
  -7  -7  -2   14.98    2.63
   7   7   2   15.14    2.65
   7   7   2   14.71    2.79
  -8  -7  -2   -0.82    0.71
  -8  -7  -2    0.17    1.15
  -8  -7  -2    1.70    1.57
   8   7   2    0.75    1.39
  -9  -7  -2   20.91    3.22
  -9  -7  -2   16.85    3.02
  -9  -7  -2   14.77    2.70
   9   7   2   26.44    3.75
  12  -8  -2    3.34    1.45
  12  -8  -2    3.79    1.82
 -12   8   2    5.69    2.01
 -12   8   2    4.09    1.92
  11  -8  -2   21.28    3.22
  11  -8  -2   17.02    2.44
 -11   8   2   10.26    2.76
 -11   8   2   18.21    3.14
  10  -8  -2    7.27    1.60
  10  -8  -2    8.26    2.05
 -10   8   2    4.65    1.96
 -10   8   2    5.25    1.99
   9  -8  -2   15.74    2.62
   9  -8  -2   16.92    2.75
   9  -8  -2   15.58    2.10
  -9   8   2   12.20    2.64
  -9   8   2   17.74    2.96
   8  -8  -2    3.78    1.11
   8  -8  -2    4.79    1.63
   8  -8  -2    3.87    1.51
   8  -8  -2    4.74    1.15
  -8   8   2    2.26    1.38
  -8   8   2    6.78    1.80
   7  -8  -2    0.98    0.66
   7  -8  -2    1.05    0.82
   7  -8  -2    0.79    0.68
   7  -8  -2    0.99    0.83
  -7   8   2    0.93    0.81
  -7   8   2    1.53    1.38
  -7   8   2    1.20    1.45
   6  -8  -2    2.24    1.12
   6  -8  -2    1.04    0.76
   6  -8  -2    1.56    0.63
   6  -8  -2    1.34    1.08
  -6   8   2   -0.56    0.98
  -6   8   2   -0.29    0.87
  -6   8   2    0.75    1.07
   5  -8  -2    1.57    0.89
   5  -8  -2    0.14    0.82
   5  -8  -2    0.56    0.80
   5  -8  -2    1.22    0.45
  -5   8   2    1.05    0.66
  -5   8   2    2.38    1.16
  -5   8   2    0.47    0.84
  -5   8   2    1.10    1.06
   4  -8  -2    6.83    1.19
   4  -8  -2    6.08    1.27
   4  -8  -2    6.50    1.51
  -4   8   2    4.77    1.05
  -4   8   2    4.88    1.48
  -4   8   2    4.46    1.40
  -4   8   2    6.37    1.75
   3  -8  -2   -0.39    0.71
   3  -8  -2    0.73    0.83
   3  -8  -2   -0.50    0.41
   3  -8  -2    0.80    0.51
  -3   8   2    0.51    0.86
  -3   8   2   -0.95    0.66
  -3   8   2    2.00    1.00
   2  -8  -2   23.47    2.50
   2  -8  -2   22.73    1.82
   2  -8  -2   19.53    2.43
   2  -8  -2   22.23    2.84
  -2   8   2   20.22    2.43
  -2   8   2   20.21    2.64
  -2   8   2   18.04    2.57
   1  -8  -2   21.34    1.86
   1  -8  -2   22.63    2.30
   1  -8  -2   24.89    2.66
  -1   8   2   21.12    2.85
  -1   8   2   21.33    2.40
  -1   8   2   20.37    2.52
  -1   8   2   21.04    2.74
   0  -8  -2   77.39    5.40
   0  -8  -2   79.07    4.96
   0  -8  -2   80.99    5.03
   0   8   2   79.63    5.26
   0   8   2   85.91    5.83
   0   8   2   78.21    5.70
  -1  -8  -2    2.91    1.10
  -1  -8  -2    3.75    0.66
  -1  -8  -2    3.10    0.96
   1   8   2    3.13    1.26
   1   8   2    3.36    1.35
   1   8   2    3.88    1.06
  -2  -8  -2   11.17    1.33
  -2  -8  -2    9.55    1.64
  -2  -8  -2    8.63    1.73
   2   8   2   14.31    2.42
   2   8   2    9.40    1.95
  -3  -8  -2    3.41    1.25
  -3  -8  -2    2.26    1.06
  -3  -8  -2    5.01    1.02
   3   8   2    3.65    1.67
   3   8   2    0.77    1.20
  -4  -8  -2  140.00    8.85
  -4  -8  -2  130.18    8.40
  -4  -8  -2  125.80    8.02
   4   8   2  145.72    9.29
   4   8   2  146.37    9.10
  -5  -8  -2  181.44   10.04
  -5  -8  -2  155.49   10.18
  -5  -8  -2  160.71   10.56
   5   8   2  171.14   11.00
   5   8   2  163.86   10.70
  -6  -8  -2   23.22    2.80
  -6  -8  -2   21.50    3.09
  -6  -8  -2   21.56    3.16
   6   8   2   21.88    3.18
   6   8   2   26.48    3.81
  -7  -8  -2   -0.75    1.20
  -7  -8  -2   -0.02    0.95
  -7  -8  -2    0.82    0.98
   7   8   2    0.93    1.17
   7   8   2    0.07    1.11
  11  -9  -2   -0.46    1.50
  11  -9  -2   -1.39    0.77
 -11   9   2    0.59    1.47
 -11   9   2   -2.00    0.97
  10  -9  -2    0.93    0.99
  10  -9  -2    4.69    1.71
 -10   9   2    2.82    1.61
 -10   9   2    0.43    1.03
   9  -9  -2    3.06    1.12
   9  -9  -2    6.65    1.82
  -9   9   2    7.68    2.02
  -9   9   2    2.81    2.00
   8  -9  -2    1.75    1.39
   8  -9  -2    3.78    1.47
   8  -9  -2    3.27    1.10
  -8   9   2    1.63    1.53
  -8   9   2    2.49    1.79
   7  -9  -2    5.11    1.30
   7  -9  -2    3.63    1.36
   7  -9  -2    4.88    1.49
  -7   9   2    1.04    1.26
  -7   9   2    3.32    1.27
  -7   9   2    0.81    1.33
   6  -9  -2   25.93    2.88
   6  -9  -2   26.80    3.23
   6  -9  -2   28.37    3.47
  -6   9   2   20.92    2.97
  -6   9   2   27.52    3.46
  -6   9   2   28.97    3.79
   5  -9  -2   55.98    4.74
   5  -9  -2   65.84    4.45
   5  -9  -2   56.51    4.47
  -5   9   2   52.94    4.47
  -5   9   2   59.47    5.02
  -5   9   2   58.40    4.62
   4  -9  -2   57.74    4.73
   4  -9  -2   63.31    4.46
  -4   9   2   59.19    4.63
  -4   9   2   60.12    4.74
  -4   9   2   62.37    5.04
   3  -9  -2    8.14    1.56
   3  -9  -2    7.94    1.73
   3  -9  -2    8.96    1.58
   3  -9  -2    7.61    1.25
   3  -9  -2    8.40    1.51
  -3   9   2    5.60    1.58
  -3   9   2    7.53    1.69
  -3   9   2    7.86    1.86
   2  -9  -2  166.99   10.38
   2  -9  -2  172.18    9.81
   2  -9  -2  183.12   10.20
   2  -9  -2  169.66   10.27
   2  -9  -2  172.81   10.78
  -2   9   2  177.59   10.75
  -2   9   2  165.06   10.23
  -2   9   2  172.68   10.55
   1  -9  -2    8.13    1.35
   1  -9  -2    9.92    1.42
   1  -9  -2    5.55    1.46
   1  -9  -2    8.65    1.65
   1  -9  -2    9.11    1.91
  -1   9   2   10.16    2.11
  -1   9   2    9.98    1.68
  -1   9   2    9.24    2.02
  -1   9   2    9.08    1.73
   0  -9  -2   17.23    2.06
   0  -9  -2   18.20    2.41
   0   9   2   17.33    2.71
   0   9   2   18.28    2.26
   0   9   2   15.44    2.61
  -1  -9  -2    2.28    1.19
  -1  -9  -2    3.00    1.01
   1   9   2    6.93    1.83
   1   9   2    5.17    1.60
  -2  -9  -2   -0.41    0.63
  -2  -9  -2   -0.10    1.03
   2   9   2    0.05    0.96
   2   9   2   -0.20    1.02
  -3  -9  -2   -0.12    0.85
  -3  -9  -2    0.02    1.06
  -3  -9  -2    0.22    0.87
   3   9   2   -0.32    0.90
   3   9   2   -0.74    1.22
  -4  -9  -2    0.79    0.75
  -4  -9  -2   -0.40    1.11
  -4  -9  -2   -0.77    1.03
   4   9   2    2.23    1.53
   4   9   2   -0.11    0.96
  -5  -9  -2    1.03    1.13
  -5  -9  -2   -0.95    1.15
  -5  -9  -2    1.01    0.82
   5   9   2    1.08    1.30
   5   9   2    1.40    1.25
  -6  -9  -2   21.18    3.13
  -6  -9  -2   24.73    2.82
  -6  -9  -2   19.73    3.12
   6   9   2   22.55    3.63
   6   9   2   26.02    3.59
  10 -10  -2    6.42    2.09
 -10  10   2    7.13    2.25
 -10  10   2    5.06    2.32
   9 -10  -2    3.35    1.69
  -9  10   2    0.93    1.19
  -9  10   2    2.18    1.87
   8 -10  -2   12.45    2.50
  -8  10   2   12.36    2.67
  -8  10   2   10.51    2.67
   7 -10  -2   11.67    2.27
  -7  10   2    9.64    2.35
  -7  10   2   10.51    2.57
  -7  10   2    6.49    2.03
   6 -10  -2   20.57    2.64
   6 -10  -2   22.48    3.19
   6 -10  -2   18.50    2.75
   6 -10  -2   29.27    3.50
  -6  10   2   21.71    3.21
  -6  10   2   26.02    3.40
  -6  10   2   16.59    3.20
   5 -10  -2   11.66    1.92
   5 -10  -2   11.29    2.16
   5 -10  -2    6.18    1.50
   5 -10  -2    9.20    2.00
  -5  10   2    5.01    1.75
  -5  10   2    6.99    1.80
  -5  10   2   10.10    2.44
   4 -10  -2   -0.35    0.88
   4 -10  -2    0.06    0.65
   4 -10  -2   -1.07    0.71
  -4  10   2    1.71    1.19
  -4  10   2    1.14    1.26
  -4  10   2    0.43    1.13
   3 -10  -2    3.86    1.36
   3 -10  -2    1.71    0.93
   3 -10  -2    1.23    0.93
   3 -10  -2    2.75    1.00
  -3  10   2    1.18    1.25
  -3  10   2    1.76    1.32
  -3  10   2    0.40    1.02
   2 -10  -2   17.70    2.47
   2 -10  -2   17.38    2.71
   2 -10  -2   18.53    2.45
  -2  10   2   15.87    2.50
  -2  10   2   19.81    3.02
  -2  10   2   26.35    2.91
   1 -10  -2    9.29    1.83
   1 -10  -2    6.25    1.79
   1 -10  -2    3.32    1.21
  -1  10   2   10.69    2.16
  -1  10   2    8.24    1.73
   0 -10  -2    6.51    1.61
   0 -10  -2   15.47    2.33
   0 -10  -2   12.52    1.76
   0  10   2   11.37    2.31
   0  10   2   14.75    2.57
  -1 -10  -2    0.68    1.02
  -1 -10  -2    1.58    0.94
   1  10   2    1.77    1.40
   1  10   2    3.58    1.53
  -2 -10  -2   11.57    2.38
  -2 -10  -2   16.22    2.27
   2  10   2   20.05    3.33
   2  10   2   17.46    2.93
  -3 -10  -2   12.87    2.16
  -3 -10  -2   12.37    2.42
   3  10   2   13.79    3.02
   3  10   2   15.76    2.80
  -4 -10  -2    2.53    1.63
  -4 -10  -2    0.49    1.21
   4  10   2    0.41    1.39
   4  10   2    0.02    1.52
   8 -11  -2    2.23    1.12
  -8  11   2    1.21    1.89
  -8  11   2    3.35    1.68
   7 -11  -2    4.17    1.64
  -7  11   2    1.80    1.78
  -7  11   2    1.45    1.66
  -7  11   2    1.24    1.16
   6 -11  -2    7.40    1.93
  -6  11   2    5.74    1.99
  -6  11   2    7.76    2.40
  -6  11   2    6.06    2.06
   5 -11  -2    0.37    0.87
   5 -11  -2    0.40    0.93
  -5  11   2    0.69    1.40
  -5  11   2    0.42    1.32
  -5  11   2    1.65    1.46
   4 -11  -2   12.36    2.04
   4 -11  -2   10.13    2.09
   4 -11  -2   13.59    2.20
  -4  11   2   12.58    2.32
  -4  11   2    7.42    2.16
  -4  11   2    9.55    2.38
   3 -11  -2    5.81    1.69
  -3  11   2    8.52    2.01
  -3  11   2    8.46    2.03
  -3  11   2   12.27    2.41
   2 -11  -2   42.92    5.07
   2 -11  -2   44.36    3.87
  -2  11   2   45.66    3.97
  -2  11   2   38.15    4.68
   1 -11  -2    9.49    1.96
   1 -11  -2   10.09    1.95
  -1  11   2    6.74    2.20
   0 -11  -2    1.46    0.97
   0 -11  -2    0.21    1.21
   0  11   2    0.93    1.32
   0  11   2    0.62    1.21
  -1 -11  -2   16.03    2.75
   1  11   2   21.18    3.39
   1  11   2   16.23    3.12
  -2 -11  -2   21.42    3.19
   2  11   2   17.61    3.26
   2  11   2   21.79    3.57
   3 -12  -2   23.53    3.24
   3 -12  -2   26.49    3.28
  -3  12   2   20.65    3.55
  -3  12   2   25.29    3.44
  -1  14  -3   -0.91    1.09
  -1  14  -3    0.77    1.30
   1 -14   3    0.33    1.12
   1 -14   3    0.81    0.96
  -2  14  -3   17.95    2.91
  -2  14  -3   17.94    3.00
   2 -14   3   18.00    2.66
   2 -14   3   14.97    2.54
  -3  14  -3   16.26    2.63
   3 -14   3   15.44    2.71
   3 -14   3   12.89    2.25
   3  13  -3    0.18    1.39
   3  13  -3    2.28    1.46
  -3 -13   3    0.88    1.33
  -3 -13   3    0.26    0.91
   2  13  -3    3.78    1.92
  -2 -13   3    5.07    1.56
  -2 -13   3    5.03    1.69
   1  13  -3    3.53    1.70
  -1 -13   3    4.31    1.65
  -1 -13   3    6.33    1.59
   0  13  -3   76.76    5.80
   0 -13   3   71.59    5.37
  -1  13  -3   61.13    5.06
  -1  13  -3   58.13    4.84
   1 -13   3   58.74    4.55
   1 -13   3   54.42    4.55
  -2  13  -3    0.18    1.10
  -2  13  -3    1.64    1.28
   2 -13   3    1.25    1.06
   2 -13   3    0.37    0.99
   2 -13   3    0.08    0.85
  -3  13  -3    4.05    1.53
   3 -13   3    5.01    1.52
   3 -13   3    4.67    1.61
  -4  13  -3    7.20    1.87
  -4  13  -3    9.18    2.46
   4 -13   3    7.84    2.08
  -5  13  -3    4.81    1.62
  -5  13  -3    6.60    2.21
   5 -13   3    7.36    2.11
   5 -13   3    5.49    1.61
  -6  13  -3   -0.12    1.13
  -6  13  -3    1.77    1.71
   6 -13   3    0.59    1.34
   6 -13   3    0.86    1.09
  -7  13  -3   22.48    3.62
  -7  13  -3   22.87    3.12
   7 -13   3   19.90    3.35
   7 -13   3   24.64    3.34
   5  12  -3    4.73    1.88
  -5 -12   3    3.58    1.64
  -5 -12   3    1.42    1.11
   4  12  -3    2.92    1.92
  -4 -12   3    0.28    0.79
  -4 -12   3    1.12    1.29
   3  12  -3   26.45    3.29
  -3 -12   3   31.16    3.61
  -3 -12   3   23.29    3.07
   2  12  -3   58.21    4.88
   2  12  -3   57.01    5.31
  -2 -12   3   64.93    4.68
  -2 -12   3   62.58    4.84
   1  12  -3    4.96    1.64
   1  12  -3    3.54    1.70
   1  12  -3    6.57    1.86
  -1 -12   3    6.21    1.72
  -1 -12   3    6.00    1.63
   0  12  -3    8.86    1.93
   0  12  -3   11.87    2.37
   0 -12   3    7.78    1.57
   0 -12   3    6.87    1.60
  -1  12  -3   11.23    2.22
  -1  12  -3    9.24    2.03
   1 -12   3   12.01    1.99
   1 -12   3   11.94    1.98
   1 -12   3    9.77    1.80
  -2  12  -3   51.81    4.34
  -2  12  -3   55.04    4.43
   2 -12   3   49.86    4.24
   2 -12   3   55.82    4.17
  -3  12  -3    6.36    1.74
  -3  12  -3    6.26    1.54
  -3  12  -3    6.05    1.97
   3 -12   3    7.12    1.76
   3 -12   3    6.06    1.40
   3 -12   3    5.27    1.48
  -4  12  -3    0.31    1.28
  -4  12  -3    0.48    0.99
   4 -12   3    1.91    1.26
   4 -12   3   -0.26    0.80
   4 -12   3   -0.04    0.64
  -5  12  -3    1.46    0.95
  -5  12  -3    0.50    1.16
   5 -12   3    0.07    0.89
   5 -12   3    1.15    0.88
   5 -12   3    1.60    1.06
  -6  12  -3   23.55    3.02
  -6  12  -3   27.27    3.80
   6 -12   3   24.99    3.42
   6 -12   3   24.05    3.15
  -7  12  -3    3.69    1.89
  -7  12  -3    3.66    1.40
   7 -12   3    4.86    1.89
   7 -12   3    4.74    1.69
  -8  12  -3    0.38    1.60
  -8  12  -3    3.72    1.45
   8 -12   3    5.52    1.82
  -9  12  -3    6.90    2.33
  -9  12  -3    9.91    2.07
   9 -12   3    7.96    2.30
   7  11  -3    1.88    1.80
  -7 -11   3    1.64    1.48
  -7 -11   3    0.85    1.08
  -7 -11   3    0.73    1.12
   6  11  -3    1.40    1.61
  -6 -11   3    4.15    1.57
  -6 -11   3    3.63    1.28
  -6 -11   3    6.07    1.78
   5  11  -3    2.99    1.83
  -5 -11   3    1.02    0.86
  -5 -11   3    2.30    1.29
  -5 -11   3    3.30    1.24
   4  11  -3   -0.97    0.86
   4  11  -3    0.79    1.21
  -4 -11   3    1.51    0.84
  -4 -11   3    2.32    1.25
  -4 -11   3    1.38    0.92
   3  11  -3    4.84    1.93
   3  11  -3    5.10    1.58
  -3 -11   3    4.44    1.30
  -3 -11   3    7.38    1.16
  -3 -11   3    6.43    1.51
   2  11  -3   10.76    2.11
   2  11  -3   15.93    2.41
   2  11  -3   10.41    2.33
  -2 -11   3   10.59    1.76
  -2 -11   3   13.56    2.08
   1  11  -3   22.58    3.14
   1  11  -3   27.17    3.07
   1  11  -3   21.78    2.87
  -1 -11   3   17.34    2.21
  -1 -11   3   19.60    2.43
  -1 -11   3   24.62    2.70
   0  11  -3   56.58    4.18
   0  11  -3   45.62    4.15
   0  11  -3   42.12    3.93
   0 -11   3   51.06    3.84
   0 -11   3   46.64    3.68
  -1  11  -3  155.69    9.67
  -1  11  -3  160.25    9.82
   1 -11   3  159.72    9.62
   1 -11   3  153.99    9.44
  -2  11  -3   41.89    3.56
  -2  11  -3   43.60    3.61
   2 -11   3   41.37    3.55
   2 -11   3   40.39    3.17
   2 -11   3   37.98    3.34
  -3  11  -3    1.27    0.92
  -3  11  -3    0.55    0.99
  -3  11  -3    1.86    0.99
   3 -11   3    3.16    1.01
   3 -11   3    1.61    0.81
   3 -11   3    2.15    1.21
   3 -11   3    1.43    0.95
  -4  11  -3    3.97    1.42
  -4  11  -3    1.98    1.05
  -4  11  -3    1.78    0.97
   4 -11   3    2.24    0.93
   4 -11   3    2.64    1.15
   4 -11   3    3.68    1.15
   4 -11   3    1.22    0.86
  -5  11  -3  101.31    6.50
  -5  11  -3  100.02    7.03
   5 -11   3   90.95    6.44
   5 -11   3   96.15    6.60
   5 -11   3   96.24    6.79
   5 -11   3   98.02    6.47
  -6  11  -3   24.78    3.44
  -6  11  -3   27.75    3.08
   6 -11   3   20.71    2.82
   6 -11   3   26.42    3.22
   6 -11   3   32.74    2.99
  -7  11  -3   -0.18    1.02
  -7  11  -3   -0.32    0.89
   7 -11   3   -0.52    0.81
   7 -11   3    0.42    0.92
   7 -11   3   -0.24    0.90
   7 -11   3   -0.22    0.57
  -8  11  -3   31.62    4.07
  -8  11  -3   25.73    3.13
   8 -11   3   30.90    2.63
   8 -11   3   26.10    3.53
   8 -11   3   28.62    3.64
  -9  11  -3   23.40    2.97
  -9  11  -3   22.24    3.54
   9 -11   3   24.93    3.56
   9 -11   3   19.02    3.23
   9 -11   3   21.17    2.57
 -10  11  -3   19.35    2.81
 -10  11  -3   20.87    3.77
  10 -11   3   18.33    2.66
  10 -11   3   20.24    3.37
   8  10  -3    4.26    2.13
  -8 -10   3   10.52    2.18
  -8 -10   3    5.94    1.99
  -8 -10   3    8.90    1.97
   7  10  -3   71.40    5.95
  -7 -10   3   71.11    5.47
  -7 -10   3   72.02    5.19
  -7 -10   3   69.41    5.50
   6  10  -3   40.45    4.78
  -6 -10   3   40.23    3.44
  -6 -10   3   42.30    4.34
  -6 -10   3   40.99    3.72
   5  10  -3    1.98    1.29
  -5 -10   3    0.30    1.03
  -5 -10   3    0.99    1.13
  -5 -10   3   -0.29    0.71
   4  10  -3   28.31    3.08
   4  10  -3   24.84    3.53
  -4 -10   3   27.88    2.43
  -4 -10   3   28.34    3.17
  -4 -10   3   28.83    3.31
   3  10  -3   44.75    4.84
   3  10  -3   46.28    3.73
  -3 -10   3   46.54    3.21
  -3 -10   3   43.00    3.53
  -3 -10   3   45.98    3.50
   2  10  -3   10.84    1.87
   2  10  -3   11.88    2.33
   2  10  -3   11.63    2.06
  -2 -10   3    8.09    1.36
  -2 -10   3    8.88    1.52
  -2 -10   3    9.20    1.68
  -2 -10   3   10.64    1.28
   1  10  -3    2.60    1.32
   1  10  -3    3.63    1.32
   1  10  -3    1.60    0.99
  -1 -10   3    1.50    0.51
  -1 -10   3    1.68    0.73
  -1 -10   3    0.68    0.82
  -1 -10   3    1.10    0.75
  -1 -10   3    1.04    0.89
   0  10  -3  161.60   10.04
   0  10  -3  163.48    9.83
   0  10  -3  168.57    9.94
   0 -10   3  158.30    9.37
   0 -10   3  152.88    8.73
   0 -10   3  168.23    9.74
   0 -10   3  175.71    9.34
  -1  10  -3  164.16    9.99
  -1  10  -3  165.86    9.91
   1 -10   3  174.05    9.93
   1 -10   3  157.81    9.70
   1 -10   3  166.07    9.53
   1 -10   3  163.77    9.46
  -2  10  -3   56.87    4.50
  -2  10  -3   58.93    4.27
  -2  10  -3   58.20    4.29
   2 -10   3   54.62    4.25
   2 -10   3   60.36    4.26
   2 -10   3   67.25    4.13
   2 -10   3   55.70    3.98
  -3  10  -3   30.43    2.67
  -3  10  -3   30.17    3.54
  -3  10  -3   31.20    3.15
   3 -10   3   30.25    2.56
   3 -10   3   29.12    2.58
   3 -10   3   31.76    2.75
   3 -10   3   34.60    2.93
  -4  10  -3   12.41    2.32
  -4  10  -3   17.10    2.24
  -4  10  -3   15.10    1.88
   4 -10   3   17.71    1.31
   4 -10   3   16.15    2.21
   4 -10   3   15.89    2.38
   4 -10   3   15.77    2.12
   4 -10   3   14.07    1.93
  -5  10  -3    0.12    1.07
  -5  10  -3   -0.26    0.55
   5 -10   3    1.15    0.80
   5 -10   3    1.26    0.87
   5 -10   3    1.14    0.56
   5 -10   3   -0.08    0.77
  -6  10  -3   25.01    2.83
  -6  10  -3   20.73    3.10
   6 -10   3   28.07    3.22
   6 -10   3   28.09    2.20
   6 -10   3   28.10    3.15
   6 -10   3   23.87    2.87
  -7  10  -3   18.44    2.87
  -7  10  -3   21.55    2.62
   7 -10   3   20.93    2.89
   7 -10   3   21.82    2.09
   7 -10   3   21.21    2.84
   7 -10   3   19.25    2.72
  -8  10  -3    5.56    1.70
  -8  10  -3    4.57    1.25
   8 -10   3    1.43    1.34
   8 -10   3    3.15    1.14
   8 -10   3    1.17    1.28
   8 -10   3    4.61    1.35
  -9  10  -3    0.69    0.96
  -9  10  -3   -1.35    1.14
   9 -10   3   -0.23    0.93
   9 -10   3    0.83    0.99
   9 -10   3   -1.27    1.13
 -10  10  -3    6.49    2.08
 -10  10  -3   12.21    2.13
  10 -10   3    6.16    1.65
  10 -10   3    4.91    2.07
 -11  10  -3    0.62    1.06
 -11  10  -3    0.52    1.33
  11 -10   3   -1.12    1.62
  11 -10   3    0.31    1.25
   9   9  -3    6.92    2.23
  -9  -9   3    8.78    2.11
  -9  -9   3    4.40    2.07
  -9  -9   3    6.37    1.79
   8   9  -3   17.17    3.16
  -8  -9   3   19.76    2.96
  -8  -9   3   25.90    3.11
  -8  -9   3   19.44    2.85
   7   9  -3   54.91    5.05
  -7  -9   3   67.11    4.73
  -7  -9   3   61.17    4.79
  -7  -9   3   59.42    4.88
   6   9  -3   60.09    5.12
  -6  -9   3   58.15    4.61
  -6  -9   3   62.80    4.67
  -6  -9   3   54.13    4.21
   5   9  -3    3.09    1.32
   5   9  -3    0.38    0.87
  -5  -9   3    2.32    0.98
  -5  -9   3    1.70    0.88
  -5  -9   3   -0.56    0.53
   4   9  -3   67.81    4.70
   4   9  -3   69.52    5.34
  -4  -9   3   63.48    4.53
  -4  -9   3   69.55    4.79
  -4  -9   3   71.62    4.57
   3   9  -3    6.33    1.42
   3   9  -3    9.63    1.98
   3   9  -3    8.65    1.62
  -3  -9   3    8.16    1.41
  -3  -9   3   11.58    1.75
  -3  -9   3   10.46    1.39
  -3  -9   3    8.31    1.31
   2   9  -3   29.81    2.69
   2   9  -3   29.35    3.10
   2   9  -3   30.64    3.52
  -2  -9   3   34.75    2.66
  -2  -9   3   30.85    2.54
  -2  -9   3   28.07    2.18
  -2  -9   3   30.44    2.44
   1   9  -3   29.63    2.70
   1   9  -3   27.56    3.01
   1   9  -3   28.35    3.33
  -1  -9   3   35.61    2.45
  -1  -9   3   34.04    2.60
  -1  -9   3   30.42    2.52
  -1  -9   3   26.72    2.03
  -1  -9   3   33.50    2.24
  -1  -9   3   29.57    2.51
   0   9  -3   37.11    3.34
   0   9  -3   43.76    3.34
   0   9  -3   41.40    3.30
   0  -9   3   44.68    2.61
   0  -9   3   43.35    2.92
   0  -9   3   45.08    3.23
   0  -9   3   41.06    3.26
   0  -9   3   44.64    3.02
  -1   9  -3    1.06    0.74
  -1   9  -3    1.80    1.00
   1  -9   3    1.74    0.37
   1  -9   3    1.99    0.70
   1  -9   3    2.48    0.68
   1  -9   3    1.20    0.57
   1  -9   3    0.30    0.72
  -2   9  -3   66.81    4.68
  -2   9  -3   68.63    4.67
  -2   9  -3   74.75    5.10
   2  -9   3   66.73    4.62
   2  -9   3   69.45    4.44
   2  -9   3   69.88    4.45
   2  -9   3   69.49    4.75
  -3   9  -3   24.69    2.61
  -3   9  -3   29.21    3.13
  -3   9  -3   25.35    2.22
   3  -9   3   25.66    1.72
   3  -9   3   22.35    2.14
   3  -9   3   25.62    2.17
   3  -9   3   23.47    2.58
   3  -9   3   26.84    2.45
  -4   9  -3   59.50    3.96
  -4   9  -3   65.61    4.24
  -4   9  -3   54.88    4.43
   4  -9   3   59.49    3.69
   4  -9   3   58.57    4.13
   4  -9   3   60.54    3.69
   4  -9   3   60.06    4.20
   4  -9   3   61.86    4.33
  -5   9  -3    1.30    0.90
  -5   9  -3    2.45    0.95
   5  -9   3    3.06    1.09
   5  -9   3    1.57    0.83
   5  -9   3    1.07    0.74
   5  -9   3    2.83    0.72
  -6   9  -3   32.71    3.01
  -6   9  -3   34.86    3.84
  -6   9  -3   39.60    3.59
   6  -9   3   38.42    3.31
   6  -9   3   38.01    3.35
   6  -9   3   38.13    3.26
   6  -9   3   41.77    2.92
  -7   9  -3  186.25   11.61
  -7   9  -3  189.97   10.99
   7  -9   3  183.42   11.31
   7  -9   3  189.19   11.38
   7  -9   3  195.90   10.92
   7  -9   3  181.73   11.31
  -8   9  -3   38.30    3.27
  -8   9  -3   43.02    4.53
   8  -9   3   40.28    3.58
   8  -9   3   32.92    3.09
   8  -9   3   41.74    3.79
   8  -9   3   39.26    3.49
  -9   9  -3    4.46    1.36
  -9   9  -3    5.61    1.78
   9  -9   3   10.31    1.85
   9  -9   3    7.99    1.87
   9  -9   3    4.39    1.60
   9  -9   3    5.41    1.90
 -10   9  -3   38.77    4.71
 -10   9  -3   42.42    3.63
  10  -9   3   40.25    4.48
  10  -9   3   36.69    4.55
  10  -9   3   35.76    3.97
 -11   9  -3   21.35    2.86
 -11   9  -3   21.91    3.70
  11  -9   3   15.10    3.21
  11  -9   3   20.93    3.06
 -12   9  -3   26.32    3.45
 -12   9  -3   27.86    4.30
  12  -9   3   31.55    4.29
  12  -9   3   28.75    3.81
  10   8  -3    3.72    1.74
 -10  -8   3    2.26    1.83
 -10  -8   3    4.89    1.56
 -10  -8   3    6.31    1.73
   9   8  -3   26.81    3.68
  -9  -8   3   25.75    3.25
  -9  -8   3   26.50    3.58
  -9  -8   3   24.13    3.20
   8   8  -3   34.66    4.19
  -8  -8   3   31.65    3.64
  -8  -8   3   37.63    3.27
  -8  -8   3   24.81    3.36
   7   8  -3   73.60    5.60
  -7  -8   3   69.79    5.19
  -7  -8   3   77.82    5.39
  -7  -8   3   67.75    5.06
   6   8  -3   30.43    3.75
  -6  -8   3   34.90    3.19
  -6  -8   3   36.25    3.11
  -6  -8   3   36.94    3.03
   5   8  -3   19.97    2.17
   5   8  -3   23.66    3.06
  -5  -8   3   18.35    2.42
  -5  -8   3   18.53    2.10
  -5  -8   3   19.66    2.24
  -5  -8   3   19.13    2.45
   4   8  -3    3.21    0.95
   4   8  -3    0.72    1.09
  -4  -8   3    3.69    0.93
  -4  -8   3    2.60    0.96
  -4  -8   3    2.29    0.75
  -4  -8   3    2.41    1.01
   3   8  -3   73.59    4.76
   3   8  -3   67.87    4.86
   3   8  -3   65.27    5.19
  -3  -8   3   76.65    4.57
  -3  -8   3   70.50    4.81
  -3  -8   3   73.17    4.70
  -3  -8   3   77.90    4.58
   2   8  -3   47.83    3.52
   2   8  -3   45.81    3.82
   2   8  -3   46.06    3.42
  -2  -8   3   47.75    3.38
  -2  -8   3   48.22    3.27
  -2  -8   3   53.28    3.49
  -2  -8   3   46.71    3.32
  -2  -8   3   46.93    3.06
   1   8  -3    2.60    1.08
   1   8  -3    1.80    0.76
   1   8  -3    1.91    0.87
  -1  -8   3    1.98    0.51
  -1  -8   3    3.12    0.93
  -1  -8   3    3.09    0.83
  -1  -8   3    2.46    0.55
   0   8  -3  158.13    9.49
   0   8  -3  161.35    9.50
   0   8  -3  158.45    9.66
   0  -8   3  170.97    9.17
   0  -8   3  164.73    9.40
   0  -8   3  168.89    8.86
   0  -8   3  165.43    9.49
   0  -8   3  159.76    9.06
  -1   8  -3  123.98    7.92
  -1   8  -3  143.49    8.27
  -1   8  -3  124.53    7.87
   1  -8   3  144.34    7.37
   1  -8   3  133.46    7.60
   1  -8   3  136.74    7.90
   1  -8   3  133.99    7.98
   1  -8   3  128.27    7.58
  -2   8  -3   10.83    1.52
  -2   8  -3   14.39    2.06
  -2   8  -3   12.91    1.73
   2  -8   3   11.32    1.68
   2  -8   3   11.16    1.39
   2  -8   3   11.71    1.47
   2  -8   3   12.48    1.02
   2  -8   3   13.45    1.69
  -3   8  -3    0.60    0.70
  -3   8  -3    0.75    0.94
  -3   8  -3    0.86    0.60
   3  -8   3    1.05    0.72
   3  -8   3    0.82    0.77
   3  -8   3    1.23    0.61
   3  -8   3    1.17    0.47
   3  -8   3   -0.16    0.48
  -4   8  -3   16.47    1.45
  -4   8  -3   12.43    1.74
  -4   8  -3   15.70    2.21
   4  -8   3   14.82    1.17
   4  -8   3   13.34    1.33
   4  -8   3   17.29    2.00
   4  -8   3    9.73    1.68
   4  -8   3   15.84    1.87
  -5   8  -3   29.16    3.30
  -5   8  -3   35.03    2.71
  -5   8  -3   34.48    3.55
   5  -8   3   34.12    2.89
   5  -8   3   34.88    2.87
   5  -8   3   35.20    2.58
   5  -8   3   37.27    3.04
  -6   8  -3   20.25    2.71
  -6   8  -3   24.41    2.19
  -6   8  -3   26.05    2.96
   6  -8   3   22.75    2.65
   6  -8   3   26.50    2.89
   6  -8   3   23.21    2.15
   6  -8   3   24.58    2.48
  -7   8  -3   13.23    1.87
  -7   8  -3    9.62    1.94
  -7   8  -3   11.03    2.04
   7  -8   3   11.12    2.00
   7  -8   3   10.38    1.88
   7  -8   3   11.55    1.74
   7  -8   3   11.09    2.00
  -8   8  -3    0.71    1.03
  -8   8  -3    1.61    0.99
   8  -8   3    1.39    0.89
   8  -8   3    2.62    1.21
   8  -8   3    0.05    0.85
   8  -8   3    1.00    1.22
  -9   8  -3    2.21    1.61
  -9   8  -3    0.26    0.94
   9  -8   3    1.48    1.49
   9  -8   3    1.01    0.99
   9  -8   3   -1.44    1.18
   9  -8   3   -0.28    0.93
 -10   8  -3   18.69    3.03
 -10   8  -3   17.39    2.56
  10  -8   3   20.81    2.90
  10  -8   3   17.38    2.84
  10  -8   3   23.70    2.96
  10  -8   3   16.83    2.95
 -11   8  -3   14.89    2.43
 -11   8  -3   10.54    2.44
  11  -8   3   17.86    2.80
  11  -8   3   13.08    2.92
 -12   8  -3    2.11    1.45
 -12   8  -3    1.44    1.37
  12  -8   3    2.60    1.72
  12  -8   3    0.74    1.28
  11   7  -3    7.20    2.10
 -11  -7   3    3.26    1.50
 -11  -7   3    6.33    1.98
 -11  -7   3    4.27    1.54
  10   7  -3   11.70    2.33
 -10  -7   3    9.09    2.04
 -10  -7   3   10.16    2.03
 -10  -7   3   14.77    2.53
   9   7  -3    3.80    1.65
  -9  -7   3    5.82    1.64
  -9  -7   3    3.19    1.34
  -9  -7   3    3.77    1.47
  -9  -7   3    7.17    1.73
   8   7  -3    0.45    1.21
  -8  -7   3   -0.57    1.02
  -8  -7   3    0.95    0.91
  -8  -7   3    0.38    1.04
  -8  -7   3   -0.20    1.05
   7   7  -3    7.53    2.00
  -7  -7   3   13.12    1.98
  -7  -7   3   11.67    1.91
  -7  -7   3   11.16    1.83
   6   7  -3  106.02    6.72
  -6  -7   3  104.36    5.87
  -6  -7   3   77.15    5.98
  -6  -7   3   99.89    6.33
  -6  -7   3   99.37    6.32
   5   7  -3    8.41    1.22
   5   7  -3    7.75    1.79
  -5  -7   3   10.99    1.46
  -5  -7   3   10.07    1.51
  -5  -7   3    7.80    1.51
   4   7  -3    4.91    0.98
   4   7  -3    5.44    1.37
   4   7  -3    5.05    1.02
   4   7  -3    4.34    0.79
  -4  -7   3    4.62    0.88
  -4  -7   3    3.73    0.93
  -4  -7   3    5.86    1.13
  -4  -7   3    5.17    1.11
   3   7  -3    4.10    0.82
   3   7  -3    3.92    0.91
   3   7  -3    5.11    0.90
   3   7  -3    4.47    1.25
   3   7  -3    3.52    0.94
  -3  -7   3    3.94    0.90
  -3  -7   3    4.90    1.00
  -3  -7   3    3.94    0.85
  -3  -7   3    5.14    0.91
  -3  -7   3    3.90    0.91
   2   7  -3   12.40    1.79
   2   7  -3    8.90    1.08
   2   7  -3   10.18    1.41
   2   7  -3   12.33    1.62
  -2  -7   3    9.37    1.26
  -2  -7   3   10.82    1.32
  -2  -7   3   12.50    1.10
  -2  -7   3    8.97    1.35
  -2  -7   3    9.37    1.36
   1   7  -3    8.80    1.51
   1   7  -3   10.55    1.46
   1   7  -3    9.90    1.33
  -1  -7   3   11.34    1.44
  -1  -7   3   10.48    0.96
  -1  -7   3   11.56    1.37
  -1  -7   3    9.54    0.94
  -1  -7   3   10.34    0.90
   0   7  -3    3.41    0.44
   0   7  -3    3.13    0.91
   0   7  -3    3.63    0.92
   0   7  -3    2.69    0.95
   0  -7   3    1.96    0.70
   0  -7   3    3.39    0.62
   0  -7   3    2.80    0.55
   0  -7   3    3.24    0.89
   0  -7   3    3.02    0.61
   0  -7   3    2.61    0.50
  -1   7  -3   44.87    3.13
  -1   7  -3   48.18    3.24
  -1   7  -3   43.48    3.38
   1  -7   3   45.95    2.88
   1  -7   3   42.84    3.08
   1  -7   3   44.33    3.23
   1  -7   3   46.51    2.79
   1  -7   3   44.34    2.70
   1  -7   3   45.05    2.89
  -2   7  -3   10.33    0.75
  -2   7  -3   11.24    1.65
  -2   7  -3    9.08    1.30
  -2   7  -3   11.38    1.43
   2  -7   3   10.38    0.97
   2  -7   3   10.77    1.56
   2  -7   3   10.16    0.97
   2  -7   3    8.05    1.27
   2  -7   3    9.61    1.25
   2  -7   3   10.50    1.22
  -3   7  -3   66.26    4.32
  -3   7  -3   57.19    3.87
  -3   7  -3   61.72    3.74
   3  -7   3   59.85    3.64
   3  -7   3   63.66    3.88
   3  -7   3   55.99    3.84
   3  -7   3   64.46    4.06
   3  -7   3   54.08    3.61
  -4   7  -3   19.28    1.49
  -4   7  -3   18.84    1.46
  -4   7  -3   20.24    2.05
  -4   7  -3   17.86    2.20
   4  -7   3   20.16    2.16
   4  -7   3   17.90    1.21
   4  -7   3   20.02    1.67
   4  -7   3   16.95    2.03
   4  -7   3   18.61    1.79
  -5   7  -3    6.18    1.33
  -5   7  -3    6.46    1.11
  -5   7  -3    5.34    1.27
  -5   7  -3    5.05    0.91
   5  -7   3    5.23    0.64
   5  -7   3    4.08    1.05
   5  -7   3    6.56    1.26
   5  -7   3    5.24    1.24
   5  -7   3    5.54    1.07
  -6   7  -3    0.50    0.79
  -6   7  -3    0.66    0.56
  -6   7  -3    1.07    0.61
  -6   7  -3    0.19    0.91
   6  -7   3    0.66    0.64
   6  -7   3    1.08    0.91
   6  -7   3    1.56    0.89
   6  -7   3    0.84    0.86
  -7   7  -3   19.10    2.62
  -7   7  -3   26.41    2.30
  -7   7  -3   20.98    2.85
   7  -7   3   32.26    2.58
   7  -7   3   24.33    2.96
   7  -7   3   25.13    2.82
   7  -7   3   25.50    2.95
  -8   7  -3    0.35    1.18
  -8   7  -3   -0.90    0.64
   8  -7   3    0.21    0.80
   8  -7   3   -0.15    0.81
   8  -7   3    0.57    0.84
   8  -7   3    0.83    1.21
  -9   7  -3   31.94    3.67
  -9   7  -3   29.89    3.20
   9  -7   3   31.82    3.63
   9  -7   3   34.16    3.18
   9  -7   3   28.22    3.66
   9  -7   3   32.64    3.39
 -10   7  -3   57.37    4.92
 -10   7  -3   56.76    4.31
  10  -7   3   59.72    4.39
  10  -7   3   46.46    4.82
  10  -7   3   51.04    4.79
  10  -7   3   60.69    4.74
 -11   7  -3    3.85    1.59
 -11   7  -3    3.11    1.64
  11  -7   3    4.84    1.54
  11  -7   3   -0.15    1.21
  11  -7   3    5.86    1.49
  11  -7   3    5.11    1.83
 -12   7  -3   -0.59    1.11
 -12   7  -3   -0.54    1.00
  12  -7   3    0.23    1.28
  12  -7   3   -1.98    1.50
 -13   7  -3   31.24    4.17
 -13   7  -3   26.02    3.48
  13  -7   3   27.75    4.27
  13  -7   3   25.28    3.83
  12   6  -3    2.09    1.37
 -12  -6   3   -1.03    1.23
 -12  -6   3    1.50    1.37
 -12  -6   3    0.41    1.72
  11   6  -3   29.59    3.60
 -11  -6   3   26.19    3.33
 -11  -6   3   23.23    3.56
 -11  -6   3   29.67    3.70
  10   6  -3   58.79    4.69
 -10  -6   3   51.77    4.30
 -10  -6   3   47.16    5.06
 -10  -6   3   56.71    4.43
 -10  -6   3   55.73    4.53
   9   6  -3    0.98    1.15
  -9  -6   3    1.31    1.12
  -9  -6   3    0.81    0.97
  -9  -6   3    1.16    1.06
  -9  -6   3    0.44    1.22
   8   6  -3    7.81    1.57
   8   6  -3    9.87    1.92
  -8  -6   3    5.49    1.51
  -8  -6   3    7.11    1.65
  -8  -6   3   10.21    1.82
  -8  -6   3    7.78    1.72
   7   6  -3   10.53    1.68
   7   6  -3   12.71    2.09
  -7  -6   3   10.52    1.79
  -7  -6   3    9.20    1.34
  -7  -6   3    9.66    1.82
  -7  -6   3    9.05    1.56
   6   6  -3    8.45    1.73
   6   6  -3    6.97    0.98
   6   6  -3    5.60    1.25
  -6  -6   3    8.84    1.02
  -6  -6   3    8.44    1.54
  -6  -6   3    9.29    1.31
  -6  -6   3    6.59    1.30
  -6  -6   3    7.46    1.42
   5   6  -3    4.81    0.82
   5   6  -3    2.95    0.87
   5   6  -3    4.99    0.80
   5   6  -3    4.27    1.34
  -5  -6   3    5.77    1.21
  -5  -6   3    6.13    0.78
  -5  -6   3    4.67    1.02
  -5  -6   3    2.74    0.91
  -5  -6   3    4.43    0.82
   4   6  -3    7.56    1.48
   4   6  -3    8.63    1.11
   4   6  -3   10.09    1.22
   4   6  -3   11.36    1.42
  -4  -6   3    9.34    1.29
  -4  -6   3    9.85    1.37
  -4  -6   3   11.57    1.30
  -4  -6   3    9.55    1.42
  -4  -6   3    9.51    1.40
   3   6  -3  106.64    5.74
   3   6  -3  104.69    5.79
   3   6  -3   99.27    6.01
   3   6  -3   99.15    6.32
   3   6  -3  100.82    5.75
  -3  -6   3   98.40    5.74
  -3  -6   3   96.41    5.81
  -3  -6   3  102.22    5.98
  -3  -6   3   83.71    5.68
  -3  -6   3  100.55    5.90
   2   6  -3    5.85    0.81
   2   6  -3    3.99    0.94
   2   6  -3    2.27    0.97
   2   6  -3    6.92    0.98
   2   6  -3    5.14    0.84
  -2  -6   3    6.38    1.02
  -2  -6   3    5.06    0.77
  -2  -6   3    5.92    0.95
  -2  -6   3    3.43    0.72
  -2  -6   3    5.28    0.88
   1   6  -3   11.27    1.57
   1   6  -3    9.00    1.16
   1   6  -3   10.69    1.33
   1   6  -3   12.47    1.33
   1   6  -3   10.10    0.87
  -1  -6   3   10.31    1.28
  -1  -6   3    8.69    1.17
  -1  -6   3   11.45    0.96
  -1  -6   3    8.80    0.99
  -1  -6   3   10.31    0.81
   0   6  -3   23.91    1.98
   0   6  -3   21.70    1.77
   0  -6   3   23.23    1.51
   0  -6   3   19.55    1.73
   0  -6   3   21.21    1.52
   0  -6   3   20.95    1.77
   0  -6   3   21.00    1.48
  -1   6  -3    0.49    0.59
  -1   6  -3    0.65    0.55
  -1   6  -3    2.73    0.74
   1  -6   3    1.10    0.40
   1  -6   3    2.26    0.71
   1  -6   3    2.07    0.50
   1  -6   3    1.98    0.55
   1  -6   3    1.21    0.42
   1  -6   3    1.40    0.58
  -2   6  -3    4.98    0.62
  -2   6  -3    3.80    0.87
  -2   6  -3    5.14    0.88
  -2   6  -3    4.22    0.96
   2  -6   3    5.52    0.96
   2  -6   3    5.15    0.89
   2  -6   3    4.87    0.95
   2  -6   3    5.66    0.82
   2  -6   3    4.78    0.78
   2  -6   3    5.63    0.79
  -3   6  -3    6.20    0.81
  -3   6  -3    6.74    0.94
  -3   6  -3    7.36    1.12
  -3   6  -3    5.92    1.15
  -3   6  -3    6.87    0.89
   3  -6   3    8.05    1.11
   3  -6   3    7.67    1.14
   3  -6   3    7.37    1.11
   3  -6   3    4.81    0.85
   3  -6   3    6.36    0.58
  -4   6  -3    2.70    0.48
  -4   6  -3    2.97    1.00
  -4   6  -3    2.84    0.70
  -4   6  -3    3.18    0.81
   4  -6   3    1.98    0.69
   4  -6   3    2.54    0.72
   4  -6   3    2.83    0.28
   4  -6   3    2.90    0.31
   4  -6   3    2.61    0.78
   4  -6   3    3.04    0.86
  -5   6  -3  155.32    8.38
  -5   6  -3  134.50    8.15
  -5   6  -3  149.51    8.65
   5  -6   3  131.43    8.26
   5  -6   3  149.49    8.51
   5  -6   3  145.48    8.55
   5  -6   3  148.65    8.57
  -6   6  -3   -0.32    0.58
  -6   6  -3    1.77    0.82
  -6   6  -3    0.29    0.55
   6  -6   3    2.79    1.13
   6  -6   3    0.52    0.69
   6  -6   3    0.03    0.70
   6  -6   3   -0.37    0.54
  -7   6  -3    0.65    0.61
  -7   6  -3   -0.15    0.82
  -7   6  -3    0.36    0.59
  -7   6  -3   -0.36    0.45
   7  -6   3    1.54    1.12
   7  -6   3    0.19    0.72
   7  -6   3   -0.38    0.92
   7  -6   3    0.24    0.57
  -8   6  -3   67.89    4.85
  -8   6  -3   73.86    5.18
  -8   6  -3   72.46    4.63
  -8   6  -3   72.29    4.96
   8  -6   3   68.16    5.11
   8  -6   3   70.77    5.05
   8  -6   3   78.13    5.04
   8  -6   3   65.24    5.19
  -9   6  -3  169.57    9.77
  -9   6  -3  160.85   10.10
  -9   6  -3  167.12    9.94
  -9   6  -3  162.38    9.41
   9  -6   3  158.61   10.04
   9  -6   3  151.15   10.24
   9  -6   3  158.22   10.13
   9  -6   3  160.72    9.72
 -10   6  -3   10.39    2.29
 -10   6  -3   10.08    1.70
 -10   6  -3   11.36    2.05
 -10   6  -3   11.11    2.15
  10  -6   3    8.34    2.02
  10  -6   3   11.64    1.93
  10  -6   3   12.35    2.47
  10  -6   3    9.16    2.03
 -11   6  -3   14.57    2.75
 -11   6  -3   17.78    2.84
 -11   6  -3   12.35    2.31
  11  -6   3   17.71    3.05
  11  -6   3   15.58    2.62
  11  -6   3   17.90    2.43
  11  -6   3   10.19    2.70
 -12   6  -3   25.70    3.51
 -12   6  -3   22.03    3.50
 -12   6  -3   23.39    3.13
  12  -6   3   19.90    2.70
  12  -6   3   18.94    3.39
  12  -6   3   22.19    3.32
 -13   6  -3  158.65   10.31
 -13   6  -3  155.31   10.51
  13  -6   3  159.71   10.76
  13  -6   3  161.54   10.78
  12   5  -3    9.84    2.12
 -12  -5   3   10.57    2.54
 -12  -5   3    9.69    2.28
 -12  -5   3    8.39    1.97
  11   5  -3   37.50    4.04
  11   5  -3   44.03    3.85
 -11  -5   3   34.51    4.26
 -11  -5   3   36.64    3.38
 -11  -5   3   38.00    4.28
 -11  -5   3   38.03    3.56
  10   5  -3   32.88    3.62
  10   5  -3   38.78    3.73
  10   5  -3   33.73    3.25
 -10  -5   3   29.72    3.69
 -10  -5   3   29.77    3.49
 -10  -5   3   28.81    3.49
 -10  -5   3   25.67    3.15
   9   5  -3   59.06    4.80
   9   5  -3   52.23    4.30
   9   5  -3   59.52    4.34
  -9  -5   3   51.04    4.32
  -9  -5   3   55.03    4.14
  -9  -5   3   50.77    4.22
  -9  -5   3   58.21    4.56
   8   5  -3   48.73    3.60
   8   5  -3   51.89    4.27
   8   5  -3   40.36    3.69
   8   5  -3   54.73    4.01
  -8  -5   3   53.41    3.51
  -8  -5   3   50.94    3.99
  -8  -5   3   45.74    3.73
  -8  -5   3   54.03    3.98
  -8  -5   3   51.02    3.95
   7   5  -3   14.30    2.01
   7   5  -3   16.11    2.38
   7   5  -3   16.54    1.85
   7   5  -3   13.95    2.15
  -7  -5   3   16.11    1.76
  -7  -5   3   15.05    2.13
  -7  -5   3   18.51    2.13
  -7  -5   3   15.44    2.13
   6   5  -3    1.66    0.78
   6   5  -3    1.32    0.42
   6   5  -3    1.55    0.63
   6   5  -3    1.13    0.91
   6   5  -3    1.29    0.50
   6   5  -3    2.14    0.92
  -6  -5   3    1.79    0.39
  -6  -5   3    1.64    0.69
  -6  -5   3    0.54    0.56
  -6  -5   3    1.17    0.88
  -6  -5   3    0.63    0.55
   5   5  -3  318.55   17.17
   5   5  -3  303.57   17.52
   5   5  -3  318.65   17.05
   5   5  -3  338.23   17.23
   5   5  -3  329.02   17.90
  -5  -5   3  335.66   17.07
  -5  -5   3  336.02   17.63
  -5  -5   3  325.21   17.60
  -5  -5   3  291.68   17.50
  -5  -5   3  327.00   17.23
  -5  -5   3  315.55   17.42
   4   5  -3   92.47    4.92
   4   5  -3   90.68    5.03
   4   5  -3   79.86    5.46
   4   5  -3   85.60    5.19
  -4  -5   3   76.45    5.16
  -4  -5   3   85.39    5.26
  -4  -5   3   85.55    5.07
  -4  -5   3   91.76    5.26
   3   5  -3   24.38    1.68
   3   5  -3   21.94    1.77
   3   5  -3   23.84    1.75
   3   5  -3   25.60    2.15
   3   5  -3   22.91    1.96
  -3  -5   3   26.14    1.97
  -3  -5   3   24.55    1.83
  -3  -5   3   22.22    1.87
  -3  -5   3   21.59    1.79
  -3  -5   3   24.19    1.79
   2   5  -3   73.56    4.40
   2   5  -3   74.96    4.49
   2   5  -3   77.67    4.89
   2   5  -3   81.67    4.68
   2   5  -3   79.52    4.46
  -2  -5   3   75.56    4.60
  -2  -5   3   74.72    4.10
  -2  -5   3   75.88    4.52
  -2  -5   3   78.42    4.46
  -2  -5   3   74.41    4.38
  -2  -5   3   77.80    4.63
   1   5  -3   20.89    1.37
   1   5  -3   17.32    1.91
   1   5  -3   18.20    1.50
   1   5  -3   18.40    1.55
  -1  -5   3   18.26    1.17
  -1  -5   3   19.26    1.55
  -1  -5   3   18.28    1.60
  -1  -5   3   17.86    1.37
   0   5  -3  246.32   13.66
   0   5  -3  237.97   13.66
   0   5  -3  259.68   13.41
   0   5  -3  247.33   13.78
   0  -5   3  274.97   13.53
   0  -5   3  260.01   13.42
   0  -5   3  246.66   13.50
   0  -5   3  247.80   13.69
   0  -5   3  251.90   13.75
   0  -5   3  253.29   13.34
  -1   5  -3  199.97   11.40
  -1   5  -3  200.76   11.21
  -1   5  -3  205.26   11.20
  -1   5  -3  204.19   11.20
  -1   5  -3  204.15   10.93
   1  -5   3  212.95   11.08
   1  -5   3  192.39   11.26
   1  -5   3  213.32   10.97
   1  -5   3  209.07   11.07
   1  -5   3  197.15   11.06
   1  -5   3  212.53   11.26
  -2   5  -3   92.60    5.61
  -2   5  -3   92.97    5.41
  -2   5  -3   91.00    5.26
  -2   5  -3   82.17    5.18
  -2   5  -3   96.25    5.26
   2  -5   3   95.32    5.54
   2  -5   3   89.97    5.48
   2  -5   3   95.64    5.34
   2  -5   3   96.40    5.43
   2  -5   3   97.41    5.34
  -3   5  -3   62.90    4.04
  -3   5  -3   68.14    3.98
  -3   5  -3   67.57    3.77
  -3   5  -3   66.43    4.26
  -3   5  -3   65.83    4.02
   3  -5   3   57.82    3.98
   3  -5   3   60.75    4.13
   3  -5   3   66.93    4.19
   3  -5   3   70.81    3.49
   3  -5   3   69.44    4.15
  -4   5  -3  210.29   12.03
  -4   5  -3  218.61   11.98
  -4   5  -3  224.43   11.49
  -4   5  -3  219.43   12.26
  -4   5  -3  228.04   12.16
   4  -5   3  218.11   12.23
   4  -5   3  220.91   12.10
   4  -5   3  217.83   12.16
   4  -5   3  210.69   12.21
  -5   5  -3   87.77    5.07
  -5   5  -3   85.05    5.14
  -5   5  -3   86.80    5.35
  -5   5  -3   84.70    5.14
   5  -5   3   76.14    5.28
   5  -5   3   85.17    5.25
   5  -5   3   77.31    5.38
   5  -5   3   90.12    5.29
  -6   5  -3  126.02    7.35
  -6   5  -3  116.44    7.63
  -6   5  -3  123.66    7.46
  -6   5  -3  143.32    7.66
   6  -5   3  134.51    7.73
   6  -5   3  125.21    7.80
   6  -5   3  121.45    7.55
   6  -5   3  126.46    7.90
  -7   5  -3   93.80    5.48
  -7   5  -3   88.89    5.76
  -7   5  -3   91.06    5.66
  -7   5  -3   89.83    5.74
  -7   5  -3   83.38    5.77
   7  -5   3   81.50    5.59
   7  -5   3   82.66    5.95
   7  -5   3   95.52    5.99
  -8   5  -3   63.47    4.55
  -8   5  -3   59.77    4.08
  -8   5  -3   63.81    4.57
  -8   5  -3   51.57    4.33
  -8   5  -3   63.20    4.39
   8  -5   3   60.67    4.60
   8  -5   3   62.84    4.91
   8  -5   3   59.28    4.26
   8  -5   3   64.98    4.62
  -9   5  -3   16.47    2.58
  -9   5  -3   18.36    2.52
  -9   5  -3   14.41    2.28
  -9   5  -3   14.06    1.87
  -9   5  -3   18.31    2.30
   9  -5   3   17.76    2.55
   9  -5   3   14.36    1.91
   9  -5   3    9.75    2.27
   9  -5   3   14.28    2.53
 -10   5  -3    3.22    1.35
 -10   5  -3    1.72    1.31
 -10   5  -3    4.29    1.34
 -10   5  -3    4.35    1.22
 -10   5  -3    2.82    1.37
  10  -5   3    3.43    1.51
  10  -5   3    3.97    1.11
  10  -5   3    4.12    1.82
  10  -5   3    5.29    1.65
 -11   5  -3   -1.09    0.98
 -11   5  -3    1.10    1.30
 -11   5  -3    2.44    1.43
 -11   5  -3    2.44    1.20
 -11   5  -3    1.55    1.24
  11  -5   3    2.20    1.46
  11  -5   3    2.40    1.45
  11  -5   3   -0.06    1.23
  11  -5   3    3.29    1.08
 -12   5  -3    4.96    1.73
 -12   5  -3    3.00    1.95
 -12   5  -3    1.44    1.34
 -12   5  -3    3.86    1.33
  12  -5   3    0.36    1.61
  12  -5   3    3.13    1.46
  12  -5   3    2.44    1.07
 -13   5  -3   79.58    6.13
  13  -5   3   75.96    6.54
  13  -5   3   78.67    6.50
  13   4  -3   11.82    2.53
 -13  -4   3   14.64    2.97
 -13  -4   3   15.47    2.76
  12   4  -3    2.48    1.10
  12   4  -3   -0.31    0.86
  12   4  -3    0.20    1.03
 -12  -4   3    0.75    1.51
 -12  -4   3   -0.28    0.89
 -12  -4   3    0.81    1.33
 -12  -4   3    0.50    1.06
  11   4  -3   99.28    6.78
  11   4  -3  101.81    7.46
  11   4  -3   96.18    6.99
 -11  -4   3   99.80    6.93
 -11  -4   3  104.33    6.76
 -11  -4   3   93.44    7.00
 -11  -4   3  110.66    7.33
  10   4  -3    2.06    1.08
  10   4  -3    2.90    1.26
  10   4  -3    1.91    1.16
  10   4  -3   -0.07    0.69
 -10  -4   3    1.14    0.92
 -10  -4   3    1.19    1.13
 -10  -4   3    1.41    0.99
 -10  -4   3    0.96    1.09
   9   4  -3    0.67    1.01
   9   4  -3    0.47    0.81
   9   4  -3    0.69    0.97
   9   4  -3    0.12    0.54
  -9  -4   3    0.63    0.70
  -9  -4   3   -0.25    0.78
  -9  -4   3    0.38    0.72
  -9  -4   3    0.47    1.14
   8   4  -3   42.63    3.90
   8   4  -3   60.64    4.20
   8   4  -3   52.56    4.36
   8   4  -3   51.65    3.81
  -8  -4   3   56.86    4.18
  -8  -4   3   56.03    4.21
  -8  -4   3   54.98    3.76
  -8  -4   3   55.28    4.21
  -8  -4   3   62.19    3.97
   7   4  -3   14.71    1.74
   7   4  -3   13.63    1.99
   7   4  -3   16.96    2.12
   7   4  -3   14.79    2.17
   7   4  -3   13.99    1.52
   7   4  -3   13.53    1.98
  -7  -4   3   14.93    1.17
  -7  -4   3   18.43    2.18
  -7  -4   3   17.01    2.21
  -7  -4   3   14.23    1.72
  -7  -4   3   16.10    1.83
  -7  -4   3   13.66    2.01
   6   4  -3   15.97    2.05
   6   4  -3   13.17    1.38
   6   4  -3   11.20    1.62
   6   4  -3   13.55    1.82
   6   4  -3   11.84    1.80
   6   4  -3   11.85    0.82
   6   4  -3   15.07    1.56
  -6  -4   3   13.25    1.56
  -6  -4   3   14.82    1.62
  -6  -4   3    8.11    1.47
  -6  -4   3   13.32    1.69
  -6  -4   3   11.83    1.04
   5   4  -3   31.97    2.67
   5   4  -3   31.96    2.19
   5   4  -3   28.37    2.33
   5   4  -3   29.89    1.82
   5   4  -3   31.95    2.14
   5   4  -3   28.29    2.47
   5   4  -3   33.13    2.59
  -5  -4   3   31.65    2.46
  -5  -4   3   32.71    2.04
  -5  -4   3   28.91    2.39
  -5  -4   3   30.43    2.18
  -5  -4   3   31.24    2.44
  -5  -4   3   35.92    2.42
   4   4  -3  102.41    6.57
   4   4  -3  114.22    6.50
   4   4  -3  116.31    6.26
   4   4  -3  111.31    6.04
   4   4  -3  116.91    6.43
   4   4  -3  102.95    6.57
  -4  -4   3  107.79    6.40
  -4  -4   3  109.64    6.39
  -4  -4   3  110.18    6.28
  -4  -4   3  121.49    6.48
  -4  -4   3  110.29    6.42
  -4  -4   3   97.96    6.12
   3   4  -3   27.82    1.96
   3   4  -3   27.05    2.28
   3   4  -3   27.49    1.98
   3   4  -3   29.83    2.01
   3   4  -3   26.36    2.06
   3   4  -3   29.85    2.26
  -3  -4   3   29.52    1.56
  -3  -4   3   23.58    1.95
  -3  -4   3   28.64    1.97
  -3  -4   3   28.20    2.13
  -3  -4   3   25.47    1.96
  -3  -4   3   27.51    2.00
   2   4  -3   59.46    3.45
   2   4  -3   57.99    3.53
   2   4  -3   57.91    3.62
   2   4  -3   61.19    3.41
   2   4  -3   59.17    3.70
  -2  -4   3   56.96    3.25
  -2  -4   3   55.45    3.45
  -2  -4   3   58.16    3.56
  -2  -4   3   54.75    3.44
  -2  -4   3   48.14    3.35
   1   4  -3  101.45    6.01
   1   4  -3  103.49    6.11
   1   4  -3  107.07    5.96
   1   4  -3  106.91    5.99
   1   4  -3  109.66    5.85
  -1  -4   3  104.37    6.04
  -1  -4   3  105.56    5.57
  -1  -4   3  102.28    5.59
  -1  -4   3  110.41    5.99
   0   4  -3  218.10   12.13
   0   4  -3  228.89   12.09
   0   4  -3  233.57   12.02
   0   4  -3  231.24   12.19
   0   4  -3  206.42   12.21
   0  -4   3  227.25   11.96
   0  -4   3  238.80   11.83
   0  -4   3  227.84   12.19
   0  -4   3  213.37   12.20
   0  -4   3  225.23   12.11
  -1   4  -3   86.09    4.91
  -1   4  -3   88.00    4.68
  -1   4  -3   82.11    5.06
  -1   4  -3   85.90    4.93
  -1   4  -3   91.35    4.81
  -1   4  -3   81.68    4.86
   1  -4   3   79.94    4.83
   1  -4   3   82.26    4.74
   1  -4   3   84.19    4.90
   1  -4   3   88.11    4.96
   1  -4   3   86.18    5.00
  -2   4  -3  414.72   21.09
  -2   4  -3  398.33   21.15
  -2   4  -3  402.59   21.27
  -2   4  -3  380.63   21.00
  -2   4  -3  411.04   21.13
  -2   4  -3  403.81   20.94
  -2   4  -3  393.44   21.09
   2  -4   3  393.53   21.19
   2  -4   3  400.17   21.13
   2  -4   3  381.33   21.10
   2  -4   3  405.81   21.19
   2  -4   3  389.17   21.17
  -3   4  -3   97.81    5.51
  -3   4  -3   94.33    5.53
  -3   4  -3   95.96    5.56
  -3   4  -3   97.38    5.56
  -3   4  -3   94.13    5.59
  -3   4  -3   93.35    5.67
  -3   4  -3   97.34    5.17
   3  -4   3   95.10    5.59
   3  -4   3   93.30    5.72
   3  -4   3   91.19    5.68
   3  -4   3  102.21    5.65
  -4   4  -3  244.48   14.61
  -4   4  -3  283.24   14.89
  -4   4  -3  272.82   14.59
  -4   4  -3  271.21   14.65
  -4   4  -3  266.99   14.77
   4  -4   3  267.47   14.89
   4  -4   3  277.71   14.72
   4  -4   3  282.81   14.80
   4  -4   3  265.44   14.90
  -5   4  -3   48.59    3.43
  -5   4  -3   54.68    3.47
  -5   4  -3   52.89    3.45
  -5   4  -3   44.44    2.65
  -5   4  -3   52.24    3.39
  -5   4  -3   49.36    3.22
   5  -4   3   46.90    3.67
   5  -4   3   49.46    3.35
   5  -4   3   57.92    3.61
   5  -4   3   55.25    3.74
  -6   4  -3   94.21    5.66
  -6   4  -3   85.46    5.81
  -6   4  -3   91.63    5.91
  -6   4  -3   98.90    5.91
  -6   4  -3  101.76    5.85
   6  -4   3   97.01    5.76
   6  -4   3   91.60    6.20
   6  -4   3   91.43    6.07
  -7   4  -3   16.55    2.24
  -7   4  -3   22.83    1.99
  -7   4  -3   21.76    2.37
  -7   4  -3   22.08    2.55
  -7   4  -3   21.69    2.37
   7  -4   3   18.39    2.55
   7  -4   3   21.66    2.78
   7  -4   3   24.24    2.70
   7  -4   3   19.95    2.11
  -8   4  -3    9.72    1.69
  -8   4  -3    8.80    1.50
  -8   4  -3   14.38    2.00
  -8   4  -3   10.16    1.84
  -8   4  -3   11.57    2.04
   8  -4   3   10.73    1.56
   8  -4   3    8.33    1.76
   8  -4   3   10.93    2.05
   8  -4   3    7.89    1.90
  -9   4  -3   56.50    4.08
  -9   4  -3   52.04    4.52
  -9   4  -3   56.93    4.24
  -9   4  -3   57.78    4.39
  -9   4  -3   53.77    4.46
   9  -4   3   51.68    4.60
   9  -4   3   56.72    4.68
   9  -4   3   59.62    4.01
   9  -4   3   59.23    4.66
 -10   4  -3    2.11    1.45
 -10   4  -3    1.25    1.00
 -10   4  -3   -1.61    0.78
 -10   4  -3   -0.81    0.78
 -10   4  -3    0.92    0.76
  10  -4   3   -0.57    0.78
  10  -4   3    0.04    0.79
  10  -4   3    1.13    0.77
  10  -4   3    0.53    1.03
 -11   4  -3    8.15    1.63
 -11   4  -3    5.59    1.85
 -11   4  -3    3.37    1.60
 -11   4  -3    4.32    1.93
 -11   4  -3    5.95    1.64
  11  -4   3    6.68    2.05
  11  -4   3    7.73    1.44
  11  -4   3    5.56    1.81
  11  -4   3    5.17    1.92
 -12   4  -3   20.23    2.94
 -12   4  -3   16.36    2.58
 -12   4  -3   12.28    2.61
 -12   4  -3   19.47    3.22
  12  -4   3   17.85    3.07
  12  -4   3   16.25    3.14
 -13   4  -3    6.69    2.07
 -13   4  -3    4.67    1.87
 -13   4  -3    9.69    2.44
 -13   4  -3    8.85    2.15
  13  -4   3    4.30    2.12
  13  -4   3    8.22    2.33
  13   3  -3    0.26    1.24
 -13  -3   3   -0.28    1.35
 -13  -3   3    2.10    1.35
 -13  -3   3    1.53    1.22
  12   3  -3   25.86    3.34
  12   3  -3   22.42    3.43
  12   3  -3   24.99    3.00
 -12  -3   3   24.85    3.20
 -12  -3   3   25.23    3.41
 -12  -3   3   28.54    3.57
  11   3  -3   44.96    3.83
  11   3  -3   48.59    3.79
  11   3  -3   44.23    4.33
  11   3  -3   42.85    4.01
 -11  -3   3   48.93    4.11
 -11  -3   3   46.31    3.67
 -11  -3   3   43.85    4.62
 -11  -3   3   47.91    4.14
  10   3  -3    2.28    1.19
  10   3  -3    1.33    0.96
  10   3  -3    0.13    1.02
  10   3  -3   -0.11    0.83
 -10  -3   3   -0.73    0.84
 -10  -3   3   -0.84    0.91
 -10  -3   3    0.13    1.16
 -10  -3   3   -0.30    0.78
   9   3  -3   18.61    2.36
   9   3  -3   16.56    2.59
   9   3  -3   22.59    2.67
   9   3  -3   18.68    2.50
   9   3  -3   23.49    2.51
  -9  -3   3   24.11    2.89
  -9  -3   3   10.85    2.16
  -9  -3   3   21.76    2.34
  -9  -3   3   21.20    2.76
   8   3  -3  108.69    6.83
   8   3  -3  109.51    6.86
   8   3  -3  112.84    7.21
   8   3  -3  110.68    6.74
   8   3  -3  111.10    6.64
  -8  -3   3  106.13    6.08
  -8  -3   3  101.23    6.50
  -8  -3   3  103.53    6.48
  -8  -3   3  103.22    6.89
  -8  -3   3  105.29    6.80
   7   3  -3  134.10    7.66
   7   3  -3  127.24    7.72
   7   3  -3  121.21    7.87
   7   3  -3  117.10    7.33
   7   3  -3  138.27    7.49
   7   3  -3  121.20    7.62
  -7  -3   3  134.66    7.82
  -7  -3   3  123.73    7.34
  -7  -3   3  122.78    7.02
  -7  -3   3  114.82    7.61
  -7  -3   3  133.43    7.48
  -7  -3   3  126.88    7.66
   6   3  -3  114.84    7.04
   6   3  -3  116.14    7.27
   6   3  -3  120.77    6.85
   6   3  -3  111.52    7.04
   6   3  -3  123.44    6.85
   6   3  -3  107.00    7.08
  -6  -3   3  116.55    7.01
  -6  -3   3  129.87    6.90
  -6  -3   3  124.83    7.23
  -6  -3   3  115.95    6.92
  -6  -3   3  115.85    6.56
   5   3  -3    2.01    0.64
   5   3  -3    1.60    0.65
   5   3  -3    1.17    0.63
   5   3  -3    2.56    0.85
   5   3  -3    1.17    0.65
   5   3  -3    1.23    0.59
  -5  -3   3    2.22    0.53
  -5  -3   3    1.30    0.63
  -5  -3   3    1.75    0.67
  -5  -3   3    1.27    0.69
  -5  -3   3    2.23    0.61
  -5  -3   3    0.75    0.64
   4   3  -3    8.67    0.93
   4   3  -3    9.11    1.14
   4   3  -3    7.66    1.27
   4   3  -3    7.56    1.00
   4   3  -3    6.31    1.09
   4   3  -3    8.13    1.22
  -4  -3   3    8.83    1.09
  -4  -3   3    8.09    1.04
  -4  -3   3    7.59    1.08
  -4  -3   3    9.08    1.18
  -4  -3   3    8.48    1.16
  -4  -3   3    7.53    0.93
   3   3  -3  180.97    9.81
   3   3  -3  175.76    9.78
   3   3  -3  177.98    9.50
   3   3  -3  188.54   10.03
   3   3  -3  179.59    9.80
   3   3  -3  171.46    9.96
   3   3  -3  189.93    9.85
  -3  -3   3  181.08    9.80
  -3  -3   3  170.00    9.82
  -3  -3   3  176.84    9.84
  -3  -3   3  166.10    9.90
  -3  -3   3  191.92    9.73
  -3  -3   3  178.62    9.76
  -3  -3   3  181.95    9.43
   2   3  -3   28.18    2.19
   2   3  -3   30.64    2.04
   2   3  -3   30.13    2.03
   2   3  -3   30.69    2.15
   2   3  -3   32.16    1.90
   2   3  -3   33.44    2.06
  -2  -3   3   32.75    2.14
  -2  -3   3   27.97    2.00
  -2  -3   3   30.54    2.19
  -2  -3   3   31.54    1.80
  -2  -3   3   27.96    2.01
   1   3  -3  210.86   11.46
   1   3  -3  211.38   11.03
   1   3  -3  215.62   11.33
   1   3  -3  222.66   11.42
   1   3  -3  204.06   11.37
   1   3  -3  206.15   11.30
  -1  -3   3  213.79   11.42
  -1  -3   3  208.90   11.46
   0   3  -3    6.27    0.82
   0   3  -3    7.02    0.91
   0   3  -3    6.57    0.81
   0   3  -3    7.76    0.81
   0   3  -3    7.00    0.49
   0   3  -3    8.77    0.99
   0  -3   3    7.14    0.92
   0  -3   3    7.62    0.98
   0  -3   3    8.63    0.73
   0  -3   3    6.55    0.89
  -1   3  -3  141.38    7.22
  -1   3  -3  133.05    7.27
  -1   3  -3  128.57    7.27
  -1   3  -3  132.85    7.40
  -1   3  -3  127.47    7.05
  -1   3  -3  138.63    7.20
  -1   3  -3  133.96    7.34
   1  -3   3  136.58    7.32
   1  -3   3  132.81    6.99
   1  -3   3  130.85    7.22
   1  -3   3  131.28    7.34
   1  -3   3  124.49    7.34
   1  -3   3  130.99    7.34
  -2   3  -3   62.67    3.50
  -2   3  -3   65.30    3.71
  -2   3  -3   60.76    3.78
  -2   3  -3   58.13    3.30
  -2   3  -3   56.04    3.74
  -2   3  -3   66.47    3.75
  -2   3  -3   64.87    3.83
  -2   3  -3   61.22    3.73
   2  -3   3   63.19    3.78
   2  -3   3   66.68    3.90
   2  -3   3   63.67    3.88
   2  -3   3   62.62    3.74
   2  -3   3   68.29    3.84
  -3   3  -3    1.59    0.15
  -3   3  -3    1.88    0.66
  -3   3  -3    1.14    0.44
  -3   3  -3    1.77    0.52
  -3   3  -3    1.02    0.70
  -3   3  -3    2.37    0.36
  -3   3  -3    1.11    0.51
  -3   3  -3    3.68    0.72
  -3   3  -3    0.85    0.48
  -3   3  -3    1.87    0.18
   3  -3   3    1.60    0.57
   3  -3   3    3.26    0.90
   3  -3   3    3.59    1.01
   3  -3   3    2.19    0.57
   3  -3   3    3.12    0.66
  -4   3  -3    9.46    1.50
  -4   3  -3    9.36    1.33
  -4   3  -3   11.38    0.70
  -4   3  -3   10.79    1.28
  -4   3  -3   10.09    0.77
  -4   3  -3   10.02    1.26
  -4   3  -3   13.75    1.45
  -4   3  -3    9.99    1.35
   4  -3   3   10.09    1.57
   4  -3   3   12.90    1.49
   4  -3   3    8.55    1.16
   4  -3   3   13.12    1.75
  -5   3  -3    0.97    0.75
  -5   3  -3    0.76    0.59
  -5   3  -3   -0.51    0.56
  -5   3  -3    0.63    0.15
  -5   3  -3    0.43    0.63
  -5   3  -3    0.26    0.51
   5  -3   3    1.24    0.54
   5  -3   3    0.38    0.68
   5  -3   3    0.67    0.54
   5  -3   3    0.38    0.65
  -6   3  -3  133.71    7.95
  -6   3  -3  139.93    7.83
  -6   3  -3  147.23    8.10
  -6   3  -3  139.45    8.08
  -6   3  -3  137.01    7.85
  -6   3  -3  126.79    7.00
   6  -3   3  136.17    8.22
   6  -3   3  121.06    7.61
   6  -3   3  128.78    8.27
   6  -3   3  135.70    8.08
  -7   3  -3    0.58    0.74
  -7   3  -3    0.05    0.77
  -7   3  -3   -0.31    0.56
  -7   3  -3    0.55    0.70
  -7   3  -3    0.58    0.58
   7  -3   3    0.58    1.08
   7  -3   3    0.18    1.04
   7  -3   3   -0.26    0.52
   7  -3   3    0.39    0.83
  -8   3  -3    4.31    1.20
  -8   3  -3    2.67    1.33
  -8   3  -3    1.01    0.82
  -8   3  -3    2.39    1.06
  -8   3  -3    3.91    1.13
   8  -3   3    3.47    1.25
   8  -3   3    6.06    1.07
   8  -3   3    4.43    1.43
   8  -3   3    4.67    1.65
  -9   3  -3    2.48    1.15
  -9   3  -3    1.30    1.30
  -9   3  -3    1.75    1.05
  -9   3  -3   -0.07    0.57
  -9   3  -3    0.29    0.85
   9  -3   3   -0.66    1.09
   9  -3   3    0.23    1.13
   9  -3   3    1.46    0.74
   9  -3   3   -0.47    0.75
 -10   3  -3    1.41    1.24
 -10   3  -3   -0.16    0.82
 -10   3  -3    1.36    1.00
 -10   3  -3    1.78    1.40
 -10   3  -3    1.46    0.98
  10  -3   3    0.32    0.67
  10  -3   3    1.89    1.21
  10  -3   3    1.06    1.21
  10  -3   3    0.17    1.17
 -11   3  -3    6.34    1.86
 -11   3  -3    7.55    2.10
 -11   3  -3    7.67    1.71
 -11   3  -3    8.31    1.77
 -11   3  -3   12.82    2.37
  11  -3   3   10.97    2.37
  11  -3   3    8.87    2.21
  11  -3   3    9.38    2.35
 -12   3  -3    1.39    1.20
 -12   3  -3    2.94    1.21
 -12   3  -3    0.42    1.35
 -12   3  -3    3.77    1.52
 -12   3  -3    4.32    1.90
  12  -3   3    2.39    1.58
  12  -3   3    2.72    1.69
 -13   3  -3   29.91    3.72
 -13   3  -3   22.70    3.62
 -13   3  -3   29.95    3.86
  13  -3   3   17.95    3.30
  13  -3   3   30.98    4.13
  14   2  -3    6.52    2.11
 -14  -2   3    6.47    1.93
 -14  -2   3    7.12    2.19
 -14  -2   3   10.71    2.21
  13   2  -3    3.42    1.52
 -13  -2   3    1.34    1.48
 -13  -2   3    1.74    1.31
 -13  -2   3    1.57    1.38
  12   2  -3    2.43    1.17
  12   2  -3    0.64    1.10
  12   2  -3    3.86    1.63
  12   2  -3    1.20    0.91
 -12  -2   3    1.06    1.32
 -12  -2   3    2.24    1.27
 -12  -2   3    0.90    1.12
  11   2  -3    5.95    1.73
  11   2  -3    6.74    1.63
  11   2  -3    4.83    1.68
  11   2  -3    4.47    1.30
  11   2  -3    2.55    1.34
 -11  -2   3    5.71    1.62
 -11  -2   3    9.88    2.12
 -11  -2   3    6.21    1.41
 -11  -2   3    6.29    1.59
  10   2  -3    6.88    1.80
  10   2  -3   11.73    2.22
  10   2  -3   13.08    2.04
  10   2  -3   10.58    1.74
  10   2  -3   14.20    2.23
 -10  -2   3   15.81    1.93
 -10  -2   3   13.02    2.08
 -10  -2   3   12.63    2.17
 -10  -2   3   10.88    2.13
   9   2  -3   34.73    3.38
   9   2  -3   33.23    2.86
   9   2  -3   29.83    3.19
   9   2  -3   31.25    2.70
   9   2  -3   30.48    2.98
  -9  -2   3   32.00    2.96
  -9  -2   3   26.75    3.15
  -9  -2   3   32.19    2.36
  -9  -2   3   32.98    3.00
  -9  -2   3   34.51    2.61
   8   2  -3   57.06    4.58
   8   2  -3   68.38    4.60
   8   2  -3   77.07    4.61
   8   2  -3   62.30    4.78
   8   2  -3   64.68    4.46
  -8  -2   3   74.33    4.85
  -8  -2   3   62.15    4.65
  -8  -2   3   66.88    4.28
  -8  -2   3   64.45    4.80
  -8  -2   3   69.69    4.16
   7   2  -3   98.72    5.75
   7   2  -3   91.36    5.85
   7   2  -3  101.85    6.04
   7   2  -3   95.54    6.17
   7   2  -3   93.73    5.80
  -7  -2   3   80.44    5.87
  -7  -2   3   92.12    6.08
  -7  -2   3   93.30    5.82
  -7  -2   3   96.10    5.47
  -7  -2   3   91.42    5.90
  -7  -2   3   95.07    5.57
   6   2  -3    2.73    0.91
   6   2  -3    1.32    0.87
   6   2  -3    3.14    0.90
   6   2  -3    4.39    0.92
   6   2  -3    2.30    0.76
   6   2  -3    2.73    0.77
  -6  -2   3    2.71    0.92
  -6  -2   3    2.32    0.73
  -6  -2   3    1.86    0.58
  -6  -2   3    1.41    0.68
  -6  -2   3    3.81    0.99
  -6  -2   3    2.79    0.60
   5   2  -3    2.14    0.73
   5   2  -3    2.12    0.78
   5   2  -3    2.27    0.73
   5   2  -3    3.73    0.75
   5   2  -3    2.95    0.90
   5   2  -3    2.59    0.87
  -5  -2   3    2.59    0.81
  -5  -2   3    3.09    0.77
  -5  -2   3    2.74    0.84
  -5  -2   3    1.55    0.70
  -5  -2   3    5.64    1.03
  -5  -2   3    3.04    0.62
   4   2  -3   -0.09    0.55
   4   2  -3    2.75    0.68
   4   2  -3   -0.22    0.42
   4   2  -3    0.91    0.62
   4   2  -3    0.89    0.43
   4   2  -3    1.54    0.64
  -4  -2   3   -0.01    0.42
  -4  -2   3    0.73    0.52
  -4  -2   3    1.22    0.58
  -4  -2   3   -0.13    0.50
  -4  -2   3    0.07    0.50
  -4  -2   3    0.12    0.39
   3   2  -3   21.02    1.54
   3   2  -3   24.76    1.81
   3   2  -3   19.91    1.65
   3   2  -3   20.36    1.59
   3   2  -3   22.16    1.74
   3   2  -3   22.51    1.41
   3   2  -3   22.47    1.69
  -3  -2   3   25.56    1.80
  -3  -2   3   22.56    1.20
  -3  -2   3   23.44    1.54
  -3  -2   3   20.91    1.54
  -3  -2   3   23.26    1.72
  -3  -2   3   23.10    1.85
  -3  -2   3   23.27    1.69
   2   2  -3  142.43    7.96
   2   2  -3  141.41    7.85
   2   2  -3  152.09    8.02
   2   2  -3  147.87    8.03
   2   2  -3  146.49    8.03
   2   2  -3  153.40    7.82
  -2  -2   3  127.94    7.95
  -2  -2   3  144.59    8.06
  -2  -2   3  150.64    7.88
  -2  -2   3  150.39    7.79
  -2  -2   3  145.28    8.01
  -2  -2   3  148.36    8.11
   1   2  -3   16.28    1.23
   1   2  -3   15.44    1.22
   1   2  -3   16.77    1.22
   1   2  -3   16.66    1.27
   1   2  -3   16.24    1.14
   1   2  -3   15.35    1.00
   1   2  -3   15.35    1.10
  -1  -2   3   20.76    1.45
  -1  -2   3   15.09    1.30
  -1  -2   3   17.50    1.36
   0   2  -3  192.41   10.02
   0   2  -3  186.96   10.19
   0   2  -3  189.31   10.08
   0   2  -3  182.21   10.12
   0   2  -3  185.74   10.06
   0   2  -3  204.71   10.23
   0  -2   3  193.24   10.28
   0  -2   3  186.38   10.12
   0  -2   3  187.15   10.20
   0  -2   3  184.37   10.21
  -1   2  -3  151.39    8.41
  -1   2  -3  159.88    8.24
  -1   2  -3  145.78    8.48
  -1   2  -3  158.42    8.46
  -1   2  -3  160.80    8.49
   1  -2   3  159.67    8.50
   1  -2   3  154.42    8.50
   1  -2   3  149.08    8.52
   1  -2   3  166.20    8.62
   1  -2   3  154.29    8.47
  -2   2  -3  289.02   14.77
  -2   2  -3  285.96   14.84
  -2   2  -3  246.84   14.85
  -2   2  -3  288.90   14.77
  -2   2  -3  284.29   14.82
  -2   2  -3  279.17   14.98
  -2   2  -3  265.21   14.51
  -2   2  -3  273.49   14.79
   2  -2   3  274.67   14.99
   2  -2   3  269.97   14.92
   2  -2   3  289.41   14.78
   2  -2   3  275.08   14.78
   2  -2   3  284.87   15.00
  -3   2  -3    0.45    0.40
  -3   2  -3    0.40    0.42
  -3   2  -3    0.25    0.55
  -3   2  -3    0.97    0.50
  -3   2  -3   -0.17    0.42
  -3   2  -3    0.16    0.40
  -3   2  -3    1.68    0.84
   3  -2   3    1.12    0.67
   3  -2   3    0.81    0.46
   3  -2   3    0.25    0.70
   3  -2   3    0.33    0.42
   3  -2   3    0.46    0.82
  -4   2  -3  131.78    7.32
  -4   2  -3  128.02    7.04
  -4   2  -3  125.16    7.27
  -4   2  -3  122.22    7.25
  -4   2  -3  114.10    7.42
  -4   2  -3  126.35    7.22
   4  -2   3  125.88    7.62
   4  -2   3  131.22    7.03
   4  -2   3  117.78    7.40
   4  -2   3  129.73    7.36
  -5   2  -3   23.99    2.03
  -5   2  -3   19.96    1.84
  -5   2  -3   22.09    1.97
  -5   2  -3   19.72    2.19
  -5   2  -3   19.83    1.69
   5  -2   3   22.38    1.69
   5  -2   3   20.35    1.94
   5  -2   3   23.58    2.64
   5  -2   3   20.62    2.37
  -6   2  -3   25.16    2.37
  -6   2  -3   27.20    2.44
  -6   2  -3   31.45    2.23
  -6   2  -3   31.68    2.69
  -6   2  -3   24.51    2.34
   6  -2   3   32.79    2.62
   6  -2   3   31.05    2.67
   6  -2   3   25.64    2.06
   6  -2   3   22.37    2.89
  -7   2  -3   12.53    1.98
  -7   2  -3    7.19    1.50
  -7   2  -3    9.08    1.60
  -7   2  -3    9.74    1.40
  -7   2  -3    9.40    1.80
   7  -2   3    6.35    1.60
   7  -2   3    7.65    1.13
   7  -2   3    9.04    1.72
   7  -2   3    9.37    1.86
  -8   2  -3   48.06    3.51
  -8   2  -3   53.99    4.17
  -8   2  -3   54.86    4.06
  -8   2  -3   54.65    3.90
  -8   2  -3   50.27    3.97
   8  -2   3   46.19    3.96
   8  -2   3   57.35    4.57
   8  -2   3   35.29    3.76
   8  -2   3   47.10    3.27
  -9   2  -3    2.13    1.24
  -9   2  -3    0.04    0.80
  -9   2  -3    1.16    1.17
  -9   2  -3    0.41    0.91
  -9   2  -3   -0.32    0.63
   9  -2   3    1.03    1.01
   9  -2   3    0.49    0.88
   9  -2   3    0.76    0.55
   9  -2   3    0.24    1.06
 -10   2  -3    0.05    0.97
 -10   2  -3   -0.71    1.03
 -10   2  -3    0.99    1.09
 -10   2  -3    1.17    0.96
 -10   2  -3    0.13    1.18
  10  -2   3   -0.44    1.13
  10  -2   3    1.20    1.03
  10  -2   3    0.07    0.83
 -11   2  -3    7.87    1.96
 -11   2  -3    9.79    2.20
 -11   2  -3    5.59    1.46
 -11   2  -3    7.17    1.79
 -11   2  -3    6.71    1.69
  11  -2   3    7.54    2.16
  11  -2   3    8.01    2.12
  11  -2   3    4.49    1.89
 -12   2  -3    7.94    2.14
 -12   2  -3    5.01    1.67
 -12   2  -3    9.06    2.37
 -12   2  -3    7.70    1.82
  12  -2   3   10.96    2.47
  12  -2   3   14.75    2.60
 -13   2  -3   14.38    2.84
 -13   2  -3    6.69    1.90
 -13   2  -3    5.43    2.08
  13  -2   3    9.65    2.45
  13  -2   3   13.90    2.84
  14   1  -3   -2.15    1.06
  14   1  -3    0.04    1.39
 -14  -1   3    0.96    1.13
 -14  -1   3    0.11    1.11
 -14  -1   3   -0.43    1.21
  13   1  -3   10.47    2.24
  13   1  -3   11.72    2.31
 -13  -1   3   10.13    2.03
 -13  -1   3   10.11    2.27
 -13  -1   3    5.67    1.92
  12   1  -3   -1.88    1.10
  12   1  -3    0.30    1.28
  12   1  -3    0.14    0.85
  12   1  -3    2.23    1.35
 -12  -1   3   -0.25    1.02
 -12  -1   3    0.46    0.93
 -12  -1   3    0.92    1.27
  11   1  -3    3.60    1.43
  11   1  -3    1.37    1.32
  11   1  -3    2.36    0.93
  11   1  -3    0.70    1.37
  11   1  -3    1.79    1.08
 -11  -1   3    1.88    1.44
 -11  -1   3    1.15    1.29
 -11  -1   3    0.91    1.24
  10   1  -3   29.16    2.52
  10   1  -3   29.46    2.86
  10   1  -3   26.32    3.46
  10   1  -3   24.38    3.15
  10   1  -3   34.75    2.92
 -10  -1   3   28.27    3.25
 -10  -1   3   28.83    2.36
 -10  -1   3   29.97    3.25
 -10  -1   3   27.34    3.24
 -10  -1   3   28.57    2.40
   9   1  -3   34.09    3.14
   9   1  -3   31.81    2.94
   9   1  -3   32.08    3.36
   9   1  -3   30.29    2.90
   9   1  -3   40.15    2.88
  -9  -1   3   32.09    2.59
  -9  -1   3   36.67    3.20
  -9  -1   3   38.47    2.70
  -9  -1   3   41.85    3.33
  -9  -1   3   37.66    3.20
   8   1  -3   19.30    2.48
   8   1  -3   25.56    2.52
   8   1  -3   25.40    2.57
   8   1  -3   20.84    2.03
   8   1  -3   23.44    2.22
  -8  -1   3   25.68    2.65
  -8  -1   3   25.32    1.96
  -8  -1   3   24.03    2.35
  -8  -1   3   25.19    2.06
  -8  -1   3   25.58    2.90
   7   1  -3    8.36    1.24
   7   1  -3    7.50    1.34
   7   1  -3    8.13    1.30
   7   1  -3    5.89    1.40
   7   1  -3    9.99    1.52
  -7  -1   3    5.72    1.24
  -7  -1   3    7.47    1.41
  -7  -1   3    6.25    0.95
  -7  -1   3    7.26    1.27
  -7  -1   3    6.72    1.54
  -7  -1   3    7.91    1.14
   6   1  -3   13.52    1.74
   6   1  -3   11.04    1.48
   6   1  -3   14.44    1.72
   6   1  -3   13.07    1.49
   6   1  -3   13.93    1.57
   6   1  -3   13.10    0.85
  -6  -1   3   11.92    1.58
  -6  -1   3   15.19    1.34
  -6  -1   3   12.24    1.76
  -6  -1   3   12.91    1.13
  -6  -1   3   14.40    1.77
  -6  -1   3   12.32    1.62
   5   1  -3  186.24   10.15
   5   1  -3  192.98    9.97
   5   1  -3  178.67   10.19
   5   1  -3  175.96   10.17
   5   1  -3  177.09   10.01
   5   1  -3  178.82   10.09
  -5  -1   3  175.47   10.20
  -5  -1   3  187.27   10.22
  -5  -1   3  174.73   10.34
  -5  -1   3  185.60   10.00
  -5  -1   3  174.61   10.05
  -5  -1   3  188.83   10.16
   4   1  -3   70.98    4.49
   4   1  -3   72.85    4.40
   4   1  -3   73.69    4.23
   4   1  -3   75.64    4.39
   4   1  -3   79.15    4.47
   4   1  -3   72.53    4.39
  -4  -1   3   70.68    4.56
  -4  -1   3   71.96    4.34
  -4  -1   3   79.37    4.36
  -4  -1   3   74.26    4.38
  -4  -1   3   70.08    4.41
  -4  -1   3   74.18    4.67
   3   1  -3  217.86   11.75
   3   1  -3  222.40   11.92
   3   1  -3  226.56   11.80
   3   1  -3  213.98   11.79
   3   1  -3  226.62   11.78
  -3  -1   3  220.59   11.73
  -3  -1   3  216.15   11.46
  -3  -1   3  219.96   11.88
  -3  -1   3  217.62   11.82
  -3  -1   3  210.16   11.63
  -3  -1   3  212.17   11.80
  -3  -1   3  219.50   11.95
   2   1  -3  142.75    7.29
   2   1  -3  131.22    7.18
   2   1  -3  139.01    7.25
   2   1  -3  133.00    7.36
   2   1  -3  134.34    7.03
  -2  -1   3  130.64    7.41
  -2  -1   3  126.12    7.05
  -2  -1   3  128.89    7.35
  -2  -1   3  124.82    7.27
  -2  -1   3  133.21    7.34
   1   1  -3   13.86    1.33
   1   1  -3   17.88    1.13
   1   1  -3   18.56    1.23
   1   1  -3   18.09    1.25
   1   1  -3   18.30    1.46
  -1  -1   3   20.32    1.54
  -1  -1   3   19.88    1.52
  -1  -1   3   18.14    1.51
  -1  -1   3   19.66    1.40
   0   1  -3    0.94    0.49
   0   1  -3    0.78    0.52
   0   1  -3    0.17    0.24
   0   1  -3    0.60    0.40
   0   1  -3    0.68    0.33
   0  -1   3    0.76    0.44
   0  -1   3    0.09    0.51
   0  -1   3    0.21    0.37
   0  -1   3    0.94    0.41
  -1   1  -3  720.02   37.12
  -1   1  -3  709.58   37.13
  -1   1  -3  710.73   37.06
  -1   1  -3  725.38   37.19
  -1   1  -3  691.94   37.32
  -1   1  -3  704.62   37.03
   1  -1   3  709.29   37.12
   1  -1   3  701.32   37.09
   1  -1   3  732.26   37.30
   1  -1   3  699.35   37.30
  -2   1  -3  424.27   22.46
  -2   1  -3  429.07   22.85
  -2   1  -3  419.11   22.63
  -2   1  -3  434.73   22.38
  -2   1  -3  424.02   22.69
  -2   1  -3  453.41   22.59
  -2   1  -3  437.22   22.68
   2  -1   3  459.27   22.77
   2  -1   3  407.97   22.47
   2  -1   3  414.51   22.43
   2  -1   3  405.24   22.82
   2  -1   3  420.81   22.79
  -3   1  -3   43.50    2.97
  -3   1  -3   45.86    3.19
  -3   1  -3   47.69    2.69
  -3   1  -3   50.21    3.05
  -3   1  -3   43.95    2.63
  -3   1  -3   44.85    2.99
   3  -1   3   41.62    3.17
   3  -1   3   44.33    3.12
   3  -1   3   45.61    2.68
   3  -1   3   36.34    2.94
   3  -1   3   45.89    2.72
  -4   1  -3   10.27    1.02
  -4   1  -3    8.93    1.39
  -4   1  -3   11.55    1.53
  -4   1  -3    8.34    1.36
   4  -1   3   10.25    1.03
   4  -1   3   10.07    1.51
   4  -1   3   10.38    1.40
   4  -1   3    8.51    1.47
   4  -1   3    8.96    1.01
  -5   1  -3    1.85    0.57
  -5   1  -3    0.58    0.66
  -5   1  -3    1.59    0.70
  -5   1  -3    3.41    0.89
   5  -1   3    2.38    0.93
   5  -1   3    0.36    0.66
   5  -1   3    1.78    0.47
   5  -1   3    1.92    1.06
   5  -1   3    2.05    0.59
   5  -1   3    2.92    0.59
  -6   1  -3  100.16    5.98
  -6   1  -3  100.43    6.48
  -6   1  -3  112.39    6.53
  -6   1  -3  112.35    6.63
   6  -1   3   99.96    5.95
   6  -1   3  105.61    5.90
   6  -1   3   96.31    6.83
   6  -1   3  101.31    6.66
  -7   1  -3    7.90    1.54
  -7   1  -3    6.61    1.47
  -7   1  -3   10.71    1.73
  -7   1  -3    8.75    1.27
   7  -1   3   11.46    1.99
   7  -1   3    9.70    1.69
   7  -1   3    9.45    1.13
   7  -1   3    9.09    1.22
   7  -1   3    6.35    1.62
  -8   1  -3   34.98    3.61
  -8   1  -3   37.88    3.06
  -8   1  -3   32.79    3.24
  -8   1  -3   32.59    2.59
   8  -1   3   33.23    2.40
   8  -1   3   36.06    3.47
   8  -1   3   29.53    3.78
   8  -1   3   38.06    3.28
   8  -1   3   34.14    2.52
  -9   1  -3   76.09    5.39
  -9   1  -3   81.85    5.77
  -9   1  -3   79.36    5.05
  -9   1  -3   80.95    5.77
  -9   1  -3   75.53    5.50
   9  -1   3   80.32    5.83
   9  -1   3   72.26    5.62
   9  -1   3   74.32    6.02
 -10   1  -3    0.93    1.08
 -10   1  -3    3.82    1.49
 -10   1  -3    2.75    1.46
 -10   1  -3    4.09    1.43
  10  -1   3    1.95    1.44
  10  -1   3    3.75    1.60
  10  -1   3    2.76    1.66
 -11   1  -3   12.60    2.47
 -11   1  -3   13.44    2.30
 -11   1  -3   13.11    2.41
 -11   1  -3   11.42    2.40
  11  -1   3   11.31    2.45
  11  -1   3   12.07    2.66
  11  -1   3   14.17    2.49
 -12   1  -3   13.67    2.80
 -12   1  -3   13.22    2.26
 -12   1  -3   16.37    2.81
 -12   1  -3   17.49    2.95
  12  -1   3   18.29    3.13
  12  -1   3   10.99    2.51
 -13   1  -3  125.55    8.35
 -13   1  -3  120.46    8.16
 -13   1  -3  110.95    7.65
 -13   1  -3  117.57    8.32
  13  -1   3   98.06    7.96
  13  -1   3  102.85    8.12
  14   0  -3   12.48    2.50
 -14   0   3   14.31    2.91
 -14   0   3   15.52    2.73
 -14   0   3   12.70    2.49
  13   0  -3    2.28    1.63
  13   0  -3    0.58    1.21
  13   0  -3   -0.51    0.77
 -13   0   3   -0.03    1.30
 -13   0   3    0.86    1.34
 -13   0   3    0.27    0.89
  12   0  -3    3.00    1.63
  12   0  -3    3.30    1.15
  12   0  -3    4.81    1.81
  12   0  -3    3.11    1.55
 -12   0   3    2.95    1.53
 -12   0   3    7.64    1.88
 -12   0   3    4.44    1.44
  11   0  -3   18.40    2.74
  11   0  -3   21.48    2.89
  11   0  -3   22.11    2.39
  11   0  -3   24.50    2.85
  11   0  -3   17.69    3.05
 -11   0   3   16.40    2.68
 -11   0   3   18.28    2.66
 -11   0   3   16.53    2.71
 -11   0   3   21.33    2.29
  10   0  -3   53.11    4.11
  10   0  -3   51.70    3.70
  10   0  -3   48.11    3.90
  10   0  -3   50.92    4.53
  10   0  -3   49.98    4.11
 -10   0   3   57.24    3.80
 -10   0   3   44.32    3.90
 -10   0   3   56.66    4.31
 -10   0   3   59.16    4.35
   9   0  -3   57.20    3.82
   9   0  -3   57.20    4.23
   9   0  -3   52.07    4.03
   9   0  -3   48.00    3.90
   9   0  -3   54.70    4.49
  -9   0   3   63.92    4.40
  -9   0   3   55.69    4.17
  -9   0   3   55.06    3.86
  -9   0   3   57.06    4.40
  -9   0   3   57.61    3.55
   8   0  -3  177.08   10.47
   8   0  -3  176.36   10.60
   8   0  -3  169.41   10.18
   8   0  -3  180.97   10.07
   8   0  -3  175.95   10.25
  -8   0   3  171.87   10.13
  -8   0   3  181.73    9.78
  -8   0   3  180.41   10.38
  -8   0   3  174.84   10.49
  -8   0   3  193.30   10.75
   7   0  -3  207.94   11.80
   7   0  -3  209.67   11.84
   7   0  -3  226.97   12.07
   7   0  -3  214.71   11.69
   7   0  -3  203.62   12.11
  -7   0   3  208.93   11.90
  -7   0   3  211.69   11.80
  -7   0   3  216.55   12.30
  -7   0   3  205.55   11.38
   6   0  -3  163.13    8.78
   6   0  -3  154.05    9.09
   6   0  -3  153.26    8.85
   6   0  -3  157.56    8.84
   6   0  -3  164.90    9.04
  -6   0   3  152.42    9.01
  -6   0   3  160.37    9.31
  -6   0   3  161.86    8.47
  -6   0   3  162.66    8.94
  -6   0   3  146.66    8.83
  -6   0   3  145.16    9.06
   5   0  -3  835.79   41.43
   5   0  -3  796.08   41.57
   5   0  -3  846.36   41.53
   5   0  -3  856.60   41.49
   5   0  -3  776.54   41.65
  -5   0   3  851.79   41.66
  -5   0   3  791.08   41.07
  -5   0   3  801.68   41.55
  -5   0   3  747.26   41.73
  -5   0   3  659.23   41.49
  -5   0   3  736.56   41.43
  -5   0   3  770.49   41.89
   4   0  -3   11.31    1.23
   4   0  -3    8.37    1.18
   4   0  -3   10.49    1.17
   4   0  -3    9.36    1.08
   4   0  -3   11.16    1.27
  -4   0   3    9.92    1.16
  -4   0   3    9.21    1.11
  -4   0   3    8.64    1.27
  -4   0   3    8.59    1.37
  -4   0   3    8.93    0.67
  -4   0   3   10.94    1.16
  -4   0   3    9.00    1.17
  -4   0   3   10.27    0.81
   3   0  -3   98.14    5.82
   3   0  -3  114.73    5.85
   3   0  -3   98.36    5.90
   3   0  -3  110.55    5.80
  -3   0   3  101.98    6.06
  -3   0   3  106.75    5.83
  -3   0   3  103.17    5.62
  -3   0   3   94.32    5.59
  -3   0   3  101.48    6.04
  -3   0   3  110.77    5.85
  -3   0   3   98.96    5.38
  -3   0   3  102.44    5.89
  -3   0   3   98.19    5.46
   2   0  -3   19.07    1.17
   2   0  -3   20.00    1.44
   2   0  -3   20.20    1.58
   2   0  -3   19.74    1.38
   2   0  -3   17.68    1.38
  -2   0   3   18.86    1.65
  -2   0   3   17.19    1.64
  -2   0   3   17.02    1.33
  -2   0   3   18.24    1.12
  -2   0   3   20.48    1.45
  -2   0   3   20.23    1.61
  -2   0   3   15.84    1.62
   1   0  -3   29.33    1.91
   1   0  -3   28.41    1.71
   1   0  -3   30.94    2.01
   1   0  -3   32.22    2.09
   1   0  -3   30.61    1.83
  -1   0   3   32.30    2.01
  -1   0   3   29.50    2.01
  -1   0   3   29.02    2.03
  -1   0   3   28.59    2.09
  -1   0   3   25.25    2.05
  -1   0   3   30.48    1.62
   0   0  -3   93.59    5.38
   0   0  -3   96.68    5.20
   0   0  -3   96.11    5.42
   0   0  -3  103.54    5.45
   0   0  -3  104.06    5.53
   0   0   3   96.94    5.45
   0   0   3   95.11    5.48
   0   0   3  106.56    5.58
   0   0   3   91.49    5.41
   0   0   3   89.22    5.24
  -1   0  -3   48.16    2.75
  -1   0  -3   43.35    2.91
  -1   0  -3   43.36    2.71
  -1   0  -3   47.53    2.92
   1   0   3   48.62    2.97
   1   0   3   45.58    2.80
   1   0   3   45.43    2.77
   1   0   3   43.72    3.01
   1   0   3   48.04    2.74
  -2   0  -3    0.47    0.60
  -2   0  -3    0.36    0.31
  -2   0  -3   -0.11    0.34
  -2   0  -3    0.25    0.41
  -2   0  -3    0.51    0.67
   2   0   3    0.42    0.15
   2   0   3    0.92    0.56
   2   0   3    0.86    0.75
   2   0   3    0.53    0.38
   2   0   3    1.12    0.34
  -3   0  -3   15.16    1.06
  -3   0  -3   15.98    1.72
  -3   0  -3   13.88    1.84
  -3   0  -3   14.29    0.94
  -3   0  -3   12.98    1.51
  -3   0  -3   17.31    1.77
   3   0   3   12.67    1.01
   3   0   3   19.16    1.60
   3   0   3   14.56    1.84
   3   0   3   15.88    1.12
   3   0   3   13.12    0.98
   3   0   3   16.19    1.39
  -4   0  -3   33.74    2.60
  -4   0  -3   33.44    2.58
  -4   0  -3   35.80    2.09
  -4   0  -3   30.40    2.58
   4   0   3   34.46    2.43
   4   0   3   33.46    2.84
   4   0   3   35.85    2.68
   4   0   3   30.32    2.92
   4   0   3   35.64    2.09
   4   0   3   36.90    2.16
  -5   0  -3    1.86    0.90
  -5   0  -3    1.71    0.75
  -5   0  -3    3.08    0.57
  -5   0  -3    3.63    1.02
   5   0   3    3.84    1.20
   5   0   3    2.50    0.46
   5   0   3    1.44    1.02
   5   0   3    1.22    0.65
   5   0   3    2.68    0.83
   5   0   3    1.09    0.42
  -6   0  -3    5.89    1.37
  -6   0  -3    8.02    1.46
  -6   0  -3    7.94    0.99
  -6   0  -3    6.83    1.39
   6   0   3    5.66    1.50
   6   0   3    7.05    0.83
   6   0   3    9.00    1.29
   6   0   3    6.90    1.40
   6   0   3    5.43    1.66
   6   0   3    7.19    0.84
  -7   0  -3    5.06    0.92
  -7   0  -3    3.33    1.23
  -7   0  -3    6.99    1.61
  -7   0  -3    4.85    1.48
   7   0   3    2.64    0.94
   7   0   3    4.42    0.69
   7   0   3    5.57    1.73
   7   0   3    2.36    1.36
   7   0   3    6.18    1.52
   7   0   3    5.66    0.75
  -8   0  -3  172.48   10.06
  -8   0  -3  161.77    9.33
  -8   0  -3  166.22   10.11
  -8   0  -3  172.15   10.31
   8   0   3  173.49    9.60
   8   0   3  150.03   10.11
   8   0   3  165.76   10.40
   8   0   3  161.07   10.74
  -9   0  -3   52.91    4.33
  -9   0  -3   53.39    4.39
  -9   0  -3   57.60    4.58
   9   0   3   57.19    3.93
   9   0   3   53.46    4.59
   9   0   3   50.88    4.96
   9   0   3   61.88    4.79
 -10   0  -3   39.81    4.47
 -10   0  -3   46.29    3.88
 -10   0  -3   40.46    3.70
  10   0   3   38.87    3.80
  10   0   3   43.13    4.32
  10   0   3   37.17    4.45
 -11   0  -3    4.93    1.84
 -11   0  -3    7.25    1.83
 -11   0  -3    4.92    1.59
  11   0   3    6.97    1.93
  11   0   3    3.46    1.66
  11   0   3    9.18    2.38
 -12   0  -3    9.24    2.10
 -12   0  -3    6.05    2.00
 -12   0  -3    3.97    1.63
 -12   0  -3    7.50    2.26
  12   0   3    9.58    2.49
  12   0   3    5.92    1.94
 -13   0  -3   35.36    4.34
 -13   0  -3   35.42    4.52
 -13   0  -3   32.17    3.89
 -13   0  -3   40.10    4.48
  13   0   3   36.06    4.43
  14  -1  -3   80.32    6.01
  14  -1  -3   78.94    6.57
  14  -1  -3   93.55    6.86
 -14   1   3   81.31    6.42
 -14   1   3   84.93    6.65
 -14   1   3   92.62    6.79
  13  -1  -3   11.02    2.23
  13  -1  -3    8.96    2.35
  13  -1  -3    8.11    1.77
 -13   1   3   10.80    2.21
 -13   1   3   11.76    2.25
 -13   1   3    8.61    2.26
  12  -1  -3   13.38    2.58
  12  -1  -3   10.88    2.72
  12  -1  -3   14.37    2.59
  12  -1  -3   13.65    2.17
 -12   1   3   13.26    2.54
 -12   1   3   16.49    2.58
 -12   1   3   14.17    2.53
 -12   1   3   12.68    1.97
  11  -1  -3    1.87    1.22
  11  -1  -3    0.14    1.19
  11  -1  -3    1.15    1.02
  11  -1  -3   -2.51    1.23
 -11   1   3    1.96    1.03
 -11   1   3   -0.25    1.04
 -11   1   3    1.33    0.82
 -11   1   3    0.99    1.21
 -11   1   3    1.69    0.84
  10  -1  -3  125.14    7.50
  10  -1  -3  111.30    7.76
  10  -1  -3  125.89    7.24
  10  -1  -3  119.85    7.65
  10  -1  -3  109.23    8.01
 -10   1   3  124.40    8.01
 -10   1   3  134.05    7.82
 -10   1   3  126.46    7.51
 -10   1   3  111.28    7.78
 -10   1   3  121.34    7.17
   9  -1  -3   59.09    4.60
   9  -1  -3   62.99    3.99
   9  -1  -3   61.16    4.36
   9  -1  -3   58.11    4.16
   9  -1  -3   49.69    4.30
  -9   1   3   63.52    3.92
  -9   1   3   55.22    4.24
  -9   1   3   69.80    4.77
  -9   1   3   61.54    4.20
   8  -1  -3   47.35    3.35
   8  -1  -3   44.75    3.64
   8  -1  -3   36.63    3.09
   8  -1  -3   48.51    3.51
   8  -1  -3   45.25    3.00
  -8   1   3   39.43    3.36
  -8   1   3   45.93    3.33
  -8   1   3   37.93    3.19
  -8   1   3   47.47    3.66
  -8   1   3   42.97    2.88
   7  -1  -3    7.97    1.27
   7  -1  -3    7.55    1.29
   7  -1  -3    7.38    1.45
   7  -1  -3    6.16    1.24
   7  -1  -3    6.78    1.07
  -7   1   3    7.47    1.28
  -7   1   3    8.30    0.98
  -7   1   3    7.49    1.50
  -7   1   3    8.21    1.39
  -7   1   3    6.05    1.17
   6  -1  -3   24.34    1.89
   6  -1  -3   22.85    2.07
   6  -1  -3   30.12    2.37
   6  -1  -3   24.79    2.03
   6  -1  -3   29.34    2.09
  -6   1   3   26.80    2.03
  -6   1   3   22.76    2.60
  -6   1   3   24.42    2.16
  -6   1   3   22.78    2.12
  -6   1   3   26.38    1.68
   5  -1  -3    2.13    0.74
   5  -1  -3    1.43    0.52
   5  -1  -3    2.61    0.73
   5  -1  -3    0.53    0.54
  -5   1   3   -0.06    0.40
  -5   1   3    1.99    0.84
  -5   1   3    1.44    0.61
  -5   1   3    1.30    0.29
  -5   1   3    1.98    0.46
  -5   1   3    1.43    0.54
   4  -1  -3   13.16    1.19
   4  -1  -3   12.41    1.53
   4  -1  -3   14.56    1.22
   4  -1  -3   10.52    1.38
  -4   1   3   12.85    1.09
  -4   1   3   14.25    0.75
  -4   1   3   12.76    1.82
  -4   1   3   11.36    1.65
  -4   1   3   11.99    1.44
  -4   1   3   13.23    1.21
  -4   1   3   12.85    1.54
  -4   1   3   11.51    1.02
   3  -1  -3   39.16    2.12
   3  -1  -3   39.79    2.54
   3  -1  -3   38.09    2.20
   3  -1  -3   40.64    2.50
   3  -1  -3   38.11    2.66
   3  -1  -3   38.82    2.64
  -3   1   3   36.44    2.63
  -3   1   3   39.14    2.17
  -3   1   3   40.38    2.82
  -3   1   3   42.15    2.52
  -3   1   3   36.94    2.45
  -3   1   3   37.06    2.17
  -3   1   3   39.54    2.80
   2  -1  -3  138.15    7.67
   2  -1  -3  139.60    7.61
   2  -1  -3  126.39    7.43
   2  -1  -3  143.06    7.52
   2  -1  -3  136.62    7.26
  -2   1   3  126.95    7.61
  -2   1   3  137.99    7.53
  -2   1   3  133.42    7.43
  -2   1   3  131.87    7.64
  -2   1   3  145.99    7.77
   1  -1  -3   12.98    1.03
   1  -1  -3   11.14    1.17
   1  -1  -3   12.49    1.12
   1  -1  -3   12.53    0.72
   1  -1  -3   10.51    1.21
  -1   1   3   12.94    1.11
  -1   1   3   13.50    1.38
  -1   1   3   11.90    1.23
  -1   1   3   13.55    1.42
  -1   1   3   11.81    1.27
   0  -1  -3  127.81    7.23
   0  -1  -3  128.89    7.14
   0  -1  -3  126.88    6.98
   0  -1  -3  131.82    7.23
   0  -1  -3  130.29    7.23
   0   1   3  132.77    7.28
   0   1   3  132.63    7.21
   0   1   3  129.81    6.99
  -1  -1  -3  142.07    8.08
  -1  -1  -3  146.29    8.32
  -1  -1  -3  150.61    8.03
   1   1   3  142.56    8.08
   1   1   3  150.27    7.75
   1   1   3  155.74    8.27
   1   1   3  145.69    8.16
   1   1   3  152.28    8.04
  -2  -1  -3  177.43    9.99
  -2  -1  -3  180.56   10.39
  -2  -1  -3  186.16    9.63
  -2  -1  -3  167.65    9.51
  -2  -1  -3  175.74    9.91
  -2  -1  -3  169.91   10.06
   2   1   3  179.10    9.58
   2   1   3  185.24   10.27
   2   1   3  200.66   10.07
   2   1   3  178.22   10.03
   2   1   3  192.14    9.72
   2   1   3  175.85    9.79
  -3  -1  -3    3.03    0.77
  -3  -1  -3    3.02    0.42
  -3  -1  -3    3.18    0.88
  -3  -1  -3    3.20    0.85
   3   1   3    3.82    0.36
   3   1   3    6.01    1.14
   3   1   3    2.85    0.71
   3   1   3    4.05    0.88
   3   1   3    3.21    0.64
   3   1   3    2.99    0.50
  -4  -1  -3   16.92    1.99
  -4  -1  -3   17.00    0.98
  -4  -1  -3   15.61    1.87
  -4  -1  -3   15.39    1.81
   4   1   3   15.45    1.10
   4   1   3   15.51    1.79
   4   1   3   13.38    1.72
   4   1   3   16.15    1.25
   4   1   3   17.48    2.09
  -5  -1  -3   22.64    2.43
  -5  -1  -3   20.54    2.24
  -5  -1  -3   22.59    2.28
  -5  -1  -3   20.37    1.31
   5   1   3   19.97    1.26
   5   1   3   22.09    2.21
   5   1   3   17.97    1.08
   5   1   3   22.54    2.09
   5   1   3   20.49    1.42
   5   1   3   14.69    2.23
  -6  -1  -3   33.93    2.10
  -6  -1  -3   36.41    2.92
  -6  -1  -3   37.64    2.88
  -6  -1  -3   33.77    2.80
   6   1   3   29.21    1.86
   6   1   3   30.80    2.84
   6   1   3   31.16    3.05
   6   1   3   30.33    2.01
   6   1   3   36.81    2.75
  -7  -1  -3   16.64    2.38
  -7  -1  -3   17.12    1.50
  -7  -1  -3   20.60    2.46
  -7  -1  -3   21.34    2.53
   7   1   3   20.56    2.74
   7   1   3   21.98    2.69
   7   1   3   23.61    2.45
  -8  -1  -3   20.42    2.58
  -8  -1  -3   23.68    2.78
  -8  -1  -3   19.49    2.74
   8   1   3   19.46    2.78
   8   1   3   23.05    3.07
   8   1   3   22.37    2.53
  -9  -1  -3  175.75   10.74
  -9  -1  -3  166.76   10.46
  -9  -1  -3  158.98   10.33
   9   1   3  173.40   10.13
   9   1   3  175.51   10.93
   9   1   3  170.93   10.74
 -10  -1  -3   23.93    3.26
 -10  -1  -3   18.98    3.08
 -10  -1  -3   20.52    2.96
  10   1   3   22.93    3.44
  10   1   3   23.81    3.20
 -11  -1  -3   26.71    3.38
 -11  -1  -3   24.18    3.39
 -11  -1  -3   26.88    3.55
  11   1   3   21.21    3.36
  11   1   3   27.04    3.88
 -12  -1  -3    4.92    1.89
 -12  -1  -3    5.14    1.93
 -12  -1  -3    4.45    1.52
  12   1   3    5.77    1.94
  12   1   3    3.11    1.47
  14  -2  -3   49.71    5.45
  14  -2  -3   41.47    5.03
 -14   2   3   61.67    5.17
 -14   2   3   53.91    4.64
  13  -2  -3    1.04    1.69
  13  -2  -3    2.37    1.07
  13  -2  -3    0.84    0.93
 -13   2   3    0.44    1.45
 -13   2   3    1.37    1.23
 -13   2   3   -0.47    0.85
  12  -2  -3   11.47    2.27
  12  -2  -3   12.58    2.03
  12  -2  -3    8.62    2.64
  12  -2  -3    6.57    2.07
 -12   2   3   12.52    2.17
 -12   2   3   12.03    2.52
 -12   2   3   11.43    2.29
 -12   2   3   14.68    2.20
  11  -2  -3   24.26    3.03
  11  -2  -3   20.24    2.89
  11  -2  -3   18.82    3.18
  11  -2  -3   22.27    2.51
 -11   2   3   22.05    2.63
 -11   2   3   18.98    2.62
 -11   2   3   22.59    3.23
 -11   2   3   24.13    3.10
  10  -2  -3   19.47    2.77
[truncated: 761,234 more chars]
