# Supplementary material for: Hexa­aqua­dodeca-μ2-iodido-octahedro-hexa­tantalum diiodide tetra­hydrate
Source: IUCrdata. 2021 Mar 31;6(Pt 3):x210304. doi: 10.1107/S2414314621003047 (PMC9462323; doi:10.1107/S2414314621003047)
Supplement: Supplementary file 2 [file x-06-x210304-Isup2.hkl]

data_I                                                                          
_shelx_title ' FS140 in P-1'                                                    
_shelx_refln_list_code          4                                               
_shelx_F_calc_maximum      643.57                                               
_exptl_crystal_F_000      1280.00                                               
_reflns_d_resolution_high  0.6901                                               
                                                                                
loop_                                                                           
 _space_group_symop_operation_xyz                                               
 'x, y, z'                                                                      
 '-x, -y, -z'                                                                   
                                                                                
_cell_length_a    10.0094                                                       
_cell_length_b    10.1178                                                       
_cell_length_c    10.4977                                                       
_cell_angle_alpha 117.451                                                       
_cell_angle_beta   97.465                                                       
_cell_angle_gamma  96.344                                                       
                                                                                
_shelx_F_squared_multiplier     1.000                                           
                                                                                
loop_                                                                           
 _refln_index_h                                                                 
 _refln_index_k                                                                 
 _refln_index_l                                                                 
 _refln_F_squared_calc                                                          
 _refln_F_squared_meas                                                          
 _refln_F_squared_sigma                                                         
 _refln_observed_status                                                         
   2   0   0       5865.65       6213.52       119.67 o                         
   3   0   0      21889.08      22526.33       409.35 o                         
   4   0   0      81894.19      79472.90      1312.89 o                         
   5   0   0      58066.68      57997.09      1103.34 o                         
   6   0   0       3614.95       3708.19       169.48 o                         
   7   0   0        732.14        844.11       100.62 o                         
   8   0   0        283.72        325.51       138.94 o                         
   9   0   0       6264.69       6124.87       267.38 o                         
  10   0   0       1214.79       1186.75       164.69 o                         
  11   0   0        683.16        956.27       179.51 o                         
  12   0   0       6545.23       6782.80       413.50 o                         
  13   0   0       6702.99       6309.56       451.57 o                         
  14   0   0        129.29        102.92       231.97 o                         
 -14   1   0       8257.39       7668.67       633.94 o                         
 -13   1   0       7956.76       7044.10       463.31 o                         
 -12   1   0       6109.86       6443.67       414.04 o                         
 -11   1   0      14527.72      13863.52       627.83 o                         
 -10   1   0       9224.22       9577.53       369.15 o                         
  -9   1   0      55052.20      56470.36      1080.15 o                         
  -8   1   0      52267.70      53370.43      1010.40 o                         
  -7   1   0      49650.27      50613.90       946.61 o                         
  -6   1   0      67955.39      67017.78      1201.42 o                         
  -5   1   0      68328.55      64717.01      1094.52 o                         
  -4   1   0      49652.96      50142.48       848.11 o                         
  -3   1   0      34410.14      35692.47       622.60 o                         
  -2   1   0      11403.70      11807.00       191.46 o                         
   1   1   0       5060.55       5475.16       130.35 o                         
   2   1   0      19126.04      18994.47       354.72 o                         
   3   1   0      67739.91      66059.66      1035.78 o                         
   4   1   0      19934.25      20389.67       390.42 o                         
   5   1   0      20794.90      19668.72       579.36 o                         
   6   1   0       6258.56       6123.47       204.57 o                         
   7   1   0      29990.66      29085.82       641.22 o                         
   8   1   0        112.55        276.55        99.98 o                         
   9   1   0       1667.76       2093.65       212.87 o                         
  10   1   0       5629.89       5669.13       314.57 o                         
  11   1   0      12062.65      12600.96       526.04 o                         
  12   1   0       1899.54       1969.98       260.19 o                         
  13   1   0         34.80        265.23       256.83 o                         
 -14   2   0       5335.73       5369.04       429.83 o                         
 -13   2   0       4349.61       4258.24       385.82 o                         
 -12   2   0      13074.62      13647.36       604.71 o                         
 -11   2   0      12931.90      13152.56       495.27 o                         
 -10   2   0       4478.02       4575.63       271.74 o                         
  -9   2   0      71288.92      74076.26      1304.87 o                         
  -8   2   0       2233.76       2365.79       142.31 o                         
  -7   2   0       5133.74       4876.71       184.12 o                         
  -6   2   0        605.21        587.53        72.99 o                         
  -5   2   0      74426.60      74432.42      1236.32 o                         
  -4   2   0      45549.59      46602.88       755.69 o                         
  -3   2   0      48770.86      49005.64       852.13 o                         
  -2   2   0      20583.32      20934.19       349.54 o                         
  -1   2   0       7755.84       8341.43       174.42 o                         
   0   2   0      19916.66      20248.63       430.32 o                         
   1   2   0        481.76        741.45        47.11 o                         
   2   2   0      33605.56      33089.02       507.87 o                         
   3   2   0        563.61        800.02        53.91 o                         
   4   2   0        475.93        468.18        58.80 o                         
   5   2   0       3220.67       2958.69       146.27 o                         
   6   2   0      12119.03      12552.74       367.59 o                         
   7   2   0      21252.77      20312.73       487.34 o                         
   8   2   0      16145.97      16519.61       476.49 o                         
   9   2   0       2512.85       2508.55       210.03 o                         
  10   2   0       5477.61       5693.47       321.19 o                         
  11   2   0       2498.14       2337.46       254.25 o                         
  12   2   0       9808.61       9262.08       582.26 o                         
  13   2   0       3665.28       3761.30       524.16 o                         
 -14   3   0       8500.48       7277.67       743.95 o                         
 -13   3   0      14152.26      13832.98       675.93 o                         
 -12   3   0       2692.58       2694.27       226.95 o                         
 -11   3   0      10158.50       9964.54       408.14 o                         
 -10   3   0        772.35        750.07       139.49 o                         
  -9   3   0       7833.62       7205.64       275.47 o                         
  -8   3   0       2934.90       2510.95       139.40 o                         
  -7   3   0      18397.18      18163.90       382.02 o                         
  -6   3   0       7729.59       7512.68       203.98 o                         
  -5   3   0      44780.57      44098.34       802.59 o                         
  -4   3   0       1955.07       2139.14       106.84 o                         
  -3   3   0      33978.87      34637.39       597.88 o                         
  -2   3   0      29206.06      28617.86       517.38 o                         
  -1   3   0      28226.73      28512.14       568.11 o                         
   0   3   0      26674.81      26404.73       566.03 o                         
   1   3   0      77456.01      76279.09      1362.29 o                         
   2   3   0      31972.97      33611.55       609.47 o                         
   3   3   0        530.60        698.79        83.49 o                         
   4   3   0       6002.52       6121.20       214.01 o                         
   5   3   0       2891.18       3426.80       185.27 o                         
   6   3   0      35926.64      35953.04       811.41 o                         
   7   3   0      28712.44      27433.93       743.97 o                         
   8   3   0        252.32        173.61       116.83 o                         
   9   3   0      95881.50      97737.86      2017.03 o                         
  10   3   0      19168.60      19396.81       625.61 o                         
  11   3   0       1954.97       2043.53       243.96 o                         
  12   3   0        222.56        310.23       236.56 o                         
  13   3   0       2811.65       2152.17       475.61 o                         
 -14   4   0       1767.18       1622.19       345.00 o                         
 -13   4   0        251.44        194.97       202.10 o                         
 -12   4   0      22218.09      22038.05       815.45 o                         
 -11   4   0      61481.01      60918.03      2111.92 o                         
 -10   4   0       2878.29       2589.70       204.99 o                         
  -9   4   0      14259.69      14269.59       379.18 o                         
  -8   4   0       2577.75       2695.73       159.00 o                         
  -7   4   0      87443.73      88895.56      1495.04 o                         
  -6   4   0       2548.56       2477.49       144.65 o                         
  -5   4   0       1232.52       1443.43       110.60 o                         
  -4   4   0       2770.58       2884.81       128.90 o                         
  -3   4   0      21900.96      21130.09       415.26 o                         
  -2   4   0         99.05        117.21        47.03 o                         
  -1   4   0       1834.51       2071.69       161.18 o                         
   0   4   0       3345.32       3525.03       125.07 o                         
   1   4   0        174.71        182.04        66.00 o                         
   2   4   0       5002.22       5093.34       172.16 o                         
   3   4   0      69662.58      68740.37      1277.21 o                         
   4   4   0        245.72        392.01        84.92 o                         
   5   4   0      15022.79      14982.37       570.43 o                         
   6   4   0      66472.59      66582.74      1374.52 o                         
   7   4   0      14422.13      13654.60       562.81 o                         
   8   4   0      28892.45      28993.85       774.08 o                         
   9   4   0      27860.52      30087.45       900.07 o                         
  10   4   0         69.86        286.75       215.05 o                         
  11   4   0      17054.22      16766.96       754.93 o                         
  12   4   0      35725.91      37242.41      2073.50 o                         
 -14   5   0        274.58        224.15       374.80 o                         
 -13   5   0        926.21        438.96       216.80 o                         
 -12   5   0      43055.94      43788.64      1232.66 o                         
 -11   5   0      32024.41      34458.48      1181.99 o                         
 -10   5   0        927.63        936.28       178.97 o                         
  -9   5   0        979.80        875.57       132.72 o                         
  -8   5   0      50303.89      52003.85      1284.04 o                         
  -7   5   0      21725.19      22420.84       553.63 o                         
  -6   5   0      13755.65      13539.69       391.23 o                         
  -5   5   0      21350.10      21655.00       504.02 o                         
  -4   5   0        552.45        701.36        86.71 o                         
  -3   5   0      18579.28      18582.60       380.99 o                         
  -2   5   0       3456.94       3871.29       134.99 o                         
  -1   5   0      10459.53      10725.60       372.96 o                         
   0   5   0     168562.12     168549.69      3159.73 o                         
   1   5   0        686.09        856.16        64.34 o                         
   2   5   0       9620.10       9846.10       247.67 o                         
   3   5   0      10397.57      10150.93       277.71 o                         
   4   5   0     100236.58      99435.70      2082.05 o                         
   5   5   0      50909.64      50711.50      1250.55 o                         
   6   5   0      18477.22      18012.31       727.82 o                         
   7   5   0      19330.96      19191.87       527.71 o                         
   8   5   0      22204.96      21888.79       703.38 o                         
   9   5   0       4071.66       4809.59       396.92 o                         
  10   5   0        188.67         78.52       190.76 o                         
  11   5   0       9510.77      10172.74       684.47 o                         
 -13   6   0        258.79        375.66       290.34 o                         
 -12   6   0       1847.87       2031.23       292.51 o                         
 -11   6   0        298.70         42.73       195.91 o                         
 -10   6   0      12484.50      13090.84       563.41 o                         
  -9   6   0         58.69         86.41       145.48 o                         
  -8   6   0       2829.50       2692.83       252.23 o                         
  -7   6   0       2112.72       2201.90       174.19 o                         
  -6   6   0       2854.79       2390.86       171.99 o                         
  -5   6   0      55275.29      55765.85      1148.37 o                         
  -4   6   0      85518.65      86334.01      1597.51 o                         
  -3   6   0       3218.37       3802.56       143.99 o                         
  -2   6   0      10666.16      10511.57       352.84 o                         
  -1   6   0       8493.93       8862.88       310.09 o                         
   0   6   0      36557.84      37138.13       726.34 o                         
   1   6   0      47697.06      47850.93       871.24 o                         
   2   6   0        162.79        118.96        48.92 o                         
   3   6   0      58856.14      57278.33      1156.46 o                         
   4   6   0       1155.23       1176.62       174.44 o                         
   5   6   0      20594.08      19050.84       656.94 o                         
   6   6   0        307.93        476.93       164.73 o                         
   7   6   0      18109.90      17767.44       667.16 o                         
   8   6   0       3296.07       3369.02       386.11 o                         
   9   6   0         28.04        112.76       221.82 o                         
  10   6   0       2824.68       2777.88       389.28 o                         
  11   6   0       2693.21       2509.19       399.73 o                         
 -13   7   0        427.17        419.21       283.48 o                         
 -12   7   0       8965.06       8225.17       654.27 o                         
 -11   7   0       1581.59       1221.49       242.66 o                         
 -10   7   0       2934.03       2661.44       285.87 o                         
  -9   7   0       2573.07       2932.29       272.82 o                         
  -8   7   0       1578.95       1444.25       190.92 o                         
  -7   7   0        561.76        467.11       114.88 o                         
  -6   7   0       1171.07        985.51       128.68 o                         
  -5   7   0       7116.03       6950.87       274.48 o                         
  -4   7   0      26344.02      26487.06       615.07 o                         
  -3   7   0       2226.70       2331.09       153.05 o                         
  -2   7   0      94199.48      95385.01      2023.79 o                         
  -1   7   0      27833.12      27548.91       684.20 o                         
   0   7   0      27984.25      28374.37       583.73 o                         
   1   7   0      73370.92      75125.17      1493.12 o                         
   2   7   0       9182.71       9873.79       325.98 o                         
   3   7   0       3192.76       3278.29       242.47 o                         
   4   7   0       1861.13       1769.25       216.72 o                         
   5   7   0       1090.76        786.51       174.76 o                         
   6   7   0       1933.86       1912.48       261.29 o                         
   7   7   0         15.56        152.50       159.53 o                         
   8   7   0       4245.31       4490.38       566.31 o                         
   9   7   0       2179.22       1887.46       345.38 o                         
  10   7   0        113.13        -88.81       240.51 o                         
 -12   8   0        112.03        519.24       316.32 o                         
 -11   8   0       1146.72        664.02       277.93 o                         
 -10   8   0        259.45        461.20       210.68 o                         
  -9   8   0      32258.38      32429.72       891.65 o                         
  -8   8   0      43417.55      45702.32      1126.41 o                         
  -7   8   0       3111.54       2954.02       215.54 o                         
  -6   8   0       9271.80       9161.03       358.00 o                         
  -5   8   0      36883.51      36850.62       788.50 o                         
  -4   8   0       6555.47       6499.54       242.12 o                         
  -3   8   0      14067.40      13766.55       409.44 o                         
  -2   8   0      35464.03      35700.27       873.58 o                         
  -1   8   0       2906.08       2662.95       181.11 o                         
   0   8   0        416.17        378.04       106.48 o                         
   1   8   0      45149.30      45903.97       972.43 o                         
   2   8   0      30447.75      29885.83       798.93 o                         
   3   8   0       1369.57       1436.47       196.07 o                         
   4   8   0        923.47        771.40       187.07 o                         
   5   8   0       7576.73       7413.36       448.97 o                         
   6   8   0      25525.61      25363.42       880.50 o                         
   7   8   0       4317.18       4077.16       437.32 o                         
   8   8   0      12242.16      12073.72      1533.26 o                         
   9   8   0        554.41        742.72       320.86 o                         
 -12   9   0       7985.08       7869.88       658.31 o                         
 -11   9   0       8272.18       7938.50       628.13 o                         
 -10   9   0         15.14        207.48       222.68 o                         
  -9   9   0       4036.93       3571.11       338.14 o                         
  -8   9   0       1785.65       1743.23       212.24 o                         
  -7   9   0      36734.88      37169.78       950.68 o                         
  -6   9   0       6193.90       6734.30       377.55 o                         
  -5   9   0       3667.64       3434.81       230.38 o                         
  -4   9   0       1189.44       1151.82       150.92 o                         
  -3   9   0      23856.89      24318.33       586.06 o                         
  -2   9   0        588.09        427.79       112.28 o                         
  -1   9   0        272.11        335.68        96.83 o                         
   0   9   0      19776.00      19631.50       558.10 o                         
   1   9   0      50583.95      51554.62      1427.68 o                         
   2   9   0      30579.27      32178.88       966.54 o                         
   3   9   0          9.86        131.38       138.49 o                         
   4   9   0        674.08        723.87       196.47 o                         
   5   9   0         94.05        107.85       159.34 o                         
   6   9   0      10864.54      10992.39       813.67 o                         
   7   9   0         40.84        239.58       227.68 o                         
   8   9   0        208.67        122.66       258.96 o                         
 -11  10   0      11059.48      11312.62       774.62 o                         
 -10  10   0        291.04        273.72       227.88 o                         
  -9  10   0       2391.07       2182.10       354.26 o                         
  -8  10   0      28444.26      29091.06      1153.23 o                         
  -7  10   0      18257.03      17589.96       678.49 o                         
  -6  10   0      28469.41      29741.18       901.10 o                         
  -5  10   0       3820.56       3750.92       257.38 o                         
  -4  10   0      21847.32      21023.41       585.59 o                         
  -3  10   0      10760.84      10496.58       363.47 o                         
  -2  10   0       6334.03       6039.75       271.03 o                         
  -1  10   0       3938.99       3910.25       239.85 o                         
   0  10   0       9404.39       8721.95       399.07 o                         
   1  10   0      21753.57      23268.35       906.63 o                         
   2  10   0      24648.50      23880.26      1016.30 o                         
   3  10   0       2628.37       2748.44       357.60 o                         
   4  10   0         77.79        -27.67       211.88 o                         
   5  10   0        722.63        525.59       206.90 o                         
   6  10   0          8.47        -43.00       200.35 o                         
  -9  11   0       4804.96       5515.46       666.71 o                         
  -8  11   0      11526.94      12540.56       949.31 o                         
  -7  11   0      20615.44      19780.25       969.99 o                         
  -6  11   0      21264.53      21407.33      1091.89 o                         
  -5  11   0        425.98        254.55       152.60 o                         
  -4  11   0       2174.49       2316.59       205.42 o                         
  -3  11   0       6007.16       5446.66       273.70 o                         
  -2  11   0       7154.76       6768.46       279.51 o                         
  -1  11   0        181.52        291.89       133.77 o                         
   0  11   0       6721.70       6526.74       449.03 o                         
   1  11   0      28735.34      28313.16       976.50 o                         
   2  11   0       3431.30       2864.18       373.69 o                         
   3  11   0        946.08        727.28       262.01 o                         
   4  11   0       9635.57      10429.00       723.05 o                         
   5  11   0       1927.39       1282.08       424.98 o                         
  -8  12   0        160.57        374.46       427.85 o                         
  -7  12   0       6007.72       6062.52       971.36 o                         
  -6  12   0       4028.76       4310.07       547.73 o                         
  -5  12   0       2785.05       1730.15       353.76 o                         
  -4  12   0        258.51        157.91       136.93 o                         
  -3  12   0       2038.89       2153.10       230.07 o                         
  -2  12   0      17466.87      17398.71       650.32 o                         
  -1  12   0       1753.23       1167.76       387.02 o                         
   0  12   0       5819.17       5187.19       480.28 o                         
   1  12   0      25935.03      25829.16      2478.48 o                         
   2  12   0       1695.34       2046.59       352.78 o                         
  -3  13   0       5293.28       4224.67      1041.92 o                         
  -1 -13   1        513.58        673.81       290.85 o                         
   0 -13   1       8399.98       8171.30       734.32 o                         
   1 -13   1       3550.17       3475.19       403.81 o                         
   2 -13   1        144.29         32.09       185.62 o                         
   3 -13   1       2280.06       1524.79       290.95 o                         
   4 -13   1      18803.50      18504.50       747.68 o                         
   5 -13   1       1578.23       1738.09       320.96 o                         
   6 -13   1       1597.56       2109.17       379.17 o                         
  -4 -12   1      30600.19      29525.13      1348.48 o                         
  -3 -12   1      13266.41      13458.67      1711.21 o                         
  -2 -12   1        203.44        479.69       232.42 o                         
  -1 -12   1      21634.06      23432.57       985.75 o                         
   0 -12   1      24740.89      25518.33      1644.41 o                         
   1 -12   1       8460.70       8572.05       588.69 o                         
   2 -12   1      21728.06      21035.19       603.75 o                         
   3 -12   1       2287.06       2100.62       185.93 o                         
   4 -12   1       6258.88       6183.22       403.81 o                         
   5 -12   1        565.01        577.52       231.95 o                         
   6 -12   1       3776.42       3490.94       370.19 o                         
   7 -12   1       6501.25       6153.63       945.83 o                         
   8 -12   1       6270.99       7055.18      1237.95 o                         
  -6 -11   1       1729.17       1163.12       395.33 o                         
  -5 -11   1      13241.35      13031.96       939.67 o                         
  -4 -11   1      10707.91      10160.07      1155.32 o                         
  -3 -11   1      14864.48      16097.38       840.61 o                         
  -2 -11   1       1665.78       1878.30       310.07 o                         
  -1 -11   1       4581.88       4746.17       437.89 o                         
   0 -11   1        131.97        247.38       134.94 o                         
   1 -11   1        807.63        821.27       142.26 o                         
   2 -11   1        167.02        193.72       104.58 o                         
   3 -11   1       2639.03       2506.77       193.91 o                         
   4 -11   1        272.77        242.60       119.05 o                         
   5 -11   1      10106.89       9588.68       495.31 o                         
   6 -11   1         66.44        111.63       183.58 o                         
   7 -11   1      16057.95      16550.54       729.76 o                         
   8 -11   1      14631.88      14242.11       862.76 o                         
   9 -11   1        316.58        207.69       297.13 o                         
  10 -11   1       8059.83       7532.77       781.66 o                         
  -7 -10   1         92.82        107.51       236.42 o                         
  -6 -10   1       4934.48       3992.77       423.66 o                         
  -5 -10   1       6427.52       6701.61       470.66 o                         
  -4 -10   1       2794.97       2794.14       296.41 o                         
  -3 -10   1        203.34        250.14       137.24 o                         
  -2 -10   1        788.66        862.83       223.14 o                         
  -1 -10   1       6496.90       7213.35       427.45 o                         
   0 -10   1      16043.74      16790.84       483.03 o                         
   1 -10   1          6.79         32.36        94.76 o                         
   2 -10   1       4293.96       4019.44       237.84 o                         
   3 -10   1      83421.91      85918.70      1671.72 o                         
   4 -10   1       7024.70       6635.17       300.66 o                         
   5 -10   1          2.22         55.95       101.91 o                         
   6 -10   1        677.36        751.69       186.36 o                         
   7 -10   1       6417.97       5652.78       329.75 o                         
   8 -10   1      10153.69       9966.03       459.34 o                         
   9 -10   1        169.08         94.31       175.61 o                         
  10 -10   1        840.98       1038.90       304.50 o                         
  11 -10   1        517.24        489.28       290.48 o                         
  -8  -9   1       1034.90        763.00       261.91 o                         
  -7  -9   1         28.54        -96.11       208.40 o                         
  -6  -9   1      15710.21      14649.54       912.32 o                         
  -5  -9   1       4109.77       3898.17       342.61 o                         
  -4  -9   1      19670.74      19624.62       793.34 o                         
  -3  -9   1      93834.48      95933.52      2474.51 o                         
  -2  -9   1       1649.00       1514.63       170.68 o                         
  -1  -9   1        208.03        201.43       101.47 o                         
   0  -9   1      10822.16      10069.37       371.76 o                         
   1  -9   1       2587.58       2996.07       206.18 o                         
   2  -9   1         98.47        341.30        99.29 o                         
   3  -9   1         56.12        195.55        85.31 o                         
   4  -9   1        885.64        877.60       130.79 o                         
   5  -9   1      12637.66      12010.04       434.14 o                         
   6  -9   1       3329.75       2910.19       223.18 o                         
   7  -9   1       1352.52       1415.21       178.75 o                         
   8  -9   1      12213.17      12172.49       492.46 o                         
   9  -9   1      20341.32      21749.30       704.01 o                         
  10  -9   1        166.70        269.45       214.25 o                         
  11  -9   1       2638.92       2704.20       446.47 o                         
  12  -9   1       2967.76       2753.58       426.38 o                         
  -9  -8   1      11562.16      11937.25       781.34 o                         
  -8  -8   1       4509.36       4728.98       460.57 o                         
  -7  -8   1        837.79        540.48       216.07 o                         
  -6  -8   1      15067.54      15503.66       772.57 o                         
  -5  -8   1       3596.68       3791.31       313.32 o                         
  -4  -8   1       5842.81       5755.91       369.64 o                         
  -3  -8   1         89.13        111.74       108.01 o                         
  -2  -8   1       5041.27       4896.11       241.13 o                         
  -1  -8   1       2291.69       2544.91       170.23 o                         
   0  -8   1       2437.66       2297.58       101.14 o                         
   1  -8   1       3860.43       3845.36       214.19 o                         
   2  -8   1       2805.04       2994.93       189.91 o                         
   3  -8   1      21674.41      21797.59       515.00 o                         
   4  -8   1      51153.64      50431.28       956.55 o                         
   5  -8   1       6715.85       6854.96       271.49 o                         
   6  -8   1       2743.26       2714.62       180.78 o                         
   7  -8   1       1058.44       1127.95       165.05 o                         
   8  -8   1      52331.45      53723.06      1285.72 o                         
   9  -8   1      11016.74      10950.95       480.01 o                         
  10  -8   1         29.19         16.08       164.72 o                         
  11  -8   1      16662.17      16137.29       893.53 o                         
  12  -8   1      12420.03      11357.89       789.06 o                         
 -10  -7   1       3204.82       2725.96       400.19 o                         
  -9  -7   1        300.16        409.65       246.64 o                         
  -8  -7   1       5761.71       5810.16       630.86 o                         
  -7  -7   1       1753.95       1692.70       265.69 o                         
  -6  -7   1      13225.58      13508.45       565.48 o                         
  -5  -7   1       3869.74       3735.16       291.95 o                         
  -4  -7   1      52890.77      52625.67      1290.22 o                         
  -3  -7   1      26529.97      26492.41       653.55 o                         
  -2  -7   1       2561.10       2854.02       226.91 o                         
  -1  -7   1       4860.42       5007.45       226.45 o                         
   0  -7   1      34924.24      34050.91       724.39 o                         
   1  -7   1       6919.32       6874.28       285.43 o                         
   2  -7   1        361.31        416.33        86.52 o                         
   3  -7   1      79592.86      79814.09      1338.59 o                         
   4  -7   1     116468.95     115506.62      1905.62 o                         
   5  -7   1      56180.38      56642.14      1468.73 o                         
   6  -7   1       2397.13       2491.89       169.96 o                         
   7  -7   1      17049.55      17115.13       469.63 o                         
   8  -7   1       5086.36       4954.88       304.84 o                         
   9  -7   1      65074.83      66637.58      2412.89 o                         
  10  -7   1       9899.12      10430.15       552.19 o                         
  11  -7   1       6264.66       6252.95       394.50 o                         
  12  -7   1       3405.65       3107.46       431.41 o                         
  13  -7   1         66.60       -205.47       229.32 o                         
 -11  -6   1        325.96        527.77       289.57 o                         
 -10  -6   1         41.93        264.27       219.11 o                         
  -9  -6   1      11097.08      11185.83       680.41 o                         
  -8  -6   1      40276.84      41723.55      2106.03 o                         
  -7  -6   1       3214.12       2710.87       238.95 o                         
  -6  -6   1        212.82        101.30       133.24 o                         
  -5  -6   1      30370.70      29413.36       727.69 o                         
  -4  -6   1     132752.66     131587.52      2547.26 o                         
  -3  -6   1      34905.69      33633.05       723.08 o                         
  -2  -6   1      11594.28      11779.51       308.91 o                         
  -1  -6   1      29247.33      30024.43       639.41 o                         
   0  -6   1      77245.12      78213.79      1432.88 o                         
   1  -6   1      25046.96      25169.05       509.18 o                         
   2  -6   1       1733.39       1818.81        86.84 o                         
   3  -6   1       6120.01       6099.97       172.52 o                         
   4  -6   1       2791.05       3108.52       150.72 o                         
   5  -6   1      14686.16      14575.05       355.92 o                         
   6  -6   1     103498.01     107171.97      2099.21 o                         
   7  -6   1      12915.82      12930.60       386.01 o                         
   8  -6   1       1452.97       1523.35       179.78 o                         
   9  -6   1      32660.19      33040.58       911.51 o                         
  10  -6   1       4435.24       4194.63       310.47 o                         
  11  -6   1        378.03        238.61       169.25 o                         
  12  -6   1       1215.93        900.07       221.67 o                         
  13  -6   1        141.56         20.28       341.30 o                         
 -12  -5   1        203.60        186.28       374.21 o                         
 -11  -5   1         29.03         44.95       217.48 o                         
 -10  -5   1       3308.39       3199.38       393.74 o                         
  -9  -5   1      41304.20      39766.64      1177.95 o                         
  -8  -5   1      11695.87      12028.64       471.95 o                         
  -7  -5   1       1114.50        917.40       133.83 o                         
  -6  -5   1       2650.65       2262.07       162.68 o                         
  -5  -5   1      78198.26      78051.00      1558.83 o                         
  -4  -5   1      23008.72      23317.22       527.43 o                         
  -3  -5   1        249.07        273.24        65.86 o                         
  -2  -5   1       9859.68       9643.34       232.00 o                         
  -1  -5   1      53498.34      52732.92       975.05 o                         
   0  -5   1     277233.38     270242.53      4731.96 o                         
   1  -5   1      10104.72      10108.90       235.55 o                         
   2  -5   1       1216.93       1361.43        81.82 o                         
   3  -5   1     108973.39     107427.86      1671.36 o                         
   4  -5   1       1864.47       1941.10       110.56 o                         
   5  -5   1        813.10        855.96        95.02 o                         
   6  -5   1        407.18        542.56        71.32 o                         
   7  -5   1       9836.13       9545.69       314.28 o                         
   8  -5   1      17893.26      17819.66       424.26 o                         
   9  -5   1      19552.63      19867.70       486.91 o                         
  10  -5   1       1033.69        892.08       157.21 o                         
  11  -5   1        139.26         23.67       136.13 o                         
  12  -5   1       2122.19       1881.89       257.69 o                         
  13  -5   1       2197.72       1393.69       260.23 o                         
  14  -5   1         82.47       -252.34       252.34 o                         
 -12  -4   1       3971.72       3306.74       406.18 o                         
 -11  -4   1      16403.30      15355.18       647.25 o                         
 -10  -4   1       5119.94       4805.39       301.25 o                         
  -9  -4   1      11076.95      10200.16       431.68 o                         
  -8  -4   1       1116.17       1009.70       155.99 o                         
  -7  -4   1       7447.60       7501.23       297.47 o                         
  -6  -4   1       1000.14       1048.69        87.61 o                         
  -5  -4   1       6152.89       5917.66       199.25 o                         
  -4  -4   1         37.52        168.34        34.29 o                         
  -3  -4   1     101618.69      98196.96      1870.42 o                         
  -2  -4   1        173.09        306.91        63.68 o                         
  -1  -4   1        110.32        422.84       144.61 o                         
   1  -4   1      96565.16      96611.26      1722.12 o                         
   2  -4   1      37607.67      38843.46       663.08 o                         
   3  -4   1      14999.16      15113.93       293.07 o                         
   4  -4   1      14319.77      14621.67       331.37 o                         
   5  -4   1        619.35        759.23        84.66 o                         
   6  -4   1      12935.70      12636.17       302.96 o                         
   7  -4   1        619.14        812.68        97.68 o                         
   8  -4   1       7093.53       6996.22       256.43 o                         
   9  -4   1       3056.50       2995.31       194.92 o                         
  10  -4   1       5912.61       5816.83       276.89 o                         
  11  -4   1         82.99        140.32       132.01 o                         
  12  -4   1       5973.44       6002.33       367.03 o                         
  13  -4   1       8305.27       8413.74       622.61 o                         
  14  -4   1       2458.45       2161.33       496.53 o                         
 -13  -3   1        102.89       -192.55       192.55 o                         
 -12  -3   1       3695.81       3356.57       545.67 o                         
 -11  -3   1        342.33        481.78       148.26 o                         
 -10  -3   1       6684.58       6329.08       334.78 o                         
  -9  -3   1        772.70        986.21       154.58 o                         
  -8  -3   1      21184.21      20201.30       552.37 o                         
  -7  -3   1      53329.24      53158.94      1064.22 o                         
  -6  -3   1       4121.46       4075.16       160.98 o                         
  -5  -3   1      15588.77      15148.29       337.57 o                         
  -4  -3   1       3641.53       3882.98       122.41 o                         
  -3  -3   1      30256.81      29503.01       514.44 o                         
  -2  -3   1      36309.07      36832.76       654.55 o                         
  -1  -3   1      13248.63      13656.60       286.78 o                         
   0  -3   1      56745.97      57840.52      1041.10 o                         
   1  -3   1       8204.52       8554.10       182.74 o                         
   2  -3   1      79994.80      81816.00      1320.78 o                         
   3  -3   1       7977.64       8359.60       191.65 o                         
   4  -3   1       1991.23       2026.50        76.96 o                         
   5  -3   1      10618.08      10603.28       256.55 o                         
   6  -3   1        149.85        334.20        66.77 o                         
   7  -3   1        155.93        273.88        56.13 o                         
   8  -3   1       5934.28       5967.76       314.75 o                         
   9  -3   1       5467.78       5341.21       248.96 o                         
  10  -3   1       1281.54       1447.37       153.88 o                         
  11  -3   1      18536.45      19255.41       692.82 o                         
  12  -3   1       4656.15       4460.88       349.37 o                         
  13  -3   1        532.58        525.39       223.75 o                         
  14  -3   1       7255.26       7494.01       520.42 o                         
 -13  -2   1       2891.55       3114.57       428.71 o                         
 -12  -2   1       7707.12       8267.43       599.33 o                         
 -11  -2   1      10517.78      10120.45       441.98 o                         
 -10  -2   1        899.16        686.39       150.15 o                         
  -9  -2   1       2098.61       2027.21       189.19 o                         
  -8  -2   1      17211.44      17138.77       484.34 o                         
  -7  -2   1      42867.30      42772.51       822.78 o                         
  -6  -2   1       3086.54       3166.89       148.89 o                         
  -5  -2   1      73132.84      69733.70      1123.89 o                         
  -4  -2   1       4799.78       5013.23       151.86 o                         
  -3  -2   1      56386.56      55409.31       841.28 o                         
  -2  -2   1     226537.48     214756.48      3244.06 o                         
  -1  -2   1       8917.33       9241.97       166.72 o                         
   0  -2   1       4963.93       5573.09       141.42 o                         
   1  -2   1       5251.57       5851.46       116.02 o                         
   2  -2   1      38170.78      39947.06       582.64 o                         
   3  -2   1      20732.23      20474.06       355.57 o                         
   4  -2   1     113779.79     112264.75      1740.60 o                         
   5  -2   1      40110.31      40115.95       748.31 o                         
   6  -2   1      13764.76      13568.60       305.95 o                         
   7  -2   1      74285.31      72581.21      1268.19 o                         
   8  -2   1      41796.73      43171.06       895.71 o                         
   9  -2   1     177563.55     181490.31      3133.70 o                         
  10  -2   1      23275.43      23807.44       605.86 o                         
  11  -2   1      21678.31      22210.26       593.64 o                         
  12  -2   1        332.26        206.11       178.41 o                         
  13  -2   1       6493.41       7146.73       480.82 o                         
  14  -2   1       2737.60       2985.20       384.47 o                         
 -14  -1   1       4780.70       4290.27       540.45 o                         
 -13  -1   1        317.79        848.06       247.69 o                         
 -12  -1   1      71612.13      76690.12      1800.89 o                         
 -11  -1   1      64492.30      66708.66      1458.50 o                         
 -10  -1   1      15803.04      16328.64       501.14 o                         
  -9  -1   1      28434.70      28769.80       657.64 o                         
  -8  -1   1      16636.70      15943.82       374.59 o                         
  -7  -1   1      50300.18      49871.41       893.50 o                         
  -6  -1   1       1742.93       1799.80       112.16 o                         
  -5  -1   1         65.81        162.67        76.29 o                         
  -4  -1   1      84715.88      81548.19      1233.10 o                         
  -3  -1   1         90.84        334.44        50.47 o                         
  -2  -1   1      10552.33      11244.79       204.17 o                         
   1  -1   1      10628.49       9942.59       476.84 o                         
   3  -1   1        313.06        544.81        62.43 o                         
   4  -1   1      38168.74      37169.25       765.91 o                         
   5  -1   1      84075.97      79556.19      1474.74 o                         
   6  -1   1      69215.70      68172.77      1299.08 o                         
   7  -1   1      32226.19      32927.61       703.68 o                         
   8  -1   1      14457.05      14904.62       401.78 o                         
   9  -1   1      35367.56      35703.40       857.03 o                         
  10  -1   1       1626.08       1901.90       183.19 o                         
  11  -1   1      11389.12      11539.34       479.76 o                         
  12  -1   1      24187.70      25810.38       739.20 o                         
  13  -1   1       3072.34       3011.06       391.87 o                         
  14  -1   1        689.20        324.90       280.49 o                         
 -14   0   1         38.45       -192.51       192.51 o                         
 -13   0   1         70.19          0.91       192.02 o                         
 -12   0   1      18238.23      18053.04       698.90 o                         
 -11   0   1      12382.94      13090.45       556.24 o                         
 -10   0   1       3914.27       3896.08       213.10 o                         
  -9   0   1      11222.95      11578.05       387.74 o                         
  -8   0   1        784.83        790.90       105.96 o                         
  -7   0   1       2370.80       2398.35       146.31 o                         
  -6   0   1       4329.71       4716.52       255.47 o                         
  -5   0   1     122173.55     119109.44      2037.08 o                         
  -4   0   1      22353.34      21527.95       403.07 o                         
  -3   0   1      45687.93      44635.22       777.03 o                         
  -2   0   1       5068.24       5175.26       106.49 o                         
   1   0   1       9435.71       9498.94       183.52 o                         
   2   0   1      48316.12      47310.96       747.89 o                         
   3   0   1       7582.16       7890.06       195.24 o                         
   4   0   1      94420.81      89091.51      1545.81 o                         
   5   0   1      28010.39      27566.68       622.79 o                         
   6   0   1        122.06        271.83        78.82 o                         
   7   0   1      11222.73      11344.13       327.97 o                         
   8   0   1        772.14        845.49       115.11 o                         
   9   0   1      24700.01      25374.18       605.31 o                         
  10   0   1        599.35        484.62       146.29 o                         
  11   0   1       1616.23       1534.47       224.11 o                         
  12   0   1        588.52        769.48       212.82 o                         
  13   0   1       3181.68       3112.00       390.61 o                         
 -14   1   1        122.18         24.82       205.62 o                         
 -13   1   1       7393.41       6637.00       453.01 o                         
 -12   1   1       3405.33       3024.63       285.78 o                         
 -11   1   1       9534.20       9736.05       388.53 o                         
 -10   1   1        331.32        263.71       102.11 o                         
  -9   1   1       1058.38       1176.56       119.51 o                         
  -8   1   1        741.22        843.76       106.42 o                         
  -7   1   1      16970.07      17024.20       406.37 o                         
  -6   1   1      26697.93      25421.78       514.31 o                         
  -5   1   1      50722.85      49345.57       849.36 o                         
  -4   1   1     102488.52     100807.88      1627.88 o                         
  -3   1   1       9709.86      10303.14       186.33 o                         
  -1   1   1       2085.64       2373.36        94.03 o                         
   0   1   1       7778.91       8591.62       199.61 o                         
   2   1   1       8310.19       8223.53       197.09 o                         
   3   1   1       9755.73       9370.77       202.68 o                         
   4   1   1     119626.55     113528.15      1845.34 o                         
   5   1   1      33532.60      33904.11       692.38 o                         
   6   1   1       8501.24       8067.29       305.28 o                         
   7   1   1      68373.26      69290.66      1421.52 o                         
   8   1   1      15434.47      16041.85       425.90 o                         
   9   1   1      19851.91      20697.81       575.63 o                         
  10   1   1       6691.60       6925.76       352.18 o                         
  11   1   1       4455.73       4529.08       372.31 o                         
  12   1   1       1016.13        525.18       249.13 o                         
  13   1   1       2531.82       2224.75       340.39 o                         
 -14   2   1       1273.52       1042.47       306.93 o                         
 -13   2   1         16.80         63.44       178.15 o                         
 -12   2   1      19630.81      19575.89       604.49 o                         
 -11   2   1       1220.36       1001.27       162.59 o                         
 -10   2   1       3284.67       3362.33       225.18 o                         
  -9   2   1       3304.94       3336.62       173.71 o                         
  -8   2   1        167.24        208.70        73.94 o                         
  -7   2   1      47884.54      47630.97       849.30 o                         
  -6   2   1        760.11        661.19        71.09 o                         
  -5   2   1        788.52       1057.93       119.21 o                         
  -4   2   1        282.87        460.58        69.06 o                         
  -3   2   1     173545.72     170489.08      2590.07 o                         
  -2   2   1     308488.00     296789.03      4888.79 o                         
  -1   2   1      17658.33      17988.77       369.81 o                         
   0   2   1        784.21       1086.16        88.93 o                         
   1   2   1      57491.83      59547.53      1074.22 o                         
   2   2   1      70413.06      70095.27      1200.35 o                         
   3   2   1        129.18        199.54        76.75 o                         
   4   2   1     110527.84     108319.02      2522.18 o                         
   5   2   1       6595.01       7489.20       236.34 o                         
   6   2   1      27145.71      26984.88       647.69 o                         
   7   2   1        860.46        780.90        70.78 o                         
   8   2   1      16941.23      17129.39       500.00 o                         
   9   2   1       6869.73       7273.25       353.19 o                         
  10   2   1       5441.93       5235.35       348.30 o                         
  11   2   1       6236.51       6112.19       704.71 o                         
  12   2   1        638.05        610.95       238.67 o                         
  13   2   1       3113.49       3001.30       712.83 o                         
 -14   3   1       1310.65        518.59       314.79 o                         
 -13   3   1       3415.18       3349.50       486.79 o                         
 -12   3   1       3922.93       4110.75       352.08 o                         
 -11   3   1       8649.78       8572.44       372.01 o                         
 -10   3   1       1052.97       1081.95       220.14 o                         
  -9   3   1      29406.48      30004.10       685.55 o                         
  -8   3   1        489.03        598.54        84.44 o                         
  -7   3   1      33108.61      32073.18       598.37 o                         
  -6   3   1       5488.93       5821.55       215.69 o                         
  -5   3   1      81656.99      85495.82      1566.60 o                         
  -4   3   1      43250.15      42119.28       843.33 o                         
  -3   3   1     202705.80     197135.27      3585.67 o                         
  -2   3   1     250517.62     235324.05      4358.24 o                         
  -1   3   1      42306.81      42657.20       831.15 o                         
   0   3   1      40531.07      40843.18       754.90 o                         
   1   3   1     132424.16     131151.34      2636.45 o                         
   2   3   1     112327.98     112564.43      1998.70 o                         
   3   3   1       3087.26       2778.20       127.79 o                         
   4   3   1      19020.54      19156.03       506.42 o                         
   5   3   1       6811.94       7039.80       287.33 o                         
   6   3   1      12022.40      12150.41       456.07 o                         
   7   3   1       1552.06       1489.07       170.28 o                         
   8   3   1         54.42         42.23       107.02 o                         
   9   3   1       6114.48       6241.74       398.22 o                         
  10   3   1          2.26        -19.64       150.38 o                         
  11   3   1      23533.71      25230.97       837.34 o                         
  12   3   1       4607.64       4615.77       565.02 o                         
 -14   4   1       2085.16       2079.53       386.76 o                         
 -13   4   1         87.28         25.07       189.45 o                         
 -12   4   1      63488.38      67526.68      1756.45 o                         
 -11   4   1      33890.28      33686.38       853.50 o                         
 -10   4   1       7333.00       7842.14       339.13 o                         
  -9   4   1         85.66         85.82       100.04 o                         
  -8   4   1      14184.19      14416.87       491.25 o                         
  -7   4   1     134069.52     136837.73      2494.54 o                         
  -6   4   1      39281.27      41730.77       885.68 o                         
  -5   4   1        849.42       1023.10        97.79 o                         
  -4   4   1        387.97        463.06        64.08 o                         
  -3   4   1      42065.96      41814.68       846.09 o                         
  -2   4   1        135.04        254.30        46.98 o                         
  -1   4   1       1491.92       1840.78       134.07 o                         
   0   4   1      17259.24      17481.24       368.17 o                         
   1   4   1      76494.84      74422.13      1542.95 o                         
   2   4   1       3115.70       3478.76       124.46 o                         
   3   4   1      25906.49      25908.23       611.44 o                         
   4   4   1      21279.29      20536.96       615.24 o                         
   5   4   1      30670.13      30086.67       841.95 o                         
   6   4   1        255.29        125.24        99.57 o                         
   7   4   1       3628.27       3348.62       261.08 o                         
   8   4   1       2092.98       2159.31       221.34 o                         
   9   4   1       8464.70       8030.55       472.36 o                         
  10   4   1        793.32        617.81       215.30 o                         
  11   4   1       1583.11        980.00       259.40 o                         
  12   4   1      23965.15      23675.61      2423.14 o                         
 -14   5   1       8352.78       8468.31       688.49 o                         
 -13   5   1        142.70       -181.79       181.79 o                         
 -12   5   1       8775.22       8942.00       563.62 o                         
 -11   5   1      34978.52      35323.21      1048.01 o                         
 -10   5   1         66.63         87.35       122.02 o                         
  -9   5   1       6136.10       6627.64       334.18 o                         
  -8   5   1       7454.76       7889.56       317.49 o                         
  -7   5   1      20801.46      20690.02       521.27 o                         
  -6   5   1      14772.11      14190.61       383.68 o                         
  -5   5   1        779.29        838.85        91.56 o                         
  -4   5   1      20884.13      20778.12       453.47 o                         
  -3   5   1      10696.08      10762.12       440.02 o                         
  -2   5   1        407.48        404.42        50.98 o                         
  -1   5   1        119.51        260.87        52.88 o                         
   0   5   1       5642.17       6065.23       198.53 o                         
   1   5   1       9140.33       9419.92       236.01 o                         
   2   5   1      24276.64      23591.06       465.47 o                         
   3   5   1       9778.91       9955.15       231.57 o                         
   4   5   1       3485.35       3034.89       225.00 o                         
   5   5   1      12335.72      12167.63       643.48 o                         
   6   5   1        554.94        537.45       159.04 o                         
   7   5   1      60985.56      63071.52      1591.29 o                         
   8   5   1      39433.45      39260.59      1863.05 o                         
   9   5   1       1209.66       1106.14       251.46 o                         
  10   5   1      26968.98      27096.48       975.75 o                         
  11   5   1        273.66         -1.24       236.18 o                         
 -13   6   1        698.25        644.07       301.24 o                         
 -12   6   1       6140.41       6851.86       593.43 o                         
 -11   6   1      21258.98      22842.23       876.03 o                         
 -10   6   1       4324.56       4138.74       371.37 o                         
  -9   6   1       3938.24       3655.34       249.44 o                         
  -8   6   1       1484.14       1672.47       177.92 o                         
  -7   6   1       8086.54       7980.80       324.77 o                         
  -6   6   1       9175.46       8962.34       314.78 o                         
  -5   6   1        650.19        624.06       104.40 o                         
  -4   6   1      27660.92      27148.46       611.05 o                         
  -3   6   1      15481.10      15110.57       373.08 o                         
  -2   6   1       1012.04       1009.16        71.53 o                         
  -1   6   1      14073.97      14023.15       321.28 o                         
   0   6   1      43356.26      44314.94       856.04 o                         
   1   6   1      68707.95      68290.70      1275.62 o                         
   2   6   1       3678.27       4214.71       208.44 o                         
   3   6   1       3837.31       3863.68       233.96 o                         
   4   6   1      45134.14      45360.82      1277.53 o                         
   5   6   1       4471.85       4452.44       350.41 o                         
   6   6   1       3273.27       3019.78       295.59 o                         
   7   6   1      45863.29      42833.80      1314.71 o                         
   8   6   1       3977.14       4319.60       504.04 o                         
   9   6   1       6822.39       6576.36       548.02 o                         
  10   6   1       7269.59       6736.10       609.19 o                         
 -13   7   1       4102.63       2842.49       444.57 o                         
 -12   7   1       1277.38       1004.63       304.75 o                         
 -11   7   1        421.56        162.73       259.07 o                         
 -10   7   1       9034.06       9444.74       594.45 o                         
  -9   7   1       8972.91       9251.30       555.83 o                         
  -8   7   1       3243.03       3400.82       242.79 o                         
  -7   7   1       1147.97        904.86       138.40 o                         
  -6   7   1      24400.61      24020.48       598.11 o                         
  -5   7   1       8441.47       7930.53       291.79 o                         
  -4   7   1       9398.65       9048.51       324.21 o                         
  -3   7   1      15813.45      15431.36       381.95 o                         
  -2   7   1      12352.53      12175.14       390.86 o                         
  -1   7   1         31.04        148.91        82.78 o                         
   0   7   1         77.65        144.83        65.36 o                         
   1   7   1       4920.54       4906.59       209.91 o                         
   2   7   1      23171.04      23858.36       558.56 o                         
   3   7   1       7689.24       8141.95       417.42 o                         
   4   7   1      12008.46      10742.94       507.82 o                         
   5   7   1       2586.55       2404.71       272.37 o                         
   6   7   1      12963.87      12952.11       626.44 o                         
   7   7   1       3212.22       2904.39       330.91 o                         
   8   7   1      12660.91      12596.69       762.74 o                         
   9   7   1      20241.37      21188.65      1035.78 o                         
 -12   8   1         84.42        280.41       279.22 o                         
 -11   8   1       5949.58       6286.85       570.70 o                         
 -10   8   1      24910.62      25428.69       963.36 o                         
  -9   8   1        787.22        828.32       218.41 o                         
  -8   8   1       2759.91       2636.12       294.82 o                         
  -7   8   1       6384.34       6200.61       318.04 o                         
  -6   8   1        745.80        643.88       140.64 o                         
  -5   8   1        853.93        970.50       126.01 o                         
  -4   8   1        597.11        824.33       133.46 o                         
  -3   8   1        413.10        567.48       126.14 o                         
  -2   8   1      14992.03      14672.94       376.69 o                         
  -1   8   1       8996.33       8990.22       335.60 o                         
   0   8   1      43407.31      42636.16      1001.31 o                         
   1   8   1      40508.69      41498.00       899.11 o                         
   2   8   1      21588.14      21346.98       705.47 o                         
   3   8   1        498.88        582.42       153.70 o                         
   4   8   1       2855.46       3101.39       448.10 o                         
   5   8   1      65471.61      65300.00      1813.65 o                         
   6   8   1      10393.96      10046.23       572.50 o                         
   7   8   1        515.05        652.00       273.18 o                         
   8   8   1       5295.67       5388.82       527.50 o                         
 -11   9   1       2845.56       3497.68       689.67 o                         
 -10   9   1       4284.46       4423.85       473.14 o                         
  -9   9   1      12218.05      12648.34       681.04 o                         
  -8   9   1      10489.69      10374.93       596.62 o                         
  -7   9   1      21977.79      22765.96       735.04 o                         
  -6   9   1      24128.45      23997.48       691.24 o                         
  -5   9   1      14004.15      13587.05       456.76 o                         
  -4   9   1      35362.83      34266.91       774.73 o                         
  -3   9   1      42628.02      43348.88      1378.80 o                         
  -2   9   1      39583.83      40458.28       850.63 o                         
  -1   9   1      14355.48      14573.21       438.10 o                         
   0   9   1      18951.13      19411.92       558.88 o                         
   1   9   1      37974.71      39134.61      1193.03 o                         
   2   9   1       1634.63       1348.78       328.98 o                         
   3   9   1       7779.76       7347.54       416.71 o                         
   4   9   1       7347.44       8260.21       477.82 o                         
   5   9   1       3439.26       2929.46       362.54 o                         
   6   9   1         60.24       -184.66       191.49 o                         
   7   9   1       2768.55       2548.69       382.28 o                         
 -10  10   1       4997.06       4970.95       660.38 o                         
  -9  10   1        951.55        811.64       569.43 o                         
  -8  10   1       2044.55       1619.09       503.46 o                         
  -7  10   1       3674.89       3475.81       366.18 o                         
  -6  10   1       2545.41       2523.19       248.95 o                         
  -5  10   1      14755.16      15395.65       515.88 o                         
  -4  10   1      51794.20      53121.11      1200.62 o                         
  -3  10   1       7993.20       7944.95       337.86 o                         
  -2  10   1       5934.89       5714.88       289.83 o                         
  -1  10   1        291.87        334.60       128.39 o                         
   0  10   1      26240.96      26022.12       800.20 o                         
   1  10   1       1058.64       1115.67       308.86 o                         
   2  10   1      12456.42      11659.29       709.23 o                         
   3  10   1         31.41       -125.54       200.53 o                         
   4  10   1       8069.12       7259.19       581.15 o                         
   5  10   1       1539.05       1223.53       420.03 o                         
   6  10   1        143.48          0.60       343.89 o                         
  -9  11   1       1101.97       1090.27       617.68 o                         
  -8  11   1       1724.57       1190.99       405.27 o                         
  -7  11   1       2214.48       2461.46       474.47 o                         
  -6  11   1       5946.38       5603.30       528.48 o                         
  -5  11   1       1104.33        938.16       190.49 o                         
  -4  11   1         95.64        229.61       137.03 o                         
  -3  11   1        553.03        469.72       148.47 o                         
  -2  11   1        472.00        569.97       157.64 o                         
  -1  11   1      22224.01      22604.92       694.52 o                         
   0  11   1        924.36       1654.96       279.76 o                         
   1  11   1       4078.09       4039.99       427.18 o                         
   2  11   1        244.48        429.56       249.71 o                         
   3  11   1       1675.95        855.98       288.48 o                         
   4  11   1         27.09       -189.70       245.44 o                         
  -6  12   1       9626.64       8925.68       788.12 o                         
  -5  12   1       1766.32       1866.03       452.34 o                         
  -4  12   1       5819.05       6020.38       471.09 o                         
  -3  12   1       2523.55       2388.88       311.20 o                         
  -2  12   1      21908.67      21706.85      1331.18 o                         
  -1  12   1      13094.24      11944.29       868.05 o                         
   0  12   1       3646.17       3273.11       505.52 o                         
   1  12   1        390.78        188.61       253.44 o                         
  -2 -13   2       1630.77       1323.89       362.46 o                         
  -1 -13   2       6598.19       5961.20       831.44 o                         
   0 -13   2       6218.51       6842.45       555.17 o                         
   1 -13   2       8575.63       8730.57       552.10 o                         
   2 -13   2       5150.55       5054.84       474.55 o                         
   3 -13   2      28778.96      29736.99      1281.27 o                         
   4 -13   2      14588.47      14045.91      1178.11 o                         
   5 -13   2      15514.62      16681.72      1578.73 o                         
   6 -13   2       1662.78       1715.81       345.51 o                         
   7 -13   2        635.47       1161.29       389.87 o                         
  -4 -12   2      29565.33      29072.31      1361.64 o                         
  -3 -12   2      13042.79      12640.14       770.63 o                         
  -2 -12   2       8229.93       8058.87       590.10 o                         
  -1 -12   2       1468.07       1151.37       280.41 o                         
   0 -12   2      11442.48      11111.64       549.39 o                         
   1 -12   2       5885.26       5619.58       405.99 o                         
   2 -12   2       6558.39       5876.03       372.77 o                         
   3 -12   2       9350.10       9020.43       474.96 o                         
   4 -12   2      13597.49      14368.67       775.49 o                         
   5 -12   2       1954.06       2237.07       299.67 o                         
   6 -12   2        189.05        390.60       259.95 o                         
   7 -12   2         59.88        -93.15       259.43 o                         
   8 -12   2        992.36        399.49       426.45 o                         
   9 -12   2       4205.41       1960.71       527.81 o                         
  -6 -11   2         50.42        409.29       211.75 o                         
  -5 -11   2        590.99       1072.83       298.37 o                         
  -4 -11   2      27763.58      28459.79      1114.89 o                         
  -3 -11   2         80.32         16.61       184.29 o                         
  -2 -11   2         24.97        256.03       208.38 o                         
  -1 -11   2         32.01        147.28       164.03 o                         
   0 -11   2         68.36        -51.09       125.26 o                         
   1 -11   2      10240.20      10837.07       400.09 o                         
   2 -11   2        251.85        203.59       126.72 o                         
   3 -11   2       6565.47       6063.53       307.74 o                         
   4 -11   2       8788.80       9032.58       443.61 o                         
   5 -11   2       7490.44       6978.19       453.22 o                         
   6 -11   2      47482.89      47766.75      1301.58 o                         
   7 -11   2       3089.27       2884.61       331.93 o                         
   8 -11   2       2169.42       1932.07       327.35 o                         
   9 -11   2      10744.60      11930.15       792.39 o                         
  10 -11   2         19.21         10.30       279.53 o                         
  -8 -10   2         14.93       -148.68       203.13 o                         
  -7 -10   2      17013.05      16013.18       846.96 o                         
  -6 -10   2       1498.57       1637.60       307.50 o                         
  -5 -10   2      12205.28      12365.91       651.32 o                         
  -4 -10   2       2467.37       2255.28       266.62 o                         
  -3 -10   2      14554.84      14984.04       781.27 o                         
  -2 -10   2       2871.42       2688.88       288.42 o                         
  -1 -10   2       6621.81       6351.95       389.52 o                         
   0 -10   2       1608.11       1615.25       183.59 o                         
   1 -10   2       5362.38       5758.37       301.33 o                         
   2 -10   2       2436.70       2724.29       202.73 o                         
   3 -10   2      35548.11      35851.91       792.15 o                         
   4 -10   2       2399.66       2573.75       240.17 o                         
   5 -10   2        856.03        831.22       172.79 o                         
   6 -10   2       7275.56       6512.67       329.35 o                         
   7 -10   2       1210.40        873.84       194.47 o                         
   8 -10   2        886.59        665.79       235.37 o                         
   9 -10   2       5476.35       5498.16       514.41 o                         
  10 -10   2        615.05        463.49       232.48 o                         
  11 -10   2       6703.92       6660.49       711.83 o                         
  -9  -9   2        181.46        157.31       244.94 o                         
  -8  -9   2      27287.86      29302.14      1165.29 o                         
  -7  -9   2       7099.38       7272.85       708.47 o                         
  -6  -9   2      13399.87      13304.88       716.38 o                         
  -5  -9   2         34.09        138.00       150.88 o                         
  -4  -9   2      21777.75      22188.56       752.70 o                         
  -3  -9   2      34507.55      34908.64       932.57 o                         
  -2  -9   2       4380.40       4540.63       279.36 o                         
  -1  -9   2       2624.25       2717.36       186.01 o                         
   0  -9   2         29.65         70.01       157.98 o                         
   1  -9   2      32337.15      33271.45       765.29 o                         
   2  -9   2      22297.20      23085.48       550.09 o                         
   3  -9   2      12927.53      12625.03       387.55 o                         
   4  -9   2       4961.41       5056.17       216.55 o                         
   5  -9   2       5757.10       5261.39       272.33 o                         
   6  -9   2       6361.38       6539.66       339.15 o                         
   7  -9   2      28635.88      28637.87       779.63 o                         
   8  -9   2       7862.56       7914.01       405.34 o                         
   9  -9   2       1345.98        752.53       183.92 o                         
  10  -9   2        236.05         94.91       196.40 o                         
  11  -9   2      12754.63      11796.12       709.12 o                         
  12  -9   2      24845.10      25877.75      1309.80 o                         
 -10  -8   2       7928.67       7716.19       710.23 o                         
  -9  -8   2      11089.36      11019.74       726.76 o                         
  -8  -8   2      16750.78      16531.30       900.57 o                         
  -7  -8   2      40069.49      38182.35      1332.36 o                         
  -6  -8   2      11910.87      12170.73       602.63 o                         
  -5  -8   2       3716.58       3810.47       304.15 o                         
  -4  -8   2       2609.97       2326.20       238.41 o                         
  -3  -8   2      14616.55      13973.15       448.67 o                         
  -2  -8   2       9804.56       9732.07       331.76 o                         
  -1  -8   2       4127.54       4229.71       214.30 o                         
   0  -8   2       7551.92       7547.10       246.59 o                         
   1  -8   2      47922.27      48588.65       895.67 o                         
   2  -8   2       4947.40       5174.79       192.00 o                         
   3  -8   2      23608.71      23565.83       558.73 o                         
   4  -8   2        728.19        814.71        99.17 o                         
   5  -8   2      52218.28      52117.44      1101.22 o                         
   6  -8   2         68.44        137.99       108.95 o                         
   7  -8   2      16987.94      17396.16       539.53 o                         
   8  -8   2      18453.53      17721.06       584.55 o                         
   9  -8   2      16415.33      17522.39       829.54 o                         
  10  -8   2        497.69        485.30       227.10 o                         
  11  -8   2       9651.71       9678.53       589.50 o                         
  12  -8   2       3976.95       4242.87       658.54 o                         
 -11  -7   2      10194.41      11144.18       755.69 o                         
 -10  -7   2        995.79        709.30       272.07 o                         
  -9  -7   2       4337.44       3534.90       460.57 o                         
  -8  -7   2        124.77        350.14       186.83 o                         
  -7  -7   2       5256.41       5626.25       452.47 o                         
  -6  -7   2      12447.34      11864.62       521.51 o                         
  -5  -7   2       8582.86       8544.08       369.33 o                         
  -4  -7   2       3616.81       3435.74       201.08 o                         
  -3  -7   2       4377.02       4746.02       255.13 o                         
  -2  -7   2      98706.93     100702.37      1976.46 o                         
  -1  -7   2       2875.61       2773.58       160.95 o                         
   0  -7   2      58603.55      60367.27      1205.07 o                         
   1  -7   2      53606.97      54936.20       945.50 o                         
   2  -7   2      35291.40      35502.80       676.38 o                         
   3  -7   2      20203.59      20658.53       482.24 o                         
   4  -7   2      84381.88      85039.35      1496.89 o                         
   5  -7   2      24017.56      23517.54       559.63 o                         
   6  -7   2       4559.69       4396.22       213.70 o                         
   7  -7   2       8089.47       7670.56       365.71 o                         
   8  -7   2      15450.12      14399.83       496.00 o                         
   9  -7   2      27957.54      28062.33       783.36 o                         
  10  -7   2       3260.77       2934.67       277.85 o                         
  11  -7   2       5447.66       4677.62       363.00 o                         
  12  -7   2       9773.15      10819.50       741.75 o                         
  13  -7   2       2286.91        696.84       695.30 o                         
 -11  -6   2       2108.94       1635.43       375.38 o                         
 -10  -6   2       2109.18       2103.89       341.90 o                         
  -9  -6   2      41688.67      39022.91      1644.32 o                         
  -8  -6   2      35072.29      33101.39      1036.69 o                         
  -7  -6   2       2858.12       2136.16       245.98 o                         
  -6  -6   2       6849.56       6693.04       286.77 o                         
  -5  -6   2        207.77        237.58        84.42 o                         
  -4  -6   2      87497.30      85253.48      1659.92 o                         
  -3  -6   2       4517.53       4578.52       170.79 o                         
  -2  -6   2       3530.67       3411.55       142.17 o                         
  -1  -6   2        122.42        210.26        61.86 o                         
   0  -6   2      16323.98      16313.60       361.35 o                         
   1  -6   2      16111.46      15892.75       320.45 o                         
   2  -6   2        150.57        198.84        51.24 o                         
   3  -6   2       5392.00       5559.83       229.21 o                         
   4  -6   2      11084.50      10806.52       245.25 o                         
   5  -6   2        766.63       1069.29       140.73 o                         
   6  -6   2      39789.54      41311.40       840.88 o                         
   7  -6   2       4153.87       4058.43       234.80 o                         
   8  -6   2      18400.43      18019.09       516.30 o                         
   9  -6   2        911.85       1120.46       187.70 o                         
  10  -6   2      14061.89      13773.85       535.42 o                         
  11  -6   2       5842.20       5420.05       365.80 o                         
  12  -6   2         27.87         21.43       167.09 o                         
  13  -6   2       2949.35       2024.26       581.34 o                         
 -12  -5   2        237.35        241.60       298.43 o                         
 -11  -5   2        414.28        268.47       244.09 o                         
 -10  -5   2       5777.02       6211.19       400.32 o                         
  -9  -5   2        870.60        679.51       158.89 o                         
  -8  -5   2       3379.71       3541.42       257.52 o                         
  -7  -5   2       4538.68       4340.64       217.45 o                         
  -6  -5   2       2402.88       2285.57       136.73 o                         
  -5  -5   2      39060.48      40388.02       713.41 o                         
  -4  -5   2       1077.92       1285.23       123.40 o                         
  -3  -5   2       2680.86       2734.91       124.88 o                         
  -2  -5   2       1656.43       1814.10       100.18 o                         
  -1  -5   2      15113.56      14801.38       342.53 o                         
   0  -5   2      38004.71      37276.11       675.87 o                         
   1  -5   2      56260.35      57167.95       910.87 o                         
   2  -5   2      85813.36      84727.66      1456.22 o                         
   3  -5   2       2697.90       2866.23       118.98 o                         
   4  -5   2       6676.33       6503.95       187.71 o                         
   5  -5   2       2049.01       2256.15       129.19 o                         
   6  -5   2      27168.15      26090.10       594.54 o                         
   7  -5   2       3215.51       3393.61       163.27 o                         
   8  -5   2      11098.42      10614.01       325.93 o                         
   9  -5   2      43791.26      44365.25       907.99 o                         
  10  -5   2        223.44         -2.80        99.83 o                         
  11  -5   2         32.91          6.43       141.96 o                         
  12  -5   2       1945.13       1150.37       233.31 o                         
  13  -5   2      16694.52      16866.57       959.03 o                         
 -13  -4   2       3243.52       2681.80      1310.54 o                         
 -12  -4   2       1160.14       1124.71       223.64 o                         
 -11  -4   2        227.33        333.32       169.02 o                         
 -10  -4   2        556.60        629.34       150.38 o                         
  -9  -4   2       1785.82       1878.33       197.17 o                         
  -8  -4   2       5931.80       5399.11       292.10 o                         
  -7  -4   2       3723.33       3758.36       184.96 o                         
  -6  -4   2      64153.24      63186.32      1083.71 o                         
  -5  -4   2       1116.61       1276.79        81.61 o                         
  -4  -4   2       7717.10       7550.56       187.37 o                         
  -3  -4   2       5991.00       6024.37       170.87 o                         
  -2  -4   2      46088.79      46434.18       820.33 o                         
  -1  -4   2      51933.21      53058.30       971.40 o                         
   0  -4   2      38912.57      39326.25       659.13 o                         
   1  -4   2      37025.27      37987.99       676.63 o                         
   2  -4   2      89516.42      88587.07      1434.88 o                         
   3  -4   2       4750.27       4934.56       141.78 o                         
   4  -4   2     202180.98     197819.61      3163.64 o                         
   5  -4   2     104816.96     104571.77      1722.01 o                         
   6  -4   2      30646.82      30186.51       577.09 o                         
   7  -4   2     131174.22     128375.70      2240.24 o                         
   8  -4   2        715.26        714.98       125.31 o                         
   9  -4   2       8319.45       7718.10       316.33 o                         
  10  -4   2       2180.09       2155.82       201.99 o                         
  11  -4   2      16421.12      17410.79       623.65 o                         
  12  -4   2       4854.37       4797.46       353.92 o                         
  13  -4   2       3938.20       4246.53       386.84 o                         
 -13  -3   2        980.82       1623.34       488.15 o                         
 -12  -3   2       2068.64       2048.43       229.94 o                         
 -11  -3   2      17999.22      19912.57       591.76 o                         
 -10  -3   2       3489.47       3323.03       245.61 o                         
  -9  -3   2      26140.41      26225.00       723.04 o                         
  -8  -3   2      20688.27      20561.76       552.31 o                         
  -7  -3   2     132396.66     131340.83      2070.38 o                         
  -6  -3   2      28951.28      28226.51       518.85 o                         
  -5  -3   2      11168.21      10623.34       223.54 o                         
  -4  -3   2      11916.54      11593.28       227.45 o                         
  -3  -3   2     414177.75     384610.41      5795.17 o                         
  -2  -3   2     216663.53     210830.55      3191.55 o                         
  -1  -3   2       2720.04       2891.54        83.77 o                         
   0  -3   2       7061.90       7750.26       167.81 o                         
   1  -3   2      30651.81      31598.91       490.68 o                         
   2  -3   2      10353.66      10816.13       206.81 o                         
   3  -3   2        216.19        354.18        59.66 o                         
   4  -3   2      80346.97      78548.24      1367.60 o                         
   5  -3   2       7836.71       8056.96       292.34 o                         
   6  -3   2       3551.43       3948.80       183.19 o                         
   7  -3   2       4893.33       5243.36       228.22 o                         
   8  -3   2        897.37        765.47       162.43 o                         
   9  -3   2       5616.96       5563.87       370.94 o                         
  10  -3   2       8721.92       8646.50       368.53 o                         
  11  -3   2      13206.04      12755.16       461.36 o                         
  12  -3   2       9369.26       9417.72       550.94 o                         
  13  -3   2       8054.30       8097.27       520.98 o                         
  14  -3   2       2618.13       2809.30       398.99 o                         
 -13  -2   2         26.72          5.96       197.58 o                         
 -12  -2   2      12594.91      12613.42       633.48 o                         
 -11  -2   2      43767.64      45444.96      1147.40 o                         
 -10  -2   2        141.74        175.91       128.85 o                         
  -9  -2   2       4702.37       4416.70       274.55 o                         
  -8  -2   2      19686.14      19415.45       454.56 o                         
  -7  -2   2      81476.88      80211.73      1372.10 o                         
  -6  -2   2      21719.34      20754.17       405.04 o                         
  -5  -2   2      24624.03      24651.23       412.59 o                         
  -4  -2   2      28427.78      28630.58       490.39 o                         
  -3  -2   2     103168.81     101099.98      1630.90 o                         
  -2  -2   2     109905.65     107364.72      1575.45 o                         
  -1  -2   2      15067.77      15301.03       299.32 o                         
   0  -2   2      12645.54      13104.18       223.28 o                         
   1  -2   2        306.63        665.07        66.18 o                         
   2  -2   2      66287.80      65927.89      1078.25 o                         
   3  -2   2      26967.41      27232.27       486.66 o                         
   4  -2   2      99482.52      99715.57      1713.44 o                         
   5  -2   2      16870.84      17059.36       373.13 o                         
   6  -2   2       3159.60       3272.13       155.89 o                         
   7  -2   2       4382.11       4200.07       189.58 o                         
   8  -2   2      22537.71      22266.24       510.84 o                         
   9  -2   2       4865.74       4909.98       262.16 o                         
  10  -2   2        192.88        399.94       131.61 o                         
  11  -2   2      20706.77      20934.13       890.69 o                         
  12  -2   2      10775.42      10532.49       516.95 o                         
  13  -2   2       2005.41       2176.16       532.23 o                         
 -14  -1   2       3052.21       2755.79       361.57 o                         
 -13  -1   2        169.91        609.10       235.15 o                         
 -12  -1   2      46096.20      48462.36      1351.44 o                         
 -11  -1   2       5615.58       5912.97       401.69 o                         
 -10  -1   2         40.60         75.20       114.14 o                         
  -9  -1   2        381.02        228.93        94.58 o                         
  -8  -1   2      11748.92      11312.24       322.02 o                         
  -7  -1   2      21826.12      20933.80       461.89 o                         
  -6  -1   2      12966.48      12366.41       275.41 o                         
  -5  -1   2      10528.59      10531.33       211.43 o                         
  -4  -1   2      23287.60      22492.51       365.58 o                         
  -3  -1   2      31693.42      31395.42       519.15 o                         
  -2  -1   2       3920.35       4253.31       107.54 o                         
  -1  -1   2       2846.34       3058.38       104.62 o                         
   0  -1   2       1413.24       1627.20        79.66 o                         
   2  -1   2      35500.14      36589.98       594.23 o                         
   3  -1   2      60050.22      60695.36      1063.82 o                         
   4  -1   2      60631.28      60996.04      1087.13 o                         
   5  -1   2       6726.85       6454.33       267.36 o                         
   6  -1   2      16817.96      16188.19       398.84 o                         
   7  -1   2       4077.99       4228.66       214.72 o                         
   8  -1   2       4788.28       4599.18       229.11 o                         
   9  -1   2       1325.33       1554.33       151.56 o                         
  10  -1   2         77.43        130.01       141.80 o                         
  11  -1   2       3018.58       3606.27       288.44 o                         
  12  -1   2         49.09       -110.26       158.51 o                         
  13  -1   2      23682.70      25397.25      1076.96 o                         
 -14   0   2       3556.04       3282.95       462.91 o                         
 -13   0   2        379.81        524.81       255.73 o                         
 -12   0   2        140.29         67.83       171.49 o                         
 -11   0   2         80.88          4.20       127.00 o                         
 -10   0   2      11192.47      10689.46       344.12 o                         
  -9   0   2      20832.87      20015.81       472.58 o                         
  -8   0   2      28480.29      28434.63       597.80 o                         
  -7   0   2       8515.56       8625.25       261.79 o                         
  -6   0   2       8043.52       7895.11       213.40 o                         
  -5   0   2      23703.38      23727.02       415.10 o                         
  -4   0   2       5334.62       5098.77       135.15 o                         
  -3   0   2      26068.75      26492.05       447.15 o                         
  -2   0   2      15167.59      14914.83       237.26 o                         
  -1   0   2       4126.21       4701.12       101.21 o                         
   0   0   2      36728.89      37102.42       671.07 o                         
   1   0   2        951.23       1337.58        61.11 o                         
   2   0   2      33080.92      32170.94       523.80 o                         
   3   0   2      11721.16      11486.71       242.89 o                         
   4   0   2      28499.38      28570.29       591.89 o                         
   5   0   2        850.61       1253.21       107.48 o                         
   6   0   2      47459.50      47794.27       956.40 o                         
   7   0   2      64697.79      67486.46      1318.08 o                         
   8   0   2        184.50        154.84        88.23 o                         
   9   0   2      11177.04      11000.04       553.14 o                         
  10   0   2       5935.47       6019.23       431.55 o                         
  11   0   2       1160.11        987.84       226.11 o                         
  12   0   2       1470.28       1013.39       240.05 o                         
  13   0   2      62695.60      69182.91      1832.04 o                         
 -14   1   2      34848.18      38152.66      1281.38 o                         
 -13   1   2       2799.61       2721.08       374.21 o                         
 -12   1   2        120.93        -79.60       137.87 o                         
 -11   1   2      13537.95      12618.80       445.43 o                         
 -10   1   2       6575.14       6644.62       336.48 o                         
  -9   1   2       1414.18       1118.35       114.11 o                         
  -8   1   2      30488.89      28729.01       694.08 o                         
  -7   1   2      30166.30      29577.30       620.37 o                         
  -6   1   2        298.09        406.39        68.30 o                         
  -5   1   2      15509.58      15170.86       306.40 o                         
  -4   1   2          8.31         71.16        44.72 o                         
  -3   1   2      26834.05      27154.70       496.46 o                         
  -2   1   2      19409.16      19052.96       321.49 o                         
  -1   1   2      79798.59      82534.94      1268.23 o                         
   0   1   2       1052.61       1215.61        78.20 o                         
   2   1   2      86911.19      88195.01      1501.15 o                         
   3   1   2      38811.22      39020.73       710.10 o                         
   4   1   2     195602.77     190137.64      3034.70 o                         
   5   1   2     120286.89     117337.04      2138.31 o                         
   6   1   2      48185.04      48681.90      1356.29 o                         
   7   1   2      43154.81      43775.36       903.54 o                         
   8   1   2      23047.96      22896.71       609.00 o                         
   9   1   2      72653.91      74520.36      1824.98 o                         
  10   1   2      12555.32      13014.97       550.10 o                         
  11   1   2      15179.45      14646.28       743.83 o                         
  12   1   2       1243.39       1217.25       394.42 o                         
  13   1   2       1138.67       1149.36       277.64 o                         
 -14   2   2      52933.20      57040.02      1945.24 o                         
 -13   2   2       3461.14       3740.58       347.47 o                         
 -12   2   2         21.90         34.92       148.80 o                         
 -11   2   2        220.12        128.06       124.57 o                         
 -10   2   2       7690.08       7033.42       326.63 o                         
  -9   2   2      27839.82      27253.25       738.19 o                         
  -8   2   2       3113.49       3069.97       172.05 o                         
  -7   2   2      29027.41      29676.10       586.71 o                         
  -6   2   2       5814.62       5909.16       194.11 o                         
  -5   2   2      14261.86      14257.66       313.45 o                         
  -4   2   2        159.84        177.35        47.32 o                         
  -3   2   2     184175.30     181140.95      2875.43 o                         
  -2   2   2      47863.23      48036.23       836.34 o                         
  -1   2   2      30102.88      30071.08       604.17 o                         
   0   2   2      29688.85      28956.68       554.50 o                         
   1   2   2      68411.88      65734.47      1069.66 o                         
   2   2   2      88215.79      84299.67      1516.30 o                         
   3   2   2      25591.46      25332.28       509.66 o                         
   4   2   2      67301.93      64208.61      1278.10 o                         
   5   2   2      29365.86      29528.39       816.81 o                         
   6   2   2       5113.39       4530.41       247.45 o                         
   7   2   2        516.73        508.61       122.31 o                         
   8   2   2      15522.33      16004.01       578.13 o                         
   9   2   2      12586.17      12239.17       612.28 o                         
  10   2   2      30331.13      32941.30       989.98 o                         
  11   2   2         12.80         42.97       204.13 o                         
  12   2   2        517.26        444.88       266.71 o                         
 -14   3   2        630.70        150.45       298.93 o                         
 -13   3   2       2058.67       1496.25       354.35 o                         
 -12   3   2         98.80         20.91       156.57 o                         
 -11   3   2        563.51        554.04       149.03 o                         
 -10   3   2       2686.77       2564.37       221.97 o                         
  -9   3   2       1568.78       1649.53       140.31 o                         
  -8   3   2      50532.87      49616.93       947.16 o                         
  -7   3   2     106941.72     110595.45      2164.59 o                         
  -6   3   2       4727.28       5049.39       234.88 o                         
  -5   3   2       7500.36       7367.50       218.99 o                         
  -4   3   2      16672.33      15938.23       348.72 o                         
  -3   3   2      28181.43      28000.40       522.44 o                         
  -2   3   2      25971.66      25899.08       514.24 o                         
  -1   3   2       5202.21       5545.83       182.33 o                         
   0   3   2     159199.52     157630.31      2955.90 o                         
   1   3   2      13707.29      14144.64       312.03 o                         
   2   3   2       8696.10       8790.82       216.28 o                         
   3   3   2         30.44        248.30        73.26 o                         
   4   3   2      18060.60      17689.59       421.28 o                         
   5   3   2      43444.10      41856.75      1071.74 o                         
   6   3   2        554.67        709.43       121.49 o                         
   7   3   2       5057.93       5685.44       358.52 o                         
   8   3   2       6775.13       6269.28       391.44 o                         
   9   3   2       4099.25       3606.38       318.49 o                         
  10   3   2         94.49        126.58       166.92 o                         
  11   3   2        719.92        763.78       478.78 o                         
  12   3   2      10725.69      11288.92       874.13 o                         
 -14   4   2       1571.16       1700.68       389.06 o                         
 -13   4   2         16.44       -184.29       184.29 o                         
 -12   4   2       6863.34       7580.02       485.52 o                         
 -11   4   2       1353.93        962.86       194.59 o                         
 -10   4   2         37.69        235.67       124.84 o                         
  -9   4   2       8290.21       7887.75       309.85 o                         
  -8   4   2      42658.30      41970.49       821.95 o                         
  -7   4   2      32091.56      32447.05       737.79 o                         
  -6   4   2      49262.75      48701.54       961.84 o                         
  -5   4   2      59685.75      59269.05      1009.09 o                         
  -4   4   2      72565.38      72864.10      1273.19 o                         
  -3   4   2       2587.59       2694.83       139.16 o                         
  -2   4   2      97337.72      95798.55      1638.39 o                         
  -1   4   2      22249.18      22888.31       461.96 o                         
   0   4   2       1202.03       1347.93       110.73 o                         
   1   4   2      10242.68      10160.58       256.13 o                         
   2   4   2      63841.00      63597.18      1185.04 o                         
   3   4   2        616.93        606.20        90.86 o                         
   4   4   2          9.03         36.36       105.67 o                         
   5   4   2        516.13        439.74       183.50 o                         
   6   4   2      51225.17      48386.65      2166.56 o                         
   7   4   2        100.07       -121.33       153.62 o                         
   8   4   2       2222.06       1826.96       241.92 o                         
   9   4   2        667.79        673.98       186.74 o                         
  10   4   2      20158.49      19778.98       813.82 o                         
  11   4   2         46.04        136.38       215.68 o                         
 -13   5   2        128.15         10.91       210.39 o                         
 -12   5   2        839.81        662.58       256.42 o                         
 -11   5   2      18916.29      19232.48       708.45 o                         
 -10   5   2       1953.81       1902.29       262.64 o                         
  -9   5   2       7130.11       7166.11       395.17 o                         
  -8   5   2      47485.43      47295.21      1111.96 o                         
  -7   5   2       7530.41       7694.00       321.43 o                         
  -6   5   2       9498.98       9459.06       284.92 o                         
  -5   5   2     129480.84     134757.66      2315.17 o                         
  -4   5   2      28119.19      28666.99       635.94 o                         
  -3   5   2       6721.95       6957.09       213.15 o                         
  -2   5   2      14506.96      14198.95       333.93 o                         
  -1   5   2       3542.34       3634.35       150.70 o                         
   0   5   2      23797.94      23139.28       523.45 o                         
   1   5   2       9908.02       9745.92       302.71 o                         
   2   5   2       2789.80       2813.39       122.53 o                         
   3   5   2         91.14         61.04        53.72 o                         
   4   5   2       6892.54       7069.20       400.87 o                         
   5   5   2      40153.12      40581.93      1188.38 o                         
   6   5   2       1080.84       1233.59       223.95 o                         
   7   5   2       2160.90       2099.22       287.03 o                         
   8   5   2       3014.45       3444.20       319.09 o                         
   9   5   2        174.27        431.03       205.65 o                         
  10   5   2        469.10        287.08       235.90 o                         
 -13   6   2       1468.20        956.24       323.64 o                         
 -12   6   2         25.28         50.41       230.02 o                         
 -11   6   2      12446.21      12697.17       737.61 o                         
 -10   6   2      14773.32      15064.81       588.55 o                         
  -9   6   2       8141.44       8374.42       447.87 o                         
  -8   6   2       4124.08       4188.18       298.52 o                         
  -7   6   2      12943.67      13643.22       407.13 o                         
  -6   6   2      14929.65      14803.10       413.37 o                         
  -5   6   2       4147.37       4263.07       229.03 o                         
  -4   6   2       1598.51       1653.47       154.89 o                         
  -3   6   2      58580.36      59289.16      1136.98 o                         
  -2   6   2      45411.38      45773.45       850.09 o                         
  -1   6   2      65745.31      65532.05      1306.35 o                         
   0   6   2        295.01        412.30        93.21 o                         
   1   6   2       2309.44       2224.07       155.14 o                         
   2   6   2       7542.52       7295.60       247.12 o                         
   3   6   2      11707.11      11778.11       498.11 o                         
   4   6   2        727.89       1238.13       288.24 o                         
   5   6   2         30.65        225.65       171.57 o                         
   6   6   2       1233.93       1170.38       236.82 o                         
   7   6   2       1161.83       1201.16       242.06 o                         
   8   6   2       4406.06       4121.11       386.22 o                         
   9   6   2      34230.20      34850.17      1421.64 o                         
  10   6   2       7967.20       7931.64       676.51 o                         
 -13   7   2        289.07        123.17       265.93 o                         
 -12   7   2       4730.81       4236.41       471.53 o                         
 -11   7   2      25647.26      26388.99      1093.48 o                         
 -10   7   2      21390.76      20579.56       822.78 o                         
  -9   7   2      25621.07      26756.09       830.94 o                         
  -8   7   2       1916.83       1404.48       202.97 o                         
  -7   7   2      18589.67      18305.58       553.28 o                         
  -6   7   2      15657.51      16456.57       469.24 o                         
  -5   7   2       7900.67       8182.34       284.67 o                         
  -4   7   2       2059.34       2299.12       161.31 o                         
  -3   7   2        781.47        854.72       111.92 o                         
  -2   7   2      27637.36      27764.94       637.98 o                         
  -1   7   2      30757.23      31157.21       752.78 o                         
   0   7   2      17497.78      17358.96       481.27 o                         
   1   7   2      33281.62      33640.83       751.86 o                         
   2   7   2        995.94        819.48       152.50 o                         
   3   7   2       8220.00       8798.43       451.94 o                         
   4   7   2      21419.30      20955.84       771.33 o                         
   5   7   2      68916.41      66443.32      1847.85 o                         
   6   7   2       7477.89       6789.31       473.58 o                         
   7   7   2       6887.86       5912.15       471.66 o                         
   8   7   2        474.82         68.90       212.65 o                         
   9   7   2       8827.15       8010.52       924.07 o                         
 -12   8   2       1736.61       1685.18       357.47 o                         
 -11   8   2       7418.03       7019.36       717.28 o                         
 -10   8   2       2178.39       2693.76       380.96 o                         
  -9   8   2       6761.10       6403.71       466.16 o                         
  -8   8   2       1783.36       1771.75       226.94 o                         
  -7   8   2        375.37        414.34       129.21 o                         
  -6   8   2        486.18        357.87       134.62 o                         
  -5   8   2        310.14        417.22       106.53 o                         
  -4   8   2       2622.40       2354.22       204.40 o                         
  -3   8   2         92.32         69.78       135.50 o                         
  -2   8   2       8931.09       8651.85       368.56 o                         
  -1   8   2       8464.56       8893.65       370.49 o                         
   0   8   2      33710.15      32628.02       886.44 o                         
   1   8   2       1589.68       1412.30       162.47 o                         
   2   8   2       4485.62       4320.88       346.62 o                         
   3   8   2       1009.98       1339.10       234.02 o                         
   4   8   2      56497.61      55856.34      1582.45 o                         
   5   8   2      64402.09      68023.84      1907.29 o                         
   6   8   2       8495.27       9292.59       575.47 o                         
   7   8   2         75.76         91.55       194.34 o                         
 -11   9   2        102.43       -212.84       212.84 o                         
 -10   9   2        612.64        747.25       361.29 o                         
  -9   9   2       1551.45       2028.72       496.99 o                         
  -8   9   2       1356.67       1070.32       255.07 o                         
  -7   9   2       1767.87       1307.09       262.92 o                         
  -6   9   2      10059.97      10716.14       541.00 o                         
  -5   9   2      22695.00      23804.14       766.92 o                         
  -4   9   2      25011.19      24676.56       857.09 o                         
  -3   9   2       3410.13       3197.89       225.28 o                         
  -2   9   2      69776.08      70265.91      1490.50 o                         
  -1   9   2       4167.12       3630.81       223.60 o                         
   0   9   2       7628.70       7091.30       432.25 o                         
   1   9   2       2093.83       1675.57       400.64 o                         
   2   9   2         22.85        -79.25       173.41 o                         
   3   9   2         18.96        -65.08       173.52 o                         
   4   9   2        227.10        107.00       185.71 o                         
   5   9   2        128.23        292.75       197.23 o                         
   6   9   2      10247.31       9366.36       585.00 o                         
 -10  10   2       1719.63       2538.92       520.15 o                         
  -9  10   2       1083.11        813.16       351.30 o                         
  -8  10   2       4879.99       4831.10       613.20 o                         
  -7  10   2       3984.05       3981.39       464.06 o                         
  -6  10   2       9239.83       9089.61       539.61 o                         
  -5  10   2       3760.89       3596.65       361.58 o                         
  -4  10   2         17.86         56.09       146.09 o                         
  -3  10   2        856.07        723.49       165.77 o                         
  -2  10   2       8627.38       7924.88       473.93 o                         
  -1  10   2       3468.68       3102.68       448.79 o                         
   0  10   2       5301.21       4972.72       514.53 o                         
   1  10   2        943.15        709.93       233.80 o                         
   2  10   2       6387.38       6599.26       571.67 o                         
   3  10   2       5386.65       5536.07       515.94 o                         
   4  10   2        545.30        327.25       287.09 o                         
  -8  11   2        661.65        933.23       340.18 o                         
  -7  11   2       1296.31        848.64       303.91 o                         
  -6  11   2       3343.75       2755.31       421.99 o                         
  -5  11   2         43.71        259.78       202.73 o                         
  -4  11   2       5281.24       4620.95       363.67 o                         
  -3  11   2       3569.86       3579.64       415.35 o                         
  -2  11   2      17469.18      17639.47       878.22 o                         
  -1  11   2       3853.56       3722.70       476.39 o                         
   0  11   2         90.01        342.46       234.87 o                         
   1  11   2       6623.36       7234.49       717.27 o                         
   2  11   2       9752.09       8295.42       782.08 o                         
  -3  12   2      10813.52       9880.60       685.94 o                         
   1 -14   3        123.59        100.69       223.52 o                         
   2 -14   3       6780.81       6997.05       561.43 o                         
   3 -14   3       6425.13       6018.64       588.52 o                         
  -3 -13   3        325.94        329.90       245.00 o                         
  -2 -13   3       1332.52       1906.83       400.58 o                         
  -1 -13   3       2070.10       2000.33       386.50 o                         
   0 -13   3      27917.04      30144.98      1603.76 o                         
   1 -13   3      23965.20      23625.15       963.73 o                         
   2 -13   3         23.41        261.07       187.12 o                         
   3 -13   3       2038.70       1868.20       364.65 o                         
   4 -13   3       3213.43       3244.90       492.71 o                         
   5 -13   3       2260.54       2429.12       372.13 o                         
   6 -13   3        462.86        280.32       256.20 o                         
   7 -13   3       9128.00       9205.64       680.43 o                         
  -5 -12   3        639.69       1191.20       380.20 o                         
  -4 -12   3        523.54        435.86       258.73 o                         
  -3 -12   3      12109.16      10957.54       800.32 o                         
  -2 -12   3      22276.63      24866.73       999.54 o                         
  -1 -12   3       2791.21       2246.63       310.22 o                         
   0 -12   3       3840.30       3511.95       365.08 o                         
   1 -12   3       3896.64       4440.98       362.33 o                         
   2 -12   3      20372.90      21669.54       873.35 o                         
   3 -12   3       2203.90       2514.89       268.42 o                         
   4 -12   3        193.46        139.91       162.61 o                         
   5 -12   3        427.59        386.70       176.87 o                         
   6 -12   3       9146.10      10094.76       673.51 o                         
   7 -12   3       1823.19       1711.67       341.52 o                         
   8 -12   3       1540.15       1277.34       548.88 o                         
   9 -12   3       3131.02       3490.47       522.56 o                         
  -7 -11   3        710.67        479.24       261.65 o                         
  -6 -11   3       1776.59       1554.06       310.57 o                         
  -5 -11   3       1189.75        898.40       238.92 o                         
  -4 -11   3        533.68        375.83       181.79 o                         
  -3 -11   3       2847.63       2471.17       260.42 o                         
  -2 -11   3       5786.29       5027.41       410.35 o                         
  -1 -11   3       9059.13       8953.76       474.76 o                         
   0 -11   3      18368.45      19833.85       895.06 o                         
   1 -11   3      61102.39      64062.02      1960.65 o                         
   2 -11   3      15639.14      16689.89       624.94 o                         
   3 -11   3       1110.52        692.84       148.44 o                         
   4 -11   3        776.56        971.85       159.81 o                         
   5 -11   3      38638.34      39543.77      1101.41 o                         
   6 -11   3      10997.14      11009.84       636.19 o                         
   7 -11   3          7.55        -76.71       133.88 o                         
   8 -11   3      11740.12      11741.82       598.31 o                         
   9 -11   3       9092.26       9018.53       564.78 o                         
  10 -11   3       8065.05       7933.18       623.30 o                         
  -8 -10   3       3427.80       3215.94       541.63 o                         
  -7 -10   3      28866.96      28903.47      1120.87 o                         
  -6 -10   3      16256.96      16659.53       808.16 o                         
  -5 -10   3        257.21        231.11       196.04 o                         
  -4 -10   3      10620.83      11320.87       550.91 o                         
  -3 -10   3      19360.11      18495.37       665.97 o                         
  -2 -10   3       4205.84       4071.18       250.30 o                         
  -1 -10   3        764.56        642.28       115.50 o                         
   0 -10   3      64349.46      66799.02      1467.63 o                         
   1 -10   3      63211.05      67299.18      1619.51 o                         
   2 -10   3      23556.14      24074.33       651.07 o                         
   3 -10   3      12598.30      12650.33       435.75 o                         
   4 -10   3       6519.83       6528.49       279.33 o                         
   5 -10   3        520.23        220.24       117.79 o                         
   6 -10   3      10090.11      10645.59       468.67 o                         
   7 -10   3       8157.98       8455.23       435.13 o                         
   8 -10   3       1197.91       1393.38       272.72 o                         
   9 -10   3          9.34        -83.10       185.50 o                         
  10 -10   3       4215.19       3277.82       631.94 o                         
  11 -10   3        446.10         69.63       258.64 o                         
  -9  -9   3       2447.68       2751.97       413.00 o                         
  -8  -9   3       7815.39       8547.27       677.41 o                         
  -7  -9   3      23453.25      24895.18       988.62 o                         
  -6  -9   3      23558.27      23873.54       939.99 o                         
  -5  -9   3        390.22        411.77       255.53 o                         
  -4  -9   3      28130.07      27845.04       866.68 o                         
  -3  -9   3       3617.58       3706.41       232.60 o                         
  -2  -9   3      12476.94      12438.72       407.47 o                         
  -1  -9   3      12069.42      12610.44       381.35 o                         
   0  -9   3      17434.57      17496.76       445.46 o                         
   1  -9   3        443.81        641.35        92.55 o                         
   2  -9   3      26696.29      28224.95       716.85 o                         
   3  -9   3      10061.31      10303.48       328.25 o                         
   4  -9   3      24947.93      24501.80       583.89 o                         
   5  -9   3        919.60        836.05       140.50 o                         
   6  -9   3      16258.97      15446.65       505.78 o                         
   7  -9   3      75627.90      76512.67      1868.60 o                         
   8  -9   3      16744.54      15823.95       589.47 o                         
   9  -9   3       3096.45       2730.77       359.45 o                         
  10  -9   3      16112.60      15934.75       765.69 o                         
  11  -9   3       9354.26       8216.10       644.21 o                         
  12  -9   3      13008.48      11596.17       796.17 o                         
 -10  -8   3       2016.49       1808.81       347.23 o                         
  -9  -8   3      10794.52      10472.54       693.73 o                         
  -8  -8   3      12086.03      13364.32       929.94 o                         
  -7  -8   3      28428.16      29398.19      1078.21 o                         
  -6  -8   3      14742.21      14313.82       658.78 o                         
  -5  -8   3       7558.71       8018.53       391.17 o                         
  -4  -8   3       1082.87       1054.66       154.39 o                         
  -3  -8   3      28373.27      29582.94       733.79 o                         
  -2  -8   3      20126.51      19499.87       488.06 o                         
  -1  -8   3        904.54        970.58       110.09 o                         
   0  -8   3      64601.55      66639.08      1340.86 o                         
   1  -8   3      50691.07      54549.38      1122.09 o                         
   2  -8   3       4682.55       4975.71       213.08 o                         
   3  -8   3        534.26        313.63        88.56 o                         
   4  -8   3       6166.70       5965.41       294.32 o                         
   5  -8   3      14537.52      14086.94       453.09 o                         
   6  -8   3      10046.82       9769.20       388.09 o                         
   7  -8   3       4922.92       4588.82       294.87 o                         
   8  -8   3        468.32        475.26       166.65 o                         
   9  -8   3        251.05        164.78       186.87 o                         
  10  -8   3       8032.66       7867.20       475.24 o                         
  11  -8   3       6398.72       5873.83       536.35 o                         
  12  -8   3       1073.88        672.33       290.95 o                         
 -11  -7   3       1624.85       2082.36       352.47 o                         
 -10  -7   3       5467.22       4654.10       448.53 o                         
  -9  -7   3       1742.16       1967.36       287.50 o                         
  -8  -7   3        172.74         87.14       188.07 o                         
  -7  -7   3       4659.84       4589.11       392.04 o                         
  -6  -7   3      41297.12      39926.10      1554.55 o                         
  -5  -7   3       3480.80       3750.42       266.62 o                         
  -4  -7   3       2243.33       1965.76       142.31 o                         
  -3  -7   3       1803.56       1766.56       118.81 o                         
  -2  -7   3       4139.75       4310.07       189.46 o                         
  -1  -7   3       3840.57       4198.85       167.00 o                         
   0  -7   3       1078.17       1241.06        82.13 o                         
   1  -7   3      18133.90      18371.04       408.63 o                         
   2  -7   3       4167.54       4146.52       146.73 o                         
   3  -7   3      24467.63      24565.01       557.45 o                         
   4  -7   3       7548.47       7671.45       228.42 o                         
   5  -7   3       2488.26       2230.89       137.93 o                         
   6  -7   3        220.05        330.60       105.26 o                         
   7  -7   3       9976.96      10436.09       487.89 o                         
   8  -7   3        146.45         19.56       140.88 o                         
   9  -7   3      14031.07      12882.24       570.84 o                         
  10  -7   3      21963.04      22782.94       771.69 o                         
  11  -7   3       1519.35       1505.83       282.14 o                         
  12  -7   3         27.35       -240.40       240.40 o                         
  13  -7   3      10771.39      11197.84       793.48 o                         
 -12  -6   3        313.26        288.24       283.26 o                         
 -11  -6   3      10870.18      11124.47       720.28 o                         
 -10  -6   3      22607.69      22182.49       833.76 o                         
  -9  -6   3        247.91        385.16       199.12 o                         
  -8  -6   3       3667.18       3311.75       279.35 o                         
  -7  -6   3       4066.03       4125.32       276.60 o                         
  -6  -6   3       3310.51       3186.49       180.78 o                         
  -5  -6   3       1907.02       1957.45       123.22 o                         
  -4  -6   3       3928.53       4005.13       179.04 o                         
  -3  -6   3      41254.39      40490.53       754.73 o                         
  -2  -6   3       2024.77       2133.91       141.91 o                         
  -1  -6   3       3958.78       4199.30       139.02 o                         
   0  -6   3       9334.13       8823.06       254.60 o                         
   1  -6   3        493.00        625.70        91.57 o                         
   2  -6   3       1830.65       2057.35       106.93 o                         
   3  -6   3       2515.80       2711.55       116.42 o                         
   4  -6   3       1026.44       1142.75        65.10 o                         
   5  -6   3      63169.37      59073.65      1297.34 o                         
   6  -6   3        133.41        184.92       140.15 o                         
   7  -6   3          4.19         80.03        93.44 o                         
   8  -6   3      28608.85      29031.62       718.27 o                         
   9  -6   3      65779.34      65686.70      1425.83 o                         
  10  -6   3       4710.65       4314.67       294.41 o                         
  11  -6   3       6259.79       6313.54       406.33 o                         
  12  -6   3       9599.24       8976.45       534.52 o                         
  13  -6   3      58786.41      64626.99      2153.98 o                         
 -12  -5   3       3806.90       3889.93       447.41 o                         
 -11  -5   3      14993.81      15620.26       639.65 o                         
 -10  -5   3      12238.68      12850.20       545.78 o                         
  -9  -5   3      21726.35      22446.86       672.06 o                         
  -8  -5   3      21631.81      20470.18       520.81 o                         
  -7  -5   3       6630.31       6464.56       293.98 o                         
  -6  -5   3        508.10        556.14        71.19 o                         
  -5  -5   3     128672.47     131202.39      2133.68 o                         
  -4  -5   3      34776.60      35192.07       742.77 o                         
  -3  -5   3       9704.55       9664.59       237.24 o                         
  -2  -5   3      31977.28      31222.16       551.95 o                         
  -1  -5   3       7104.68       7605.71       210.52 o                         
   0  -5   3     100609.48     102997.62      1746.74 o                         
   1  -5   3      83898.17      83423.09      1367.87 o                         
   2  -5   3      37865.56      37894.91       692.49 o                         
   3  -5   3      27953.52      26885.87       512.52 o                         
   4  -5   3      89825.90      89093.14      1636.48 o                         
   5  -5   3      34939.32      34369.82       753.22 o                         
   6  -5   3      51825.74      51906.75      1097.85 o                         
   7  -5   3      36152.68      36066.51       825.37 o                         
   8  -5   3      25379.51      24876.85       605.26 o                         
   9  -5   3       6677.82       6303.39       312.21 o                         
  10  -5   3       1893.77       1503.88       185.53 o                         
  11  -5   3        652.58        613.04       167.14 o                         
  12  -5   3       1412.67       1098.08       219.19 o                         
  13  -5   3      28817.24      31814.73      1499.61 o                         
 -13  -4   3       5240.05       5699.63       642.83 o                         
 -12  -4   3         66.02        209.06       162.44 o                         
 -11  -4   3      37360.28      41074.84      1080.39 o                         
 -10  -4   3        338.52        531.25       142.50 o                         
  -9  -4   3        128.96        149.20       111.27 o                         
  -8  -4   3      21842.17      22446.62       549.71 o                         
  -7  -4   3       6319.89       6148.75       210.58 o                         
  -6  -4   3       5229.49       5171.14       193.37 o                         
  -5  -4   3      12458.66      12750.90       257.62 o                         
  -4  -4   3      45732.28      44958.64       747.89 o                         
  -3  -4   3      11366.23      11305.13       233.09 o                         
  -2  -4   3      23529.68      23214.73       446.52 o                         
  -1  -4   3      41838.93      43040.51       799.38 o                         
   0  -4   3      92952.74      91809.39      1556.21 o                         
   1  -4   3      34607.56      34682.42       598.42 o                         
   2  -4   3     163112.00     162041.14      2481.45 o                         
   3  -4   3      39356.84      38980.10       682.38 o                         
   4  -4   3     111544.37     110147.66      2001.96 o                         
   5  -4   3      20819.16      20738.54       464.39 o                         
   6  -4   3      38444.41      38378.82       847.52 o                         
   7  -4   3       8556.16       8615.82       321.10 o                         
   8  -4   3       4102.16       4233.52       241.98 o                         
   9  -4   3      23349.39      22906.83       594.96 o                         
  10  -4   3         22.64         82.88       138.88 o                         
  11  -4   3       2722.37       2522.86       235.13 o                         
  12  -4   3       7393.78       7003.33       480.76 o                         
  13  -4   3       3418.01       2921.84       355.55 o                         
 -13  -3   3         23.27        368.28       261.65 o                         
 -12  -3   3       9839.60      10325.38       549.87 o                         
 -11  -3   3      18129.68      18784.55       580.27 o                         
 -10  -3   3         97.04         58.97       134.07 o                         
  -9  -3   3       8784.18       8214.43       451.95 o                         
  -8  -3   3      44168.54      43629.99       860.25 o                         
  -7  -3   3      51216.41      51525.18       886.01 o                         
  -6  -3   3      47332.52      48124.72       855.28 o                         
  -5  -3   3        460.72        664.83        74.95 o                         
  -4  -3   3       3069.85       3312.06       126.81 o                         
  -3  -3   3      74342.64      73114.58      1064.13 o                         
  -2  -3   3      12522.37      12489.33       249.86 o                         
  -1  -3   3      89816.61      86203.74      1632.71 o                         
   0  -3   3       2758.25       2995.43       100.84 o                         
   1  -3   3      54479.50      54000.04       818.51 o                         
   2  -3   3      25927.53      25677.28       419.74 o                         
   3  -3   3        574.96        767.66        80.05 o                         
   4  -3   3       4399.44       4408.16       164.88 o                         
   5  -3   3         59.98        223.84        48.63 o                         
   6  -3   3      53293.53      54788.38      1013.29 o                         
   7  -3   3        264.15         89.15        94.25 o                         
   8  -3   3       1254.02       1534.82       160.99 o                         
   9  -3   3        355.85        243.41       132.19 o                         
  10  -3   3        184.69        377.42       135.57 o                         
  11  -3   3       4107.03       3670.37       293.81 o                         
  12  -3   3        768.08        996.50       221.16 o                         
  13  -3   3      11791.90      10862.28       956.51 o                         
 -14  -2   3       2936.99       3244.84       427.52 o                         
 -13  -2   3        649.45        810.86       288.00 o                         
 -12  -2   3        399.39        668.65       179.66 o                         
 -11  -2   3       2257.97       2388.08       211.15 o                         
 -10  -2   3       4823.69       5060.91       273.43 o                         
  -9  -2   3      13992.88      13042.53       369.97 o                         
  -8  -2   3      27691.69      27346.05       628.52 o                         
  -7  -2   3      38023.38      38218.42       716.30 o                         
  -6  -2   3       1032.08       1079.25        90.21 o                         
  -5  -2   3        985.16       1215.20        91.14 o                         
  -4  -2   3         79.63        241.09        84.88 o                         
  -3  -2   3       9212.83       9163.56       173.55 o                         
  -2  -2   3      59148.82      59509.56       934.92 o                         
  -1  -2   3       5998.59       6696.46       155.75 o                         
   0  -2   3      76952.12      77091.08      1306.37 o                         
   1  -2   3      63094.04      63572.14      1089.81 o                         
   2  -2   3     117068.38     113113.26      1673.95 o                         
   3  -2   3        162.45        201.25        58.31 o                         
   4  -2   3      50172.85      51104.41       937.90 o                         
   5  -2   3       8496.49       8703.33       268.86 o                         
   6  -2   3      12089.08      11519.44       485.94 o                         
   7  -2   3       3462.30       3625.96       211.31 o                         
   8  -2   3      21649.11      20323.10       712.23 o                         
   9  -2   3         30.67        228.50       112.29 o                         
  10  -2   3         17.45        127.21       145.47 o                         
  11  -2   3       3352.22       2901.95       267.49 o                         
  12  -2   3       4661.90       3810.10       446.63 o                         
  13  -2   3       3682.55       4130.13       677.97 o                         
 -14  -1   3         14.18       -133.88       212.01 o                         
 -13  -1   3       4376.66       4011.66       389.00 o                         
 -12  -1   3        393.55         83.02       164.70 o                         
 -11  -1   3        742.36        704.70       176.08 o                         
 -10  -1   3      12181.31      11826.69       368.62 o                         
  -9  -1   3      15016.15      14562.15       467.24 o                         
  -8  -1   3      10551.14       9814.91       298.80 o                         
  -7  -1   3       3150.83       3031.57       155.91 o                         
  -6  -1   3       5366.52       5390.20       164.40 o                         
  -5  -1   3      73489.29      73914.41      1189.90 o                         
  -4  -1   3      29884.38      30081.30       519.35 o                         
  -3  -1   3      88050.94      89012.18      1383.32 o                         
  -2  -1   3      50578.78      53961.77       933.09 o                         
  -1  -1   3       6876.97       7463.41       183.46 o                         
   0  -1   3          1.31        219.99        51.31 o                         
   1  -1   3     314508.88     289231.88      4783.40 o                         
   2  -1   3     178114.22     174209.00      2658.63 o                         
   3  -1   3      18537.02      18251.04       356.13 o                         
   4  -1   3       4136.43       3980.06       169.28 o                         
   5  -1   3        786.90        788.75        88.94 o                         
   6  -1   3      42875.36      42241.52       912.51 o                         
   7  -1   3       3667.31       3671.15       196.79 o                         
   8  -1   3      14756.40      14018.79       406.00 o                         
   9  -1   3      31476.73      31633.22       805.29 o                         
  10  -1   3        936.08       1123.03       217.50 o                         
  11  -1   3       5118.87       5161.37       376.60 o                         
  12  -1   3       6793.01       6107.23       447.91 o                         
  13  -1   3      41814.42      46031.23      1568.98 o                         
 -14   0   3       5795.16       5593.43       537.41 o                         
 -13   0   3        399.31        161.80       179.22 o                         
 -12   0   3       1901.14       1704.96       233.19 o                         
 -11   0   3       8052.32       8175.33       361.72 o                         
 -10   0   3      21897.42      21397.45       550.00 o                         
  -9   0   3      23133.25      22784.06       521.70 o                         
  -8   0   3      73129.03      72572.05      1325.56 o                         
  -7   0   3      86425.16      86214.15      1610.19 o                         
  -6   0   3      62475.28      63841.93      1094.86 o                         
  -5   0   3     351064.53     322732.91      5186.16 o                         
  -4   0   3       3492.74       3961.66       119.91 o                         
  -3   0   3      41620.70      42020.79       650.84 o                         
  -2   0   3       7085.57       7653.52       166.05 o                         
  -1   0   3      12355.53      12136.20       235.90 o                         
   0   0   3      39215.61      39672.47       696.35 o                         
   1   0   3      18265.98      18752.18       384.82 o                         
   2   0   3         64.20        201.83        41.76 o                         
   3   0   3       5720.27       6061.72       185.91 o                         
   4   0   3      13651.71      14030.34       314.91 o                         
   5   0   3        618.18        936.10       114.10 o                         
   6   0   3       2940.76       2956.37       150.36 o                         
   7   0   3       1921.54       1972.32       161.01 o                         
   8   0   3      67202.77      67466.01      1447.04 o                         
   9   0   3      23143.13      22616.87       688.61 o                         
  10   0   3      16331.58      16804.46       675.66 o                         
  11   0   3       2055.71       2487.65       306.09 o                         
  12   0   3       3019.69       2877.47       335.02 o                         
  13   0   3      15313.10      14564.99       784.87 o                         
 -14   1   3      32826.91      34711.02      1085.17 o                         
 -13   1   3       4333.28       4044.10       357.04 o                         
 -12   1   3       5815.50       5580.64       348.24 o                         
 -11   1   3        299.14        323.43       147.51 o                         
 -10   1   3      50440.18      49462.53       982.00 o                         
  -9   1   3      25662.55      24615.17       582.31 o                         
  -8   1   3      18023.35      17795.50       472.84 o                         
  -7   1   3       3055.04       3017.39       158.85 o                         
  -6   1   3      10836.37      10462.13       299.97 o                         
  -5   1   3        619.57        567.53        76.82 o                         
  -4   1   3       5455.69       5295.41       142.42 o                         
  -3   1   3      16065.66      15845.82       275.94 o                         
  -2   1   3      54578.59      55433.73       970.84 o                         
  -1   1   3       4664.35       5047.85       142.17 o                         
   0   1   3      52960.43      52953.67      1030.12 o                         
   1   1   3      62568.85      60371.57      1163.58 o                         
   2   1   3      74634.63      73693.36      1163.41 o                         
   3   1   3       1242.20       1418.57        86.04 o                         
   4   1   3       6942.44       6531.61       197.88 o                         
   5   1   3       8415.62       8184.46       246.82 o                         
   6   1   3      13172.51      13414.58       385.33 o                         
   7   1   3       8087.88       8086.85       349.45 o                         
   8   1   3       9233.66       8746.81       453.75 o                         
   9   1   3      63791.44      69306.51      1752.01 o                         
  10   1   3       9055.74       8985.81       578.02 o                         
  11   1   3       9643.87      10287.26       636.48 o                         
  12   1   3       1851.88       1863.77       311.27 o                         
 -14   2   3      18967.48      21464.74      1433.39 o                         
 -13   2   3        296.37        354.38       183.86 o                         
 -12   2   3       5173.83       4802.00       323.72 o                         
 -11   2   3       9088.47       8860.97       411.88 o                         
 -10   2   3       7934.83       7482.68       324.29 o                         
  -9   2   3       6526.31       6941.83       271.20 o                         
  -8   2   3      11866.75      11810.84       349.48 o                         
  -7   2   3      15135.34      14904.65       352.85 o                         
  -6   2   3       1570.99       1672.66       108.27 o                         
  -5   2   3        871.99       1013.44        75.71 o                         
  -4   2   3      24269.66      23994.18       525.08 o                         
  -3   2   3      15204.25      14656.88       318.74 o                         
  -2   2   3       3998.58       4186.92       150.80 o                         
  -1   2   3      18808.49      19050.71       393.29 o                         
   0   2   3      40136.00      40292.01       859.54 o                         
   1   2   3     117881.85     114146.33      2035.33 o                         
   2   2   3      18122.48      17020.98       388.39 o                         
   3   2   3       6888.03       6631.98       218.40 o                         
   4   2   3      19106.88      19466.84       512.54 o                         
   5   2   3     100291.96     101401.15      1985.15 o                         
   6   2   3       3113.22       3362.67       261.27 o                         
   7   2   3      14225.84      14476.87       586.72 o                         
   8   2   3      17942.04      17781.80       641.00 o                         
   9   2   3       1144.46        967.43       224.17 o                         
  10   2   3      12253.53      11470.84       583.30 o                         
  11   2   3      32044.71      32702.63      1135.44 o                         
  12   2   3       2733.00       2465.76       420.30 o                         
 -14   3   3        985.30        708.16       414.74 o                         
 -13   3   3      11231.62      10613.33       575.53 o                         
 -12   3   3        141.65        141.39       183.42 o                         
 -11   3   3       1845.76       1778.08       207.30 o                         
 -10   3   3      54971.22      54305.38      1213.26 o                         
  -9   3   3        494.07        560.89       115.36 o                         
  -8   3   3        313.62        377.05        95.41 o                         
  -7   3   3       1203.02       1220.76       105.18 o                         
  -6   3   3      16912.71      16835.39       409.23 o                         
  -5   3   3       2348.70       2426.41       128.40 o                         
  -4   3   3         53.32        145.61        47.64 o                         
  -3   3   3        934.61        972.60        88.61 o                         
  -2   3   3       1574.53       1531.44        88.15 o                         
  -1   3   3       6988.49       7215.41       216.50 o                         
   0   3   3      36797.34      36509.52       676.85 o                         
   1   3   3      26697.11      27167.76       553.86 o                         
   2   3   3      96124.97      95188.39      1732.37 o                         
   3   3   3       1819.42       1800.74       112.56 o                         
   4   3   3     108103.72     106853.64      2246.87 o                         
   5   3   3      17719.10      16706.50       694.70 o                         
   6   3   3      13999.97      12928.88       490.75 o                         
   7   3   3       4766.07       4827.62       339.35 o                         
   8   3   3        303.64        219.70       154.46 o                         
   9   3   3        678.39        521.84       207.56 o                         
  10   3   3       3664.61       3484.46       382.61 o                         
  11   3   3       6968.31       6105.37       567.04 o                         
 -14   4   3         46.86        199.92       231.17 o                         
 -13   4   3       3135.97       3195.95       376.28 o                         
 -12   4   3       4701.79       4610.57       367.52 o                         
 -11   4   3       4400.86       3604.59       289.99 o                         
 -10   4   3       1473.97       1447.69       245.37 o                         
  -9   4   3        258.54        268.95       131.27 o                         
  -8   4   3        184.68        250.41       119.84 o                         
  -7   4   3       3635.18       3474.59       198.37 o                         
  -6   4   3       1922.87       1873.82       128.38 o                         
  -5   4   3      13579.53      13124.77       292.52 o                         
  -4   4   3       8903.67       8747.37       238.45 o                         
  -3   4   3      29220.21      29460.61       645.82 o                         
  -2   4   3      10769.58      10820.45       287.34 o                         
  -1   4   3       3248.67       3826.40       159.84 o                         
   0   4   3      15819.06      16150.71       371.20 o                         
   1   4   3      67858.59      66745.70      1245.39 o                         
   2   4   3      45988.89      45883.30       958.46 o                         
   3   4   3      17333.38      17164.40       389.43 o                         
   4   4   3       5844.04       5678.71       323.09 o                         
   5   4   3      21678.09      22387.19       690.75 o                         
   6   4   3      55532.62      54603.79      1458.79 o                         
   7   4   3      50055.71      52350.99      1394.41 o                         
   8   4   3       5049.57       4257.63       350.99 o                         
   9   4   3        171.22        129.33       200.77 o                         
  10   4   3       9222.87       8798.98       728.09 o                         
  11   4   3         65.72         89.59       293.14 o                         
 -13   5   3       8457.46       7942.40       644.22 o                         
 -12   5   3       1047.43        803.24       287.71 o                         
 -11   5   3       2025.25       2277.94       269.41 o                         
 -10   5   3       8218.42       7677.83       447.30 o                         
  -9   5   3       5421.87       5718.94       435.02 o                         
  -8   5   3       5175.59       5369.25       341.77 o                         
  -7   5   3       6201.10       6244.64       317.85 o                         
  -6   5   3       1036.12       1138.17       119.76 o                         
  -5   5   3      37279.72      38149.70       825.72 o                         
  -4   5   3      16352.71      15501.85       398.23 o                         
  -3   5   3      88387.62      87610.19      1727.92 o                         
  -2   5   3      85542.02      85409.70      1870.65 o                         
  -1   5   3      46680.41      44922.44       929.59 o                         
   0   5   3        177.09        192.46       107.83 o                         
   1   5   3       1691.56       1667.32       140.71 o                         
   2   5   3      97869.34      98671.94      2078.53 o                         
   3   5   3      32715.33      32935.34       873.53 o                         
   4   5   3        602.15        761.81       179.32 o                         
   5   5   3       5181.65       4965.12       373.17 o                         
   6   5   3      12220.98      12559.86       615.34 o                         
   7   5   3       9845.26       8881.96       608.99 o                         
   8   5   3      11160.90      11832.75       657.33 o                         
   9   5   3        283.31         74.22       230.92 o                         
  10   5   3       3005.20       2317.50       374.27 o                         
 -13   6   3        650.53        733.20       296.27 o                         
 -12   6   3      10545.38       9638.69       703.72 o                         
 -11   6   3      17297.01      17483.66       881.71 o                         
 -10   6   3      36354.93      37292.77      1079.21 o                         
  -9   6   3      36284.86      36428.24      1256.58 o                         
  -8   6   3        961.83        890.94       158.81 o                         
  -7   6   3      27077.80      27947.60       752.69 o                         
  -6   6   3      43231.62      46857.76      1115.31 o                         
  -5   6   3       7680.37       7368.69       307.86 o                         
  -4   6   3      19957.92      19744.28       540.72 o                         
  -3   6   3       7532.19       7295.58       267.44 o                         
  -2   6   3      63563.68      62379.23      1284.53 o                         
  -1   6   3      10173.27       9431.68       327.11 o                         
   0   6   3       2597.13       2569.36       183.08 o                         
   1   6   3       5974.45       6173.78       309.74 o                         
   2   6   3      19506.68      19455.06       593.45 o                         
   3   6   3       4047.63       3704.81       299.48 o                         
   4   6   3        312.78        101.03       164.50 o                         
   5   6   3        362.85        116.29       174.13 o                         
   6   6   3        127.18        140.08       216.42 o                         
   7   6   3       4635.02       4534.01       404.42 o                         
   8   6   3        468.33        402.89       235.43 o                         
   9   6   3      12296.87      12269.24       791.80 o                         
 -12   7   3       6197.61       6145.36       648.66 o                         
 -11   7   3       9681.90       9397.43       679.52 o                         
 -10   7   3       1214.96       1113.80       283.78 o                         
  -9   7   3        953.41        738.89       178.07 o                         
  -8   7   3       3815.01       3446.50       291.77 o                         
  -7   7   3     143622.52     148031.83      3135.33 o                         
  -6   7   3      31665.25      32168.02       845.07 o                         
  -5   7   3       4775.13       4485.32       289.36 o                         
  -4   7   3      27483.27      26714.70       694.48 o                         
  -3   7   3       5908.03       5918.53       239.87 o                         
  -2   7   3       2214.33       2128.29       151.53 o                         
  -1   7   3       1372.18       1626.79       207.86 o                         
   0   7   3       3732.76       3302.59       208.66 o                         
   1   7   3       3528.75       3673.26       358.28 o                         
   2   7   3       2736.67       2895.62       269.14 o                         
   3   7   3       7564.58       6560.15       564.58 o                         
   4   7   3        505.12        159.84       171.51 o                         
   5   7   3      27918.86      27025.84       943.70 o                         
   6   7   3         80.73       -166.82       193.52 o                         
   7   7   3       8673.09       8102.28       549.25 o                         
   8   7   3       3133.27       2192.34       383.74 o                         
 -11   8   3       1539.72       1727.92       331.10 o                         
 -10   8   3       8678.63       8295.35       628.16 o                         
  -9   8   3       1427.35       1477.04       252.25 o                         
  -8   8   3       1361.07       1542.49       210.56 o                         
  -7   8   3       3528.63       3311.23       264.24 o                         
  -6   8   3       5990.00       5980.03       336.03 o                         
  -5   8   3       4159.99       4638.38       377.12 o                         
  -4   8   3      14611.54      14141.35       621.51 o                         
  -3   8   3        576.20        576.81       173.08 o                         
  -2   8   3       2796.68       2334.78       218.07 o                         
  -1   8   3       1433.20       1193.76       219.52 o                         
   0   8   3       4572.94       4331.18       340.09 o                         
   1   8   3        109.84       -132.28       171.55 o                         
   2   8   3        494.31        202.95       149.78 o                         
   3   8   3      20963.84      21622.67       772.14 o                         
   4   8   3       2330.22       2275.00       289.40 o                         
   5   8   3         56.01        146.67       181.28 o                         
   6   8   3       2537.57       2264.86       325.10 o                         
   7   8   3       2327.12       1973.60       311.77 o                         
 -10   9   3        201.87        682.83       329.32 o                         
  -9   9   3       5043.64       4774.95       597.70 o                         
  -8   9   3        902.03        901.04       239.18 o                         
  -7   9   3       7752.19       7352.11       514.13 o                         
  -6   9   3       4941.06       4792.84       375.04 o                         
  -5   9   3      14334.55      15289.50       713.17 o                         
  -4   9   3       6919.19       6718.21       461.83 o                         
  -3   9   3       4985.29       5157.26       363.57 o                         
  -2   9   3        195.10        203.67       134.81 o                         
  -1   9   3         52.33         -5.63       156.83 o                         
   0   9   3       5268.54       5901.30       572.86 o                         
   1   9   3          8.85        169.06       282.55 o                         
   2   9   3         26.01       -119.09       210.52 o                         
   3   9   3       2786.25       2916.96       614.12 o                         
   4   9   3       2476.53       2029.35       386.24 o                         
   5   9   3        156.33       -215.98       248.30 o                         
  -9  10   3       9839.85       9555.02      1074.11 o                         
  -8  10   3        428.55        449.65       367.77 o                         
  -7  10   3         31.34         -5.24       203.58 o                         
  -6  10   3       9253.05       8935.40       629.74 o                         
  -5  10   3       5293.47       4326.09       401.92 o                         
  -4  10   3       2812.33       2522.12       362.81 o                         
  -3  10   3       7159.99       6957.81       656.78 o                         
  -2  10   3       6159.07       5314.55       438.85 o                         
  -1  10   3       1216.18       1517.73       299.20 o                         
   0  10   3      13785.57      14460.67       949.36 o                         
   1  10   3       6394.40       7577.92       877.08 o                         
   2  10   3      84534.09      91409.31      3311.58 o                         
   3  10   3      39623.64      39956.37      1747.01 o                         
  -6  11   3       7581.04       7596.98       731.15 o                         
  -5  11   3       3313.48       3151.15       461.64 o                         
  -4  11   3      12277.19      12051.34       907.27 o                         
  -3  11   3        769.71        524.64       376.92 o                         
  -2  11   3      19428.10      18710.76      2279.21 o                         
  -1  11   3       3597.71       3227.88       512.06 o                         
   0  11   3        978.27       1353.99       340.02 o                         
   0 -14   4       1233.83       1179.97       349.87 o                         
   1 -14   4       5253.11       4955.03       483.39 o                         
   2 -14   4        259.76       -168.90       227.85 o                         
   3 -14   4       2184.28       2143.58       521.01 o                         
   4 -14   4       3428.11       2743.15       567.32 o                         
   5 -14   4       1582.28       1734.01       512.32 o                         
  -4 -13   4       3350.09       3646.59       543.96 o                         
  -3 -13   4       2937.44       2605.81       434.65 o                         
  -2 -13   4        444.56        664.06       394.81 o                         
  -1 -13   4       4950.97       4243.17       496.56 o                         
   0 -13   4      16845.31      16162.13       791.05 o                         
   1 -13   4       9236.87       9770.44       559.04 o                         
   2 -13   4        168.42        307.02       223.98 o                         
   3 -13   4       7334.89       7770.96       660.04 o                         
   4 -13   4       4248.16       3800.62       487.02 o                         
   5 -13   4        767.89        721.70       399.72 o                         
   6 -13   4        161.63       -104.36       219.37 o                         
   7 -13   4        155.73        -46.99       210.34 o                         
   8 -13   4      10187.17      10459.54       753.37 o                         
  -6 -12   4      10301.99      11583.47       760.83 o                         
  -5 -12   4       1354.70        942.50       750.73 o                         
  -4 -12   4       1155.97       1237.41       479.63 o                         
  -3 -12   4       2677.89       2404.63       521.34 o                         
  -2 -12   4       3780.75       3050.59       427.08 o                         
  -1 -12   4       4024.35       3435.19       376.42 o                         
   0 -12   4       8905.41       8538.81       494.76 o                         
   1 -12   4       9377.99       9835.89       604.47 o                         
   2 -12   4       6033.17       6215.39       472.61 o                         
   3 -12   4       7690.39       6984.10       499.93 o                         
   4 -12   4      15843.77      16012.62       695.65 o                         
   5 -12   4      19009.62      19930.05       776.13 o                         
   6 -12   4       2127.21       1580.35       321.71 o                         
   7 -12   4        412.25        456.12       264.71 o                         
   8 -12   4       4498.34       4002.88       471.58 o                         
   9 -12   4      26168.44      26841.39      1139.47 o                         
  -7 -11   4       1404.67       1458.93       302.03 o                         
  -6 -11   4         72.86         44.10       190.40 o                         
  -5 -11   4         28.14       -105.24       177.46 o                         
  -4 -11   4       8149.72       9287.23       629.89 o                         
  -3 -11   4        253.66          7.14       166.68 o                         
  -2 -11   4      16764.06      16538.91       609.98 o                         
  -1 -11   4        240.41        137.72       121.45 o                         
   0 -11   4      36882.79      39071.38      1314.12 o                         
   1 -11   4       2296.87       2881.28       306.10 o                         
   2 -11   4       2116.80       2237.65       248.31 o                         
   3 -11   4          7.49        263.27       144.57 o                         
   4 -11   4      27888.30      28186.65       814.84 o                         
   5 -11   4      63225.01      64603.44      1615.98 o                         
   6 -11   4       3181.57       3258.46       256.91 o                         
   7 -11   4       1345.75       1114.16       198.39 o                         
   8 -11   4       5378.85       5323.77       384.93 o                         
   9 -11   4      25629.68      27317.84      1007.15 o                         
  10 -11   4        906.61        920.55       275.78 o                         
  -9 -10   4       3719.41       3833.14       466.80 o                         
  -8 -10   4        129.53         66.16       189.76 o                         
  -7 -10   4       1601.80       1302.61       278.78 o                         
  -6 -10   4       4886.22       4406.77       484.06 o                         
  -5 -10   4      66439.80      69200.82      2131.13 o                         
  -4 -10   4      42078.06      43037.64      1403.84 o                         
  -3 -10   4      33617.87      32078.74       886.54 o                         
  -2 -10   4      76988.32      79353.07      1883.97 o                         
  -1 -10   4         87.62        357.23       112.17 o                         
   0 -10   4      26109.61      27053.91       823.07 o                         
   1 -10   4      23614.01      24815.30       636.28 o                         
   2 -10   4       4504.65       4533.94       376.92 o                         
   3 -10   4       4203.94       4289.19       226.09 o                         
   4 -10   4       6190.09       6495.70       290.44 o                         
   5 -10   4       1153.28       1130.65       160.71 o                         
   6 -10   4         87.63        446.25       159.49 o                         
   7 -10   4       4442.78       4606.78       364.75 o                         
   8 -10   4       6474.66       6029.08       405.61 o                         
   9 -10   4       3586.08       3211.33       517.71 o                         
  10 -10   4      14356.77      14568.19       767.99 o                         
  11 -10   4         14.18        -50.54       273.28 o                         
 -10  -9   4       5157.89       5804.84       775.44 o                         
  -9  -9   4          9.12        -22.80       286.68 o                         
  -8  -9   4       9645.96       8624.04       604.56 o                         
  -7  -9   4      11697.80      11809.86       695.91 o                         
  -6  -9   4        530.61        647.85       210.70 o                         
  -5  -9   4      13853.84      13573.50       783.72 o                         
  -4  -9   4       5740.30       5948.41       324.52 o                         
  -3  -9   4        737.74        997.21       151.99 o                         
  -2  -9   4       4814.66       4647.26       271.72 o                         
  -1  -9   4      11058.64      11314.71       397.21 o                         
   0  -9   4      27308.23      28058.54       683.23 o                         
   1  -9   4       2589.20       2555.68       196.84 o                         
   2  -9   4       1806.69       2114.47       203.45 o                         
   3  -9   4      12776.08      12816.18       376.80 o                         
   4  -9   4       5476.96       5147.10       252.63 o                         
   5  -9   4      22515.49      23332.32       650.36 o                         
   6  -9   4        561.41        516.94       149.02 o                         
   7  -9   4       2660.85       2730.76       270.19 o                         
   8  -9   4        458.92        420.25       177.26 o                         
   9  -9   4        331.45       -209.02       209.02 o                         
  10  -9   4       2189.99       1454.22       309.73 o                         
  11  -9   4        831.96        661.68       255.82 o                         
  12  -9   4       7385.89       5573.60       572.00 o                         
 -10  -8   4       1811.62       1379.47       318.55 o                         
  -9  -8   4       2663.96       2615.05       391.75 o                         
  -8  -8   4      10620.80       9740.22       634.45 o                         
  -7  -8   4        625.73        706.79       234.50 o                         
  -6  -8   4        286.99        407.20       155.34 o                         
  -5  -8   4        100.09        189.29       131.55 o                         
  -4  -8   4       1248.41       1286.45       164.03 o                         
  -3  -8   4      19501.25      19932.90       590.61 o                         
  -2  -8   4      39020.72      39387.35       996.71 o                         
  -1  -8   4      46396.77      46401.09      1023.55 o                         
   0  -8   4        311.65        427.60        86.83 o                         
   1  -8   4       1919.28       2198.12       155.97 o                         
   2  -8   4       3241.72       3414.01       260.36 o                         
   3  -8   4       9522.61       8905.69       304.39 o                         
   4  -8   4       5068.76       4904.59       232.78 o                         
   5  -8   4       5977.10       5329.98       288.84 o                         
   6  -8   4      51901.34      50970.73      1293.28 o                         
   7  -8   4       3027.38       3190.60       270.83 o                         
   8  -8   4       3177.36       2548.59       266.93 o                         
   9  -8   4       4511.90       4480.24       449.88 o                         
  10  -8   4       3414.21       2434.53       288.40 o                         
  11  -8   4      12253.69      12777.06       811.77 o                         
  12  -8   4       2504.50       2285.96       424.83 o                         
 -11  -7   4       8197.13       8786.55      1080.92 o                         
 -10  -7   4        647.75        509.90       217.51 o                         
  -9  -7   4      18000.21      18438.56       765.15 o                         
  -8  -7   4        577.81        415.27       224.09 o                         
  -7  -7   4      24456.64      24697.28       814.09 o                         
  -6  -7   4      12580.57      12865.50       454.12 o                         
  -5  -7   4       6061.75       6498.60       326.81 o                         
  -4  -7   4      12699.58      11654.64       398.62 o                         
  -3  -7   4      48918.24      48483.38      1012.20 o                         
  -2  -7   4      94589.60      96181.02      1659.37 o                         
  -1  -7   4      34848.73      34254.63       670.91 o                         
   0  -7   4      10934.66      10477.48       283.04 o                         
   1  -7   4      32181.28      32763.51       655.39 o                         
   2  -7   4      96852.53      98995.84      1813.30 o                         
   3  -7   4        759.42        764.91        89.93 o                         
   4  -7   4      98181.90      97973.11      1813.96 o                         
   5  -7   4      45573.82      44635.57      1040.02 o                         
   6  -7   4        854.13        728.66       144.36 o                         
   7  -7   4      10382.39       9854.34       416.73 o                         
   8  -7   4       1708.74       1702.16       206.12 o                         
   9  -7   4      14137.94      13741.40       546.85 o                         
  10  -7   4      10421.35       9593.55       472.93 o                         
  11  -7   4       3042.27       3285.16       339.12 o                         
  12  -7   4       1774.41       1883.29       388.64 o                         
  13  -7   4      13665.28      12774.64       857.13 o                         
 -12  -6   4      10554.27      10087.91       698.84 o                         
 -11  -6   4      12351.44      12345.38       677.93 o                         
 -10  -6   4      22661.15      22896.46      1218.01 o                         
  -9  -6   4      30713.28      30231.45       948.91 o                         
  -8  -6   4        157.54         15.46       114.14 o                         
  -7  -6   4      12109.26      12125.92       450.27 o                         
  -6  -6   4      26355.20      25449.99       639.74 o                         
  -5  -6   4      24112.68      22382.96       598.80 o                         
  -4  -6   4       5159.90       5107.82       227.84 o                         
  -3  -6   4      29144.17      30098.79       660.32 o                         
  -2  -6   4      21066.51      20937.30       510.08 o                         
  -1  -6   4      15384.07      14932.01       322.16 o                         
   0  -6   4      11860.29      11738.72       291.75 o                         
   1  -6   4     107621.46     105122.83      1898.02 o                         
   2  -6   4      20299.59      20524.84       422.51 o                         
   3  -6   4       3808.99       3876.89       163.93 o                         
   4  -6   4      52766.42      52043.88      1014.28 o                         
   5  -6   4      37084.94      37702.13       834.76 o                         
   6  -6   4       1794.49       1832.81       163.97 o                         
   7  -6   4      10113.70       9947.00       385.32 o                         
   8  -6   4      24333.48      24587.25       685.00 o                         
   9  -6   4      63940.29      62704.75      1379.36 o                         
  10  -6   4      14954.64      14815.83       508.68 o                         
  11  -6   4       5755.24       5154.11       421.78 o                         
  12  -6   4       4640.57       4625.57       419.27 o                         
  13  -6   4      27920.64      30362.30      1263.53 o                         
 -12  -5   4       7439.25       7615.52       476.81 o                         
 -11  -5   4      14059.09      14325.57       585.50 o                         
 -10  -5   4      28794.07      30129.04       854.45 o                         
  -9  -5   4       5643.77       5396.61       304.21 o                         
  -8  -5   4      11519.09      11495.33       415.32 o                         
  -7  -5   4      18512.48      18143.63       455.40 o                         
  -6  -5   4       2692.33       2743.27       150.18 o                         
  -5  -5   4     107467.86     107824.42      1790.98 o                         
  -4  -5   4      10998.32      10826.89       272.99 o                         
  -3  -5   4        328.61        398.40        68.98 o                         
  -2  -5   4      45706.07      46222.68       877.11 o                         
  -1  -5   4       5433.92       6020.45       378.52 o                         
   0  -5   4      40930.54      42438.23       762.86 o                         
   1  -5   4      88048.55      87142.04      1672.92 o                         
   2  -5   4      23970.33      24318.80       481.46 o                         
   3  -5   4       8052.47       7974.73       205.14 o                         
   4  -5   4        415.66        560.96        69.34 o                         
   5  -5   4      15863.90      14189.37       674.31 o                         
   6  -5   4       2342.97       2371.06       170.05 o                         
   7  -5   4        980.81       1006.48       153.60 o                         
   8  -5   4      51351.21      52559.61      1101.28 o                         
   9  -5   4      11547.05      11223.82       435.91 o                         
  10  -5   4       2096.46       2100.76       208.71 o                         
  11  -5   4       1509.33       1260.86       196.47 o                         
  12  -5   4       1780.74       1988.81       305.92 o                         
  13  -5   4        161.69        110.74       243.24 o                         
 -13  -4   4        397.50        585.19       236.47 o                         
 -12  -4   4       1055.67        997.47       231.30 o                         
 -11  -4   4         48.89        283.45       169.40 o                         
 -10  -4   4       3124.19       2606.26       249.18 o                         
  -9  -4   4       5301.69       5145.42       255.44 o                         
  -8  -4   4       5448.13       5216.12       223.61 o                         
  -7  -4   4      17823.79      17324.25       394.25 o                         
  -6  -4   4      16125.92      16353.01       381.36 o                         
  -5  -4   4       1926.70       2005.98       109.91 o                         
  -4  -4   4        424.67        525.43        64.26 o                         
  -3  -4   4       8891.71       8302.72       200.52 o                         
  -2  -4   4       3509.03       3279.35       125.42 o                         
  -1  -4   4      14460.15      15226.87       309.88 o                         
   0  -4   4      38596.38      38710.09       693.68 o                         
   1  -4   4      68191.23      67919.50      1073.49 o                         
   2  -4   4        205.17        534.96        71.49 o                         
   3  -4   4         88.13        149.41        58.59 o                         
   4  -4   4       1747.33       1749.48       103.33 o                         
   5  -4   4       6508.01       6675.83       205.66 o                         
   6  -4   4       5271.50       5309.38       244.45 o                         
   7  -4   4      26232.82      26110.52       620.86 o                         
   8  -4   4       4177.60       3910.23       251.14 o                         
   9  -4   4       1205.53        823.30       157.56 o                         
  10  -4   4       4492.94       5716.33       320.59 o                         
  11  -4   4      46740.37      49323.46      1198.23 o                         
  12  -4   4        295.36        248.13       202.75 o                         
  13  -4   4         23.54        312.80       239.53 o                         
 -13  -3   4       5851.60       5959.11       566.17 o                         
 -12  -3   4       7690.52       7436.32       478.72 o                         
 -11  -3   4       2022.68       1925.74       201.96 o                         
 -10  -3   4       3863.83       3980.02       248.21 o                         
  -9  -3   4       1050.13        962.32       123.99 o                         
  -8  -3   4       2280.34       2125.40       150.60 o                         
  -7  -3   4      12769.73      12351.92       307.74 o                         
  -6  -3   4        874.43       1011.52       144.49 o                         
  -5  -3   4       6792.50       6959.44       200.71 o                         
  -4  -3   4     102536.70     102365.25      1542.61 o                         
  -3  -3   4        112.74        241.49        55.31 o                         
  -2  -3   4       6733.12       7374.67       181.93 o                         
  -1  -3   4         45.37        165.90        45.32 o                         
   0  -3   4      13133.58      12942.73       260.06 o                         
   2  -3   4       8395.57       8304.10       247.85 o                         
   3  -3   4      10491.63      10482.49       221.99 o                         
   4  -3   4         73.97        140.44        60.89 o                         
   5  -3   4        295.98        388.41       125.88 o                         
   6  -3   4      78325.11      80578.29      1462.37 o                         
   7  -3   4       1283.04       1385.73       183.48 o                         
   8  -3   4      44839.61      43117.91       941.18 o                         
   9  -3   4       3673.68       3609.29       260.96 o                         
  10  -3   4      90823.29      96585.19      2018.87 o                         
  11  -3   4      66523.76      72370.70      1747.57 o                         
  12  -3   4       1154.88        998.85       275.75 o                         
  13  -3   4        421.00        433.06       314.86 o                         
 -14  -2   4        269.04         20.41       308.41 o                         
 -13  -2   4       1075.69        907.32       298.72 o                         
 -12  -2   4         53.89         36.38       156.84 o                         
 -11  -2   4       4746.97       4422.15       292.22 o                         
 -10  -2   4      74805.11      78198.73      1538.14 o                         
  -9  -2   4        180.24        260.13       108.20 o                         
  -8  -2   4       4340.90       4263.90       201.85 o                         
  -7  -2   4      64519.53      62873.05      1104.69 o                         
  -6  -2   4        800.06        901.52       102.15 o                         
  -5  -2   4       5073.06       4852.93       170.87 o                         
  -4  -2   4       5949.96       6020.46       148.60 o                         
  -3  -2   4      64267.90      65356.05      1088.36 o                         
  -2  -2   4      82504.12      80780.28      1463.53 o                         
  -1  -2   4      65858.30      67230.47      1300.70 o                         
   0  -2   4       5123.55       5290.78       162.20 o                         
   1  -2   4     125752.36     122972.23      2200.94 o                         
   2  -2   4     321556.62     298176.19      4722.78 o                         
   3  -2   4      12061.69      12171.30       263.43 o                         
   4  -2   4      66949.77      66810.56      1139.39 o                         
   5  -2   4        705.53        646.48        90.61 o                         
   6  -2   4      97966.38      97352.41      1736.58 o                         
   7  -2   4       1580.90       1735.62       197.40 o                         
   8  -2   4         60.34        220.46        95.71 o                         
   9  -2   4        225.21        290.68       112.86 o                         
  10  -2   4        591.99        597.50       187.06 o                         
  11  -2   4       3474.50       4101.50       359.94 o                         
  12  -2   4        128.66        114.77       193.06 o                         
  13  -2   4       1114.41        838.90       235.77 o                         
 -14  -1   4       1415.64        786.28       363.63 o                         
 -13  -1   4       9282.95       9591.06       550.97 o                         
 -12  -1   4      12852.07      12603.63       531.99 o                         
 -11  -1   4       1155.54       1506.53       193.26 o                         
 -10  -1   4       5175.11       4844.25       376.73 o                         
  -9  -1   4      25321.43      24695.50       557.86 o                         
  -8  -1   4       4055.52       4255.98       196.08 o                         
  -7  -1   4       4063.12       4033.33       178.74 o                         
  -6  -1   4      45315.16      45011.10       805.42 o                         
  -5  -1   4      24307.71      24293.57       495.05 o                         
  -4  -1   4      18433.16      18210.53       358.56 o                         
  -3  -1   4     124625.77     123834.19      2095.10 o                         
  -2  -1   4      43632.88      44779.55       792.88 o                         
  -1  -1   4      32458.25      32815.46       671.07 o                         
   0  -1   4      43234.13      44063.07       830.35 o                         
   1  -1   4     134571.44     132014.33      2126.45 o                         
   2  -1   4      59737.03      59398.39      1050.25 o                         
   3  -1   4       2341.15       2687.25       129.27 o                         
   4  -1   4       1201.10       1386.50        98.20 o                         
   5  -1   4      14008.66      13245.83       398.35 o                         
   6  -1   4       8688.29       8872.64       293.45 o                         
   7  -1   4      50837.43      50518.33      1038.11 o                         
   8  -1   4       1754.34       1837.20       199.92 o                         
   9  -1   4       1780.72       1722.99       243.33 o                         
  10  -1   4       8675.50       8611.00       476.93 o                         
  11  -1   4        277.39        340.83       228.84 o                         
  12  -1   4       2113.09       1995.43       422.28 o                         
 -14   0   4       4795.63       4468.31       397.95 o                         
 -13   0   4        170.56         13.83       195.31 o                         
 -12   0   4       5817.69       5804.41       566.87 o                         
 -11   0   4      32894.04      31413.64       750.26 o                         
 -10   0   4      70172.59      69137.28      1393.47 o                         
  -9   0   4       7346.75       7758.85       325.89 o                         
  -8   0   4        156.98        159.59        80.84 o                         
  -7   0   4      22929.38      22710.09       467.40 o                         
  -6   0   4      18076.38      17652.16       373.22 o                         
  -5   0   4      10481.47       9949.01       255.90 o                         
  -4   0   4      16719.84      16813.62       330.64 o                         
  -3   0   4     148297.86     139727.33      2248.25 o                         
  -2   0   4      56368.31      55627.51       974.39 o                         
  -1   0   4      27934.56      27773.93       516.07 o                         
   1   0   4       3452.40       3635.50       144.08 o                         
   2   0   4      36753.98      35691.29       634.33 o                         
   3   0   4      29182.00      27715.26       559.98 o                         
   4   0   4      12182.43      12265.82       319.12 o                         
   5   0   4      53848.38      55311.21      1341.39 o                         
   6   0   4      17887.58      18340.06       433.13 o                         
   7   0   4        526.48        421.06       115.86 o                         
   8   0   4       1908.67       1744.73       232.25 o                         
   9   0   4       7690.48       8410.20       477.14 o                         
  10   0   4      10898.54      12588.77       690.97 o                         
  11   0   4       1784.28       1741.46       288.19 o                         
  12   0   4       1097.28       1030.65       260.44 o                         
 -14   1   4       1839.71       1766.11       455.04 o                         
 -13   1   4        388.69        271.86       191.54 o                         
 -12   1   4       2848.04       2447.11       334.49 o                         
 -11   1   4      47292.21      48980.43      1061.88 o                         
 -10   1   4      22173.57      22312.07       639.25 o                         
  -9   1   4      28157.82      27913.91       610.60 o                         
  -8   1   4       1525.88       1503.16       125.96 o                         
  -7   1   4      18930.55      19301.52       428.43 o                         
  -6   1   4         70.24        220.06        69.04 o                         
  -5   1   4        140.58        212.11        70.69 o                         
  -4   1   4      22652.53      22503.10       447.12 o                         
  -3   1   4      15694.10      15363.50       350.04 o                         
  -2   1   4        566.41        604.82        81.01 o                         
  -1   1   4     230952.19     229644.77      4039.06 o                         
   0   1   4      29816.80      29811.04       557.75 o                         
   1   1   4       4929.66       4572.55       195.30 o                         
   2   1   4      30372.37      29515.92       675.52 o                         
   3   1   4       9111.17       9297.68       265.14 o                         
   4   1   4       1386.05       1349.69        74.40 o                         
   5   1   4       2392.80       2081.51       145.65 o                         
   6   1   4        215.74        244.18       127.70 o                         
   7   1   4        829.45        786.61       179.28 o                         
   8   1   4        393.41        329.56       163.27 o                         
   9   1   4       5934.70       5798.15       406.00 o                         
  10   1   4         99.25        -16.57       179.98 o                         
  11   1   4      26509.59      28495.16      1250.00 o                         
  12   1   4         97.65        -73.83       182.12 o                         
 -14   2   4         18.38       -203.32       203.32 o                         
 -13   2   4        293.75        323.05       195.13 o                         
 -12   2   4      16210.63      15991.05       546.63 o                         
 -11   2   4        133.83        131.87       137.29 o                         
 -10   2   4      14307.49      13323.76       421.59 o                         
  -9   2   4       5801.56       5270.18       262.13 o                         
  -8   2   4      26123.62      27351.87       621.19 o                         
  -7   2   4      87770.63      90174.21      1598.23 o                         
  -6   2   4         68.06        160.15        69.19 o                         
  -5   2   4      14643.95      14194.51       400.21 o                         
  -4   2   4      73361.77      71940.39      1432.09 o                         
  -3   2   4         79.04        165.09        44.38 o                         
  -2   2   4      10824.27      10607.76       301.91 o                         
  -1   2   4      43598.79      42740.88       818.48 o                         
   0   2   4       7865.04       7513.61       223.82 o                         
   1   2   4       1775.07       2018.10       148.32 o                         
   2   2   4      28860.90      28300.39       717.22 o                         
   3   2   4      14290.02      14137.53       372.62 o                         
   4   2   4       1371.34       1248.57       113.56 o                         
   5   2   4        603.67        684.80       112.72 o                         
   6   2   4      22503.94      22197.33       821.05 o                         
   7   2   4       2131.91       1828.73       233.76 o                         
   8   2   4       5457.13       5097.92       375.38 o                         
   9   2   4        959.20       1479.19       251.45 o                         
  10   2   4      25384.80      28993.26      1108.11 o                         
  11   2   4      15602.97      16276.23       942.88 o                         
 -14   3   4         70.73        -81.77       230.54 o                         
 -13   3   4        549.60        997.62       266.81 o                         
 -12   3   4       5726.10       5502.83       594.26 o                         
 -11   3   4       2313.04       2051.18       227.27 o                         
 -10   3   4      66614.47      68519.54      1383.01 o                         
  -9   3   4      12090.49      12149.70       388.23 o                         
  -8   3   4       1805.14       1548.54       159.82 o                         
  -7   3   4       6700.30       7082.02       303.13 o                         
  -6   3   4      57842.95      56651.00      1189.44 o                         
  -5   3   4      36507.78      36489.09      1023.21 o                         
  -4   3   4      33620.28      33382.86       811.50 o                         
  -3   3   4       8491.15       8394.44       204.84 o                         
  -2   3   4        924.41        969.34        81.81 o                         
  -1   3   4      21508.41      21998.75       495.09 o                         
   0   3   4       1695.00       1995.83       121.45 o                         
   1   3   4       5272.98       5740.40       288.59 o                         
   2   3   4       6907.96       6703.72       253.81 o                         
   3   3   4       1621.46       1753.31       129.55 o                         
   4   3   4        901.83       1002.34       141.52 o                         
   5   3   4      21310.91      21033.70      1013.53 o                         
   6   3   4      92809.00      93593.76      2241.57 o                         
   7   3   4      26957.95      27045.00      1022.97 o                         
   8   3   4       3689.76       3533.88       355.71 o                         
   9   3   4      17890.78      17600.86       787.57 o                         
  10   3   4      12880.04      13121.66       715.32 o                         
  11   3   4      14557.12      13004.85       970.81 o                         
 -13   4   4       7728.88       7461.58      1160.00 o                         
 -12   4   4      17291.18      17904.12       989.03 o                         
 -11   4   4       1690.97       2108.66       271.62 o                         
 -10   4   4       6993.52       6852.73       420.74 o                         
  -9   4   4       6517.00       6531.98       392.58 o                         
  -8   4   4       5100.77       5315.16       302.58 o                         
  -7   4   4       1303.04       1125.39       157.08 o                         
  -6   4   4       5803.14       5933.27       348.41 o                         
  -5   4   4       6274.40       6332.62       282.04 o                         
  -4   4   4      27152.47      27632.76       628.51 o                         
  -3   4   4      15609.89      16000.80       372.37 o                         
  -2   4   4      69621.95      68494.08      1353.42 o                         
  -1   4   4      18412.59      18685.51       564.46 o                         
   0   4   4      13554.58      13365.93       351.44 o                         
   1   4   4      13222.64      13261.74       384.59 o                         
   2   4   4      57744.67      56626.87      1172.51 o                         
   3   4   4      13524.59      13278.71       423.87 o                         
   4   4   4       1910.73       1700.55       224.49 o                         
   5   4   4       5135.69       5149.04       377.62 o                         
   6   4   4       1866.31       1886.64       268.91 o                         
   7   4   4      29154.72      30713.01      1031.60 o                         
   8   4   4      18181.06      19581.75       713.86 o                         
   9   4   4      46113.87      48232.34      1374.65 o                         
  10   4   4       4391.72       3464.31       413.52 o                         
 -13   5   4       1045.76        931.00       317.65 o                         
 -12   5   4        233.45        365.12       245.71 o                         
 -11   5   4       2044.70       1914.38       297.67 o                         
 -10   5   4        579.59        553.62       188.82 o                         
  -9   5   4      11839.34      11287.75       619.77 o                         
  -8   5   4        673.59        604.81       152.75 o                         
  -7   5   4      10149.51       9976.06       403.75 o                         
  -6   5   4      11673.33      11168.24       450.97 o                         
  -5   5   4        429.82        515.85       126.12 o                         
  -4   5   4         13.92         -7.36        75.91 o                         
  -3   5   4      72271.66      72305.42      1464.18 o                         
  -2   5   4      49967.88      49911.06      1114.73 o                         
  -1   5   4        193.64        201.08        87.40 o                         
   0   5   4      14395.86      14272.67       444.70 o                         
   1   5   4      27384.42      28363.23       932.53 o                         
   2   5   4     159263.36     161510.42      3617.45 o                         
   3   5   4      73081.74      74334.82      2448.10 o                         
   4   5   4       3415.31       3286.01       312.69 o                         
   5   5   4      14433.97      13798.68       877.77 o                         
   6   5   4        270.70        215.36       197.91 o                         
   7   5   4       3280.71       2803.40       353.47 o                         
   8   5   4       4494.10       3771.80       397.54 o                         
   9   5   4        171.57       -142.69       219.34 o                         
 -12   6   4        237.59        -57.66       260.63 o                         
 -11   6   4      18817.12      20633.63      1298.61 o                         
 -10   6   4       3083.84       3386.93       327.93 o                         
  -9   6   4      12119.79      11778.74       559.18 o                         
  -8   6   4        101.54        112.65       115.98 o                         
  -7   6   4      32601.88      32919.33       871.57 o                         
  -6   6   4       4121.58       4155.42       334.61 o                         
  -5   6   4      11972.38      12022.83       475.35 o                         
  -4   6   4      13527.12      12391.32       415.12 o                         
  -3   6   4       1317.52       1370.30       153.26 o                         
  -2   6   4      13123.26      12698.92       393.22 o                         
  -1   6   4      30881.61      30815.35       759.20 o                         
   0   6   4      14023.98      13498.55       444.77 o                         
   1   6   4        102.17         35.21       122.77 o                         
   2   6   4      10658.24       9543.19       478.67 o                         
   3   6   4      14485.22      15080.56       647.56 o                         
   4   6   4      11311.32      11290.25       577.84 o                         
   5   6   4       6164.36       6322.65       462.67 o                         
   6   6   4        866.40        201.39       215.46 o                         
   7   6   4       3738.36       3198.34       369.95 o                         
   8   6   4        227.31        165.87       222.16 o                         
 -12   7   4       5883.67       4985.74       534.81 o                         
 -11   7   4        254.29        286.93       238.54 o                         
 -10   7   4        430.53        505.45       218.91 o                         
  -9   7   4       5906.34       6273.00       455.35 o                         
  -8   7   4       2593.18       2481.92       249.74 o                         
  -7   7   4       8214.38       8065.11       401.13 o                         
  -6   7   4        879.30       1054.64       189.77 o                         
  -5   7   4      21790.19      21139.29       668.11 o                         
  -4   7   4        677.13        716.39       166.55 o                         
  -3   7   4       8205.48       7994.81       344.37 o                         
  -2   7   4       1009.64        935.38       147.13 o                         
  -1   7   4      11552.22      10907.77       459.24 o                         
   0   7   4       2952.11       3064.90       239.38 o                         
   1   7   4        191.06        217.83       139.10 o                         
   2   7   4      31819.74      31999.19      1016.57 o                         
   3   7   4      12244.80      12546.82       613.86 o                         
   4   7   4       6813.62       7293.39       503.05 o                         
   5   7   4       4825.48       4351.83       394.79 o                         
   6   7   4       2069.66       1778.03       403.10 o                         
   7   7   4        906.06        713.20       288.25 o                         
 -11   8   4       1953.63       2675.63       455.28 o                         
 -10   8   4       1431.68       1307.76       311.91 o                         
  -9   8   4       2896.16       2850.09       325.01 o                         
  -8   8   4        763.93        640.44       189.07 o                         
  -7   8   4         43.44         51.38       136.26 o                         
  -6   8   4       9892.66       9908.90       534.46 o                         
  -5   8   4      26664.88      26755.35       936.66 o                         
  -4   8   4      11657.55      10411.35       584.56 o                         
  -3   8   4       9264.12       8804.87       514.73 o                         
  -2   8   4      26785.71      26013.28       904.63 o                         
  -1   8   4      12261.41      11672.35      1011.01 o                         
   0   8   4      48440.56      49128.06      1612.19 o                         
   1   8   4         56.64       -166.42       166.42 o                         
   2   8   4      10355.13       9659.06       906.77 o                         
   3   8   4       8503.13       8631.62       838.30 o                         
   4   8   4      18014.49      17986.99       783.76 o                         
   5   8   4       1296.02        940.94       298.51 o                         
  -9   9   4      55284.15      61938.62      3882.79 o                         
  -8   9   4      14644.25      13405.54       740.08 o                         
  -7   9   4        663.56         31.01       218.29 o                         
  -6   9   4        819.92        780.99       248.44 o                         
  -5   9   4      16613.34      16706.07       841.47 o                         
  -4   9   4      10609.18       9737.28       594.32 o                         
  -3   9   4       4052.23       4083.78       430.05 o                         
  -2   9   4        278.91        -26.42       293.65 o                         
  -1   9   4       6994.53       6009.09       451.08 o                         
   0   9   4        735.87        719.31       343.18 o                         
   1   9   4        259.94        303.39       290.23 o                         
   2   9   4       5787.79       5385.72       755.12 o                         
   3   9   4          0.96        378.80       361.81 o                         
   4   9   4       1018.63       1005.64       471.88 o                         
  -7  10   4          6.05        -79.07       181.39 o                         
  -6  10   4       2578.54       2474.46       357.34 o                         
  -5  10   4      12364.06      13236.60       838.33 o                         
  -4  10   4        158.94       -117.22       229.90 o                         
  -3  10   4      12976.73      12094.14       894.17 o                         
  -2  10   4       2409.54       1987.06       403.75 o                         
  -1  10   4       1294.33       1072.71       551.49 o                         
   0  10   4        148.80        207.02       307.77 o                         
   1  10   4       1432.77       1621.57       418.91 o                         
  -1 -14   5      11646.31      11888.55       902.46 o                         
   0 -14   5       1525.97       1743.98       318.27 o                         
   1 -14   5        190.82        161.04       205.88 o                         
   2 -14   5       9594.12       9624.10       959.71 o                         
   3 -14   5       3554.01       4452.42       913.72 o                         
   4 -14   5         28.21        -10.98       297.27 o                         
   5 -14   5       7502.83       7110.55      1400.08 o                         
  -4 -13   5        139.59        254.64       552.15 o                         
  -3 -13   5      19664.07      19864.91      1400.26 o                         
  -2 -13   5      30366.38      32675.97      1425.36 o                         
  -1 -13   5       4756.45       4585.56       456.67 o                         
   0 -13   5       1859.96       1857.53       330.32 o                         
   1 -13   5         52.93        413.12       214.23 o                         
   2 -13   5        139.02        301.23       207.89 o                         
   3 -13   5       2603.22       2958.04       455.52 o                         
   4 -13   5         50.38         39.70       298.25 o                         
   5 -13   5        223.24        102.18       215.03 o                         
   6 -13   5        587.09        688.29       309.82 o                         
   7 -13   5        484.18        447.52       289.48 o                         
   8 -13   5         87.56       -277.63       306.65 o                         
  -6 -12   5       3029.61       2687.15       408.87 o                         
  -5 -12   5       1724.41       1209.20       271.71 o                         
  -4 -12   5          0.14       -110.73       210.25 o                         
  -3 -12   5      10216.63      10718.18       781.90 o                         
  -2 -12   5       6738.17       7581.37       554.63 o                         
  -1 -12   5       8255.27       7392.33       468.23 o                         
   0 -12   5       5470.78       5980.47       477.37 o                         
   1 -12   5       2181.52       2109.87       313.78 o                         
   2 -12   5        742.96        856.53       246.54 o                         
   3 -12   5         64.27       -195.00       280.03 o                         
   4 -12   5      45821.38      46577.84      1572.57 o                         
   5 -12   5      63248.26      65093.93      1847.06 o                         
   6 -12   5       3462.18       3552.22       366.95 o                         
   7 -12   5      18200.38      18398.70       918.50 o                         
   8 -12   5        309.73        637.03       254.59 o                         
   9 -12   5      11171.60      10589.59       659.74 o                         
  -8 -11   5        620.61        244.96       250.30 o                         
  -7 -11   5        225.96        201.70       195.59 o                         
  -6 -11   5       1393.54       1140.42       278.75 o                         
  -5 -11   5        134.44        298.15       211.81 o                         
  -4 -11   5          5.70        272.00       189.91 o                         
  -3 -11   5       2514.23       2618.35       283.55 o                         
  -2 -11   5      19977.16      21500.16       668.79 o                         
  -1 -11   5       8697.36       8960.28       416.42 o                         
   0 -11   5       5891.16       6055.14       428.06 o                         
   1 -11   5      10937.63      11235.05       499.14 o                         
   2 -11   5       1037.45       1299.63       253.13 o                         
   3 -11   5        725.20        733.15       139.09 o                         
   4 -11   5      30861.32      30402.94       875.28 o                         
   5 -11   5       6140.93       7095.44       405.15 o                         
   6 -11   5         18.33         51.65       151.98 o                         
   7 -11   5       8008.28       7768.89       726.55 o                         
   8 -11   5       7459.79       7328.18       505.37 o                         
   9 -11   5       4711.14       4736.11       649.84 o                         
  10 -11   5       2694.41       2300.94       368.77 o                         
  -9 -10   5        721.94        740.90       306.28 o                         
  -8 -10   5         88.16        569.43       240.88 o                         
  -7 -10   5       3334.56       2966.95       376.46 o                         
  -6 -10   5       1999.50       1554.18       270.35 o                         
  -5 -10   5       1679.97       1534.07       268.55 o                         
  -4 -10   5       1626.90       1247.83       231.68 o                         
  -3 -10   5         32.44        142.48       141.97 o                         
  -2 -10   5      22591.23      22037.09       668.37 o                         
  -1 -10   5       1690.42       1649.41       204.52 o                         
   0 -10   5      13840.55      13938.62       521.44 o                         
   1 -10   5       3053.38       3102.01       269.43 o                         
   2 -10   5        380.52        302.13       116.89 o                         
   3 -10   5        949.91        982.53       137.87 o                         
   4 -10   5      10718.07      10563.90       434.49 o                         
   5 -10   5       1118.30        675.88       167.51 o                         
   6 -10   5      12486.00      11631.92       530.03 o                         
   7 -10   5      28962.10      29751.96       836.44 o                         
   8 -10   5       1950.74       1480.93       322.25 o                         
   9 -10   5       3296.18       3165.27       338.48 o                         
  10 -10   5       8763.17       9247.08       857.60 o                         
  11 -10   5       1209.00       1237.21       478.63 o                         
 -10  -9   5       1242.71        917.51       284.71 o                         
  -9  -9   5        175.20        -31.68       195.36 o                         
  -8  -9   5         42.10        141.21       213.63 o                         
  -7  -9   5       2261.94       2045.00       321.42 o                         
  -6  -9   5       8736.98       7881.07       533.55 o                         
  -5  -9   5         18.30        173.62       155.85 o                         
  -4  -9   5       1009.33        771.38       212.37 o                         
  -3  -9   5       3082.29       3086.48       241.56 o                         
  -2  -9   5      23630.28      23968.75       692.77 o                         
  -1  -9   5        721.49        793.71       152.87 o                         
   0  -9   5       2075.77       2350.72       161.68 o                         
   1  -9   5        236.84        277.76       117.91 o                         
   2  -9   5     107041.62     111073.29      2330.08 o                         
   3  -9   5      18132.34      18418.75       491.32 o                         
   4  -9   5       2750.38       2852.53       195.07 o                         
   5  -9   5      17861.31      18153.23       599.90 o                         
   6  -9   5      48135.93      48269.63      1171.81 o                         
   7  -9   5      30910.02      30421.03       927.02 o                         
   8  -9   5       4917.13       4149.34       314.49 o                         
   9  -9   5       4444.49       4248.27       342.37 o                         
  10  -9   5      13980.56      13674.32       679.21 o                         
  11  -9   5      26500.98      27182.68      1305.79 o                         
 -11  -8   5        347.80        256.79       273.75 o                         
 -10  -8   5         87.71        383.42       248.35 o                         
  -9  -8   5       1158.85        819.46       235.74 o                         
  -8  -8   5       5773.79       5526.97       465.88 o                         
  -7  -8   5      39001.21      38860.37      1171.07 o                         
  -6  -8   5      26252.61      27774.92       997.78 o                         
  -5  -8   5       6811.95       6039.54       368.41 o                         
  -4  -8   5      48607.95      48376.64      1217.34 o                         
  -3  -8   5      18927.69      18359.34       563.48 o                         
  -2  -8   5      61504.01      59904.11      1303.00 o                         
  -1  -8   5       1023.95        978.57        77.75 o                         
   0  -8   5       3973.75       3993.35       251.17 o                         
   1  -8   5      29571.18      29846.98       658.35 o                         
   2  -8   5      53725.13      54622.06      1065.37 o                         
   3  -8   5       7389.95       7705.22       255.76 o                         
   4  -8   5        400.49        417.64       116.10 o                         
   5  -8   5      16727.72      15724.12       524.49 o                         
   6  -8   5      35947.46      36975.20       938.73 o                         
   7  -8   5       2111.52       1733.29       214.96 o                         
   8  -8   5      12576.73      11928.87       624.02 o                         
   9  -8   5        468.61        357.44       183.58 o                         
  10  -8   5      23520.51      22804.71       734.91 o                         
  11  -8   5      32375.43      33605.65      1171.36 o                         
  12  -8   5        303.56        553.99       258.22 o                         
 -11  -7   5        102.56         40.13       199.09 o                         
 -10  -7   5       2607.41       2800.25       337.01 o                         
  -9  -7   5        696.00        627.20       201.12 o                         
  -8  -7   5      10273.91      10694.29       587.47 o                         
  -7  -7   5     135505.61     138081.67      3152.71 o                         
  -6  -7   5      17836.56      17318.94       504.98 o                         
  -5  -7   5      12522.56      12964.50       414.22 o                         
  -4  -7   5        780.39        867.72       129.54 o                         
  -3  -7   5     113201.48     112394.29      2290.37 o                         
  -2  -7   5      60878.47      60179.29      1413.04 o                         
  -1  -7   5      64932.14      64704.90      1492.88 o                         
   0  -7   5        580.00        668.48        80.86 o                         
   1  -7   5      25691.72      25452.25       569.20 o                         
   2  -7   5      25565.03      26439.02       535.73 o                         
   3  -7   5       1764.05       1660.28       118.83 o                         
   4  -7   5      11567.89      11425.92       323.56 o                         
   5  -7   5       7289.53       7003.36       311.00 o                         
   6  -7   5      16483.19      16864.35       453.89 o                         
   7  -7   5       4401.76       4798.93       263.05 o                         
   8  -7   5        141.64        168.55       122.28 o                         
   9  -7   5      14308.34      15416.02       531.59 o                         
  10  -7   5       6002.42       6561.68       375.95 o                         
  11  -7   5       2130.98       1667.19       230.44 o                         
  12  -7   5       1138.97        842.18       294.96 o                         
 -12  -6   5       6030.86       6563.24       611.06 o                         
 -11  -6   5      14282.89      14337.24       741.46 o                         
 -10  -6   5       6531.15       7273.73       442.73 o                         
  -9  -6   5      24993.47      25828.41       759.71 o                         
  -8  -6   5       1992.91       1943.55       275.24 o                         
  -7  -6   5       4846.45       4725.31       260.62 o                         
  -6  -6   5       9710.34       9259.41       332.72 o                         
  -5  -6   5        426.05        610.04       123.56 o                         
  -4  -6   5      45094.71      46528.77       992.00 o                         
  -3  -6   5       8318.03       8655.45       253.63 o                         
  -2  -6   5      16882.52      15946.13       434.19 o                         
  -1  -6   5       4617.85       4911.16       185.75 o                         
   0  -6   5       2267.77       2115.99       128.63 o                         
   1  -6   5        656.14        749.44        73.98 o                         
   2  -6   5       2669.48       2425.30       166.71 o                         
   3  -6   5      42071.42      42751.05       809.68 o                         
   4  -6   5        831.58        867.71        95.28 o                         
   5  -6   5        613.86        635.71       109.17 o                         
   6  -6   5       6086.31       5722.94       307.60 o                         
   7  -6   5       4192.30       4434.94       251.49 o                         
   8  -6   5          2.01        -20.15       103.50 o                         
   9  -6   5        333.80        215.01       132.46 o                         
  10  -6   5      18453.76      18471.12       542.09 o                         
  11  -6   5       1393.84       1151.11       195.77 o                         
  12  -6   5       3317.33       3082.56       344.55 o                         
 -13  -5   5        386.00        195.16       260.05 o                         
 -12  -5   5       6586.49       5620.88       474.33 o                         
 -11  -5   5      10667.55      10412.72       643.73 o                         
 -10  -5   5      14792.50      14948.67       523.31 o                         
  -9  -5   5       2664.14       2983.63       286.07 o                         
  -8  -5   5         34.04        259.43       139.69 o                         
  -7  -5   5        528.13        618.56       119.93 o                         
  -6  -5   5        605.52        692.59        90.19 o                         
  -5  -5   5      46513.68      47531.16       846.16 o                         
  -4  -5   5      13256.27      12889.54       307.46 o                         
  -3  -5   5      22917.45      23242.57       497.80 o                         
  -2  -5   5       1895.45       1883.84       141.82 o                         
  -1  -5   5      18903.37      19386.46       412.71 o                         
   0  -5   5        318.68        423.82        74.70 o                         
   1  -5   5       2997.85       2873.12       121.95 o                         
   2  -5   5       4396.72       4265.18       145.03 o                         
   3  -5   5       5067.44       5290.27       188.61 o                         
   4  -5   5      13938.24      13421.78       323.87 o                         
   5  -5   5      79872.41      80669.72      1445.67 o                         
   6  -5   5      30626.10      30867.99       658.19 o                         
   7  -5   5       5478.82       5971.26       292.23 o                         
   8  -5   5      17105.57      17185.53       510.25 o                         
   9  -5   5       1405.31       1589.25       179.86 o                         
  10  -5   5        745.89        421.55       153.54 o                         
  11  -5   5       3077.46       2590.28       246.92 o                         
  12  -5   5          4.90         95.18       225.66 o                         
 -13  -4   5       3125.23       3639.57       396.47 o                         
 -12  -4   5        231.34        549.48       205.49 o                         
 -11  -4   5      10987.84      10980.83       532.35 o                         
 -10  -4   5       5811.99       5544.23       307.20 o                         
  -9  -4   5       5338.51       4856.84       272.27 o                         
  -8  -4   5        158.00        192.38        88.13 o                         
  -7  -4   5       1083.16       1266.91       129.19 o                         
  -6  -4   5      66977.63      66287.10      1150.06 o                         
  -5  -4   5      17005.61      17653.14       369.17 o                         
  -4  -4   5       5850.30       6223.99       174.55 o                         
  -3  -4   5       7894.82       7953.56       247.56 o                         
  -2  -4   5      43547.32      42720.15       859.32 o                         
  -1  -4   5     256519.91     249751.48      4377.73 o                         
   0  -4   5      97527.06      97397.59      1669.25 o                         
   1  -4   5        175.87        424.10       111.00 o                         
   2  -4   5     128438.66     126900.12      2059.38 o                         
   3  -4   5       1496.92       1531.18        96.30 o                         
   4  -4   5       9627.41       9604.98       252.71 o                         
   5  -4   5       1040.15       1013.40       157.84 o                         
   6  -4   5      54327.23      55358.12      1062.26 o                         
   7  -4   5      20161.58      21095.82       520.75 o                         
   8  -4   5       4934.15       4863.37       256.72 o                         
   9  -4   5       3873.26       3531.18       229.66 o                         
  10  -4   5      26704.96      26953.56       675.73 o                         
  11  -4   5      24358.64      24044.48      1193.42 o                         
  12  -4   5        487.34        220.33       237.38 o                         
 -13  -3   5       5789.66       5290.27       458.11 o                         
 -12  -3   5      20074.19      21021.96       754.16 o                         
 -11  -3   5        996.96       1208.45       214.95 o                         
 -10  -3   5      49238.01      49268.87      1055.67 o                         
  -9  -3   5      10102.94       9886.27       327.85 o                         
  -8  -3   5      47027.60      47706.68       891.96 o                         
  -7  -3   5      30685.71      31401.32       649.97 o                         
  -6  -3   5       2024.19       2098.00       138.11 o                         
  -5  -3   5       4352.40       4688.65       167.88 o                         
  -4  -3   5      38740.70      39077.89       662.70 o                         
  -3  -3   5       2178.16       2311.98       119.14 o                         
  -2  -3   5      23691.39      22789.81       476.66 o                         
  -1  -3   5      17206.82      17998.79       393.35 o                         
   0  -3   5       4174.29       4573.92       160.36 o                         
   1  -3   5      15307.39      14885.48       322.88 o                         
   2  -3   5       5620.59       5425.62       186.33 o                         
   3  -3   5        211.37        184.98        58.48 o                         
   4  -3   5       1698.94       1667.16       109.02 o                         
   5  -3   5     112660.55     112812.72      2090.75 o                         
   6  -3   5      83018.66      84035.36      1529.83 o                         
   7  -3   5      34418.86      34069.02       727.46 o                         
   8  -3   5         83.01        150.90       117.60 o                         
   9  -3   5       2688.47       2488.47       194.48 o                         
  10  -3   5      27482.01      29203.51       880.88 o                         
  11  -3   5      19246.56      20597.84       814.33 o                         
  12  -3   5       2791.59       2646.19       353.43 o                         
 -13  -2   5       7752.97       7450.45       780.86 o                         
 -12  -2   5      13760.16      12818.07       581.21 o                         
 -11  -2   5       4306.13       3937.70       290.55 o                         
 -10  -2   5      12042.12      11617.59       428.20 o                         
  -9  -2   5       2087.49       2214.75       165.42 o                         
  -8  -2   5        567.58        669.27       109.01 o                         
  -7  -2   5      28047.72      25198.95       908.29 o                         
  -6  -2   5       2411.91       2094.14       137.61 o                         
  -5  -2   5      10162.44      10201.56       223.77 o                         
  -4  -2   5       4536.17       4401.79       141.61 o                         
  -3  -2   5      84483.97      86987.05      1585.11 o                         
  -2  -2   5      67953.77      68163.38      1194.16 o                         
  -1  -2   5     104874.33     105936.91      1911.86 o                         
   0  -2   5       4745.22       4666.04       170.38 o                         
   1  -2   5      34502.66      34159.74       701.41 o                         
   2  -2   5      15058.04      15044.77       316.53 o                         
   3  -2   5      22803.13      22499.51       463.14 o                         
   4  -2   5      16125.57      15860.31       362.04 o                         
   5  -2   5      39027.98      40673.58       759.99 o                         
   6  -2   5      92795.41      94692.16      1710.16 o                         
   7  -2   5      26241.88      27102.51       607.37 o                         
   8  -2   5        526.36        607.87       132.92 o                         
   9  -2   5       4439.83       3855.19       323.13 o                         
  10  -2   5        808.20        778.74       210.41 o                         
  11  -2   5       1649.05       1563.05       287.50 o                         
  12  -2   5      10501.31      11001.81       932.50 o                         
 -14  -1   5       3699.21       4127.67       419.88 o                         
 -13  -1   5       2429.73       2539.66       314.20 o                         
 -12  -1   5       3963.31       3441.68       298.48 o                         
 -11  -1   5      18651.01      18478.24       532.25 o                         
 -10  -1   5         26.71         92.26       124.69 o                         
  -9  -1   5        876.89        879.51       136.69 o                         
  -8  -1   5         92.97        257.62       103.40 o                         
  -7  -1   5      19270.14      18927.28       413.67 o                         
  -6  -1   5      76555.26      75227.91      1282.52 o                         
  -5  -1   5       9876.50       9964.96       257.00 o                         
  -4  -1   5      19247.97      18704.88       416.63 o                         
  -3  -1   5       1324.26       1457.22        88.48 o                         
  -2  -1   5     130796.01     128828.39      2449.49 o                         
  -1  -1   5      29944.08      30444.60       610.55 o                         
   0  -1   5       1488.52       1711.80       111.35 o                         
   1  -1   5        110.25        311.60        90.90 o                         
   2  -1   5      24472.13      24013.42       481.92 o                         
   3  -1   5       7486.07       7586.01       240.61 o                         
   4  -1   5       7505.11       7698.42       296.83 o                         
   5  -1   5       2441.12       2530.14       188.44 o                         
   6  -1   5       9119.64       9327.13       303.33 o                         
   7  -1   5       1932.34       2073.81       199.98 o                         
   8  -1   5      52205.29      54004.45      1939.47 o                         
   9  -1   5      46402.76      48903.13      1354.72 o                         
  10  -1   5       6444.08       6528.58       553.63 o                         
  11  -1   5       3987.59       4374.20       403.15 o                         
  12  -1   5       1191.73        604.44       249.57 o                         
 -14   0   5         28.49         46.67       188.58 o                         
 -13   0   5      20795.70      21824.80       781.00 o                         
 -12   0   5       5294.14       5044.07       342.09 o                         
 -11   0   5       3737.75       3592.33       262.79 o                         
 -10   0   5        210.35        122.59       114.88 o                         
  -9   0   5      11757.98      12262.08       415.83 o                         
  -8   0   5        426.89        332.94        97.76 o                         
  -7   0   5       7649.72       8087.53       246.82 o                         
  -6   0   5      31237.19      31085.18       549.13 o                         
  -5   0   5      26635.82      25946.01       558.05 o                         
  -4   0   5        385.09        461.40        74.68 o                         
  -3   0   5      38608.96      38350.57       669.06 o                         
  -2   0   5      15139.28      15158.36       357.06 o                         
  -1   0   5      70529.27      69411.73      1154.42 o                         
   0   0   5       6214.47       6271.58       181.45 o                         
   1   0   5      12546.22      12564.14       283.83 o                         
   2   0   5      31865.76      31434.19       565.66 o                         
   3   0   5        150.07        265.78        86.61 o                         
   4   0   5      20804.58      20045.11       593.80 o                         
   5   0   5      48804.12      48760.81      1029.45 o                         
   6   0   5      47766.72      49612.89      2365.95 o                         
   7   0   5       1960.16       1915.02       264.76 o                         
   8   0   5      33765.21      33114.63      1088.95 o                         
   9   0   5        789.95       1136.80       265.79 o                         
  10   0   5       8853.96       9323.99       563.64 o                         
  11   0   5       8841.38       9119.75       566.69 o                         
  12   0   5      10000.21       9824.75       619.35 o                         
 -14   1   5        933.31        580.60       350.53 o                         
 -13   1   5       6395.26       5883.91       423.98 o                         
 -12   1   5       2932.12       3026.42       268.03 o                         
 -11   1   5       9453.58       9131.20       404.74 o                         
 -10   1   5        232.95        125.05       120.00 o                         
  -9   1   5         91.77        -91.02        91.02 o                         
  -8   1   5       1429.51       1438.19       143.86 o                         
  -7   1   5       8462.47       8708.78       287.62 o                         
  -6   1   5      53813.14      54249.21      1013.36 o                         
  -5   1   5      19380.72      18892.33       476.11 o                         
  -4   1   5        115.97        423.04        84.21 o                         
  -3   1   5       5902.45       6007.18       213.28 o                         
  -2   1   5      37079.83      36818.43       770.21 o                         
  -1   1   5     177105.39     171317.59      3235.13 o                         
   0   1   5      50608.28      50280.98       954.81 o                         
   1   1   5      24758.60      24011.68       474.74 o                         
   2   1   5       2476.81       2548.73       158.53 o                         
   3   1   5      56170.69      55792.50      1075.63 o                         
   4   1   5      70867.62      70105.82      1330.23 o                         
   5   1   5       2563.93       2384.03       196.01 o                         
   6   1   5       1207.61       1631.16       254.87 o                         
   7   1   5       5976.86       5484.16       424.42 o                         
   8   1   5       1134.93       1142.68       242.47 o                         
   9   1   5        495.82        272.61       269.85 o                         
  10   1   5       1391.77       1086.63       259.37 o                         
  11   1   5       1997.54       1693.82       368.48 o                         
 -14   2   5       8389.20       7228.54       621.19 o                         
 -13   2   5       3831.31       3365.42       375.82 o                         
 -12   2   5      10651.67       9662.36       798.77 o                         
 -11   2   5        123.09        245.27       133.14 o                         
 -10   2   5      16311.05      16544.25       475.91 o                         
  -9   2   5       2287.32       1919.57       166.97 o                         
  -8   2   5      19222.66      19493.50       483.73 o                         
  -7   2   5       6789.76       6481.88       254.28 o                         
  -6   2   5      77528.01      75620.30      1647.92 o                         
  -5   2   5     106762.72     108558.09      2277.60 o                         
  -4   2   5      38660.57      38952.47       831.52 o                         
  -3   2   5         80.87        190.15        85.18 o                         
  -2   2   5        334.09        599.77        98.22 o                         
  -1   2   5      58339.70      58013.76      1102.40 o                         
   0   2   5      28254.17      28838.35       565.56 o                         
   1   2   5          4.95         54.82        46.16 o                         
   2   2   5      15037.58      15515.94       464.02 o                         
   3   2   5        799.29        869.80       119.55 o                         
   4   2   5         80.38         69.72       107.93 o                         
   5   2   5      34435.68      33847.91      1044.07 o                         
   6   2   5         69.24        219.79       159.69 o                         
   7   2   5       2886.43       2923.87       311.55 o                         
   8   2   5       1054.83       1185.62       262.20 o                         
   9   2   5       6646.36       5708.75       806.58 o                         
  10   2   5       2902.13       2414.33       391.28 o                         
 -13   3   5      29083.11      31230.46      1090.73 o                         
 -12   3   5      18762.50      19467.48      1076.17 o                         
 -11   3   5        690.48        638.49       204.19 o                         
 -10   3   5       7728.94       8091.35       406.07 o                         
  -9   3   5      29155.56      28628.16       783.18 o                         
  -8   3   5        131.62        143.19       101.26 o                         
  -7   3   5        624.54        652.29       115.46 o                         
  -6   3   5       5677.20       5885.08       296.58 o                         
  -5   3   5      67017.25      68735.52      1512.59 o                         
  -4   3   5         71.44        435.08       167.79 o                         
  -3   3   5      29807.65      29549.71       802.43 o                         
  -2   3   5      15697.38      15561.25       395.69 o                         
  -1   3   5       7505.06       7560.16       250.36 o                         
   0   3   5      89594.11      90412.84      1775.40 o                         
   1   3   5      11566.72      10618.85       340.58 o                         
   2   3   5        252.91        422.09        99.18 o                         
   3   3   5      30101.24      30069.35       821.72 o                         
   4   3   5      17023.66      17091.13       721.73 o                         
   5   3   5      12088.75      11331.63       719.91 o                         
   6   3   5      24500.09      22964.54       994.15 o                         
   7   3   5      32299.42      34979.15      1152.36 o                         
   8   3   5       3513.31       3611.26       401.19 o                         
   9   3   5      11145.51      11059.82       687.76 o                         
  10   3   5       8634.57       8844.94       685.72 o                         
 -13   4   5      11885.39      11811.66       698.56 o                         
 -12   4   5         32.07         58.94       201.45 o                         
 -11   4   5       1013.18       1086.03       247.08 o                         
 -10   4   5      51696.14      54396.17      1343.18 o                         
  -9   4   5      50356.32      53922.23      1418.80 o                         
  -8   4   5       1192.39       1274.79       180.62 o                         
  -7   4   5      26362.09      25144.41       697.65 o                         
  -6   4   5      33823.78      34812.65       948.70 o                         
  -5   4   5       1278.67       1265.59       215.36 o                         
  -4   4   5         75.60        125.19        87.02 o                         
  -3   4   5      14379.57      14394.11       429.72 o                         
  -2   4   5      24140.79      24667.42       620.11 o                         
  -1   4   5       9260.31       9652.96       328.83 o                         
   0   4   5          1.19        -72.19        72.19 o                         
   1   4   5       7928.55       8328.59       409.68 o                         
   2   4   5      28545.85      28943.97       882.08 o                         
   3   4   5         84.46        155.18       129.54 o                         
   4   4   5       3172.76       3105.34       338.51 o                         
   5   4   5        268.67         72.58       183.95 o                         
   6   4   5       5977.21       5519.93       433.77 o                         
   7   4   5       2560.19       2785.51       338.99 o                         
   8   4   5       9521.72      10030.91       773.95 o                         
   9   4   5      15943.16      17374.78       966.86 o                         
 -12   5   5       5532.93       5530.06       476.44 o                         
 -11   5   5         19.98        123.38       200.19 o                         
 -10   5   5       5770.42       5912.82       450.79 o                         
  -9   5   5       2074.64       2503.09       249.35 o                         
  -8   5   5       5934.03       6250.19       421.96 o                         
  -7   5   5       2287.51       2152.17       214.87 o                         
  -6   5   5       5868.01       5913.82       364.34 o                         
  -5   5   5        835.53        986.80       156.02 o                         
  -4   5   5        211.21        182.63       104.21 o                         
  -3   5   5      15570.33      15887.09       478.43 o                         
  -2   5   5      17645.11      18054.38       557.82 o                         
  -1   5   5         15.61        216.00       123.21 o                         
   0   5   5      17994.21      18100.34       569.62 o                         
   1   5   5       1130.25       1008.19       168.37 o                         
   2   5   5       1342.16       1334.67       197.52 o                         
   3   5   5       5059.20       5001.63       408.74 o                         
   4   5   5      15187.71      15581.18       761.09 o                         
   5   5   5       3314.46       3340.57       345.96 o                         
   6   5   5       1294.11       1084.37       257.81 o                         
   7   5   5        110.70       -131.32       198.46 o                         
   8   5   5       6178.06       5477.35       687.32 o                         
 -12   6   5       4633.52       4088.73       504.37 o                         
 -11   6   5        497.35        621.31       243.13 o                         
 -10   6   5       6946.78       6478.30       489.24 o                         
  -9   6   5       5088.63       5265.12       356.31 o                         
  -8   6   5       9536.10       9623.35       465.02 o                         
  -7   6   5        744.57        627.80       189.95 o                         
  -6   6   5       6126.84       6736.80       393.30 o                         
  -5   6   5        211.68        372.00       131.73 o                         
  -4   6   5        434.04        545.21       146.49 o                         
  -3   6   5      11522.00      11185.53       416.51 o                         
  -2   6   5        529.40        378.53       115.68 o                         
  -1   6   5         54.33        226.57       142.94 o                         
   0   6   5       2384.14       2385.75       306.40 o                         
   1   6   5      11030.64      11302.01       539.94 o                         
   2   6   5      18648.52      19648.58       888.65 o                         
   3   6   5       7160.02       6877.59       493.81 o                         
   4   6   5      23869.41      21973.36      1399.50 o                         
   5   6   5         54.36        -99.08       205.70 o                         
   6   6   5      32266.33      33433.16      1268.19 o                         
   7   6   5      53547.35      59197.43      1982.88 o                         
 -11   7   5       3163.96       2939.20       418.85 o                         
 -10   7   5        188.14        291.42       221.16 o                         
  -9   7   5        829.58        808.39       210.80 o                         
  -8   7   5          5.62         23.35       154.50 o                         
  -7   7   5      10120.92       9893.86       464.96 o                         
  -6   7   5      13430.44      13587.60       584.78 o                         
  -5   7   5      26589.07      28078.22       928.40 o                         
  -4   7   5      16703.33      16045.15       573.32 o                         
  -3   7   5      11439.72      11633.13       499.67 o                         
  -2   7   5       4519.72       4750.74       310.23 o                         
  -1   7   5      58562.14      58280.14      1618.02 o                         
   0   7   5      85591.84      92770.33      2431.83 o                         
   1   7   5        906.75        644.03       213.84 o                         
   2   7   5       3718.42       3268.91       430.71 o                         
   3   7   5        422.70        352.71       242.44 o                         
   4   7   5        779.95        414.30       303.05 o                         
   5   7   5        742.67        700.54       318.07 o                         
   6   7   5      30863.66      31161.94      1437.63 o                         
 -10   8   5       3122.66       2539.84       387.68 o                         
  -9   8   5      17415.08      18436.74       715.22 o                         
  -8   8   5         31.66         -5.00       209.18 o                         
  -7   8   5         55.66       -105.33       171.55 o                         
  -6   8   5        273.34        149.41       219.66 o                         
  -5   8   5      41859.45      42163.90      1477.45 o                         
  -4   8   5        366.10        554.81       218.54 o                         
  -3   8   5      31228.38      31341.55      1788.68 o                         
  -2   8   5      26361.13      27081.36       968.73 o                         
  -1   8   5      38078.98      40662.91      1427.39 o                         
   0   8   5      34117.11      34056.78      1464.41 o                         
   1   8   5          1.84         16.99       412.67 o                         
   2   8   5      16777.34      18059.02      1998.15 o                         
   3   8   5       3834.07       3632.42       560.70 o                         
   4   8   5      15578.01      15431.22       943.28 o                         
  -8   9   5         86.15         60.50       252.09 o                         
  -7   9   5        405.08        318.00       234.19 o                         
  -6   9   5       4586.49       3901.00       468.32 o                         
  -5   9   5      19145.70      19125.88      1506.33 o                         
  -4   9   5       8566.27       9900.92       825.63 o                         
  -3   9   5       1390.20       1027.17       370.24 o                         
  -2   9   5        526.66        587.14       318.25 o                         
  -1   9   5        506.46        327.95       252.23 o                         
   0   9   5        362.08        -72.90       287.71 o                         
   1   9   5       4998.72       5679.66       624.08 o                         
   2   9   5         22.67        -52.72       238.85 o                         
  -4  10   5        478.91        200.77       315.55 o                         
  -3  10   5       2413.46       2812.68       494.98 o                         
  -2  10   5        635.52        757.35       765.16 o                         
  -2 -14   6      16738.84      16933.06      1095.39 o                         
  -1 -14   6        477.66        287.91       210.34 o                         
   0 -14   6       4167.03       3447.35       419.94 o                         
   1 -14   6       9561.29      10129.39       801.96 o                         
   2 -14   6      66157.78      68981.46      3139.68 o                         
   3 -14   6      13216.68      13727.20      1953.61 o                         
   4 -14   6       1978.85       2614.96      1041.92 o                         
   5 -14   6         88.60        270.66       391.40 o                         
  -5 -13   6      13081.71      11514.12       934.36 o                         
  -4 -13   6       9314.37       7680.11      1164.02 o                         
  -3 -13   6       2465.18       1788.53       382.58 o                         
  -2 -13   6       8276.87       9120.88       644.99 o                         
  -1 -13   6       9924.55      10573.74       679.69 o                         
   0 -13   6         56.93       -166.45       166.45 o                         
   1 -13   6       1049.11        691.56       250.98 o                         
   2 -13   6       3681.18       3752.59       468.01 o                         
   3 -13   6       3615.86       4083.23       622.83 o                         
   4 -13   6        271.19       -159.67       518.93 o                         
   5 -13   6       2406.04       2626.81       730.57 o                         
   6 -13   6         53.12        162.25       277.13 o                         
   7 -13   6       1664.62       1234.24       329.90 o                         
  -6 -12   6       1482.63        754.68       258.04 o                         
  -5 -12   6        816.82        703.13       290.82 o                         
  -4 -12   6         29.54        -53.70       200.75 o                         
  -3 -12   6      15091.26      15261.54       669.34 o                         
  -2 -12   6        856.80       1044.20       190.19 o                         
  -1 -12   6        721.23        445.99       200.17 o                         
   0 -12   6        170.32        358.43       145.33 o                         
   1 -12   6         52.01        -32.20       120.38 o                         
   2 -12   6      19259.90      21629.28       743.92 o                         
   3 -12   6       4090.05       3782.47       701.59 o                         
   4 -12   6        105.24        147.75       163.59 o                         
   5 -12   6        872.76        580.16       195.01 o                         
   6 -12   6        155.35       -137.34       323.87 o                         
   7 -12   6       2570.44       2058.61       311.50 o                         
   8 -12   6        271.03        106.42       224.43 o                         
   9 -12   6       5975.93       5695.80       705.93 o                         
  -8 -11   6        586.68        708.08       271.72 o                         
  -7 -11   6          4.61        -76.89       168.07 o                         
  -6 -11   6      13011.58      13898.99      1423.64 o                         
  -5 -11   6      15496.20      15925.42      1386.40 o                         
  -4 -11   6      23403.96      22813.46       814.80 o                         
  -3 -11   6       1326.24       1380.56       206.94 o                         
  -2 -11   6       2453.30       2402.96       231.41 o                         
  -1 -11   6        529.79        504.76       164.08 o                         
   0 -11   6       4318.33       3950.95       307.48 o                         
   1 -11   6       5549.25       6097.95       380.08 o                         
   2 -11   6       5597.66       5529.66       470.75 o                         
   3 -11   6      20363.99      20578.00       848.80 o                         
   4 -11   6       6623.41       6840.09       407.11 o                         
   5 -11   6        296.32        414.41       156.64 o                         
   6 -11   6       4234.42       3712.17       315.57 o                         
   7 -11   6       2453.87       1927.13       305.71 o                         
   8 -11   6       3083.36       2981.32       357.73 o                         
   9 -11   6      16972.96      16520.96       832.73 o                         
  10 -11   6       1400.39       1346.23       310.45 o                         
  -9 -10   6      20502.22      21623.66      1032.46 o                         
  -8 -10   6       1703.87       1299.94       293.18 o                         
  -7 -10   6       5010.46       4769.13       577.47 o                         
  -6 -10   6       2889.85       2783.43       406.39 o                         
  -5 -10   6      49402.08      49932.58      1879.29 o                         
  -4 -10   6      14085.36      15205.73       565.40 o                         
  -3 -10   6       1315.37       1069.71       175.14 o                         
  -2 -10   6       2520.25       2508.79       235.27 o                         
  -1 -10   6       9376.16       9638.13       466.02 o                         
   0 -10   6         46.73        158.35       131.71 o                         
   1 -10   6       5268.78       4841.06       392.78 o                         
   2 -10   6      29441.30      29843.52       824.53 o                         
   3 -10   6       8322.44       7681.61       380.71 o                         
   4 -10   6         37.06        229.76       142.91 o                         
   5 -10   6       6253.11       5850.68       368.41 o                         
   6 -10   6        200.71         41.62       210.97 o                         
   7 -10   6      19146.78      18169.91       622.38 o                         
   8 -10   6      22617.48      21160.91       856.84 o                         
   9 -10   6      26450.76      26400.32      1167.33 o                         
  10 -10   6      12660.74      11760.08       712.13 o                         
  11 -10   6      15885.71      17218.38       910.97 o                         
 -10  -9   6       9701.64       8761.95       604.82 o                         
  -9  -9   6      13934.29      14322.41       841.65 o                         
  -8  -9   6       1528.41       1501.19       299.60 o                         
  -7  -9   6        959.83       1071.57       256.16 o                         
  -6  -9   6      13316.74      13602.61       828.90 o                         
  -5  -9   6       6028.35       5404.00       372.53 o                         
  -4  -9   6       3231.63       3285.92       259.28 o                         
  -3  -9   6      11929.09      12126.54       483.98 o                         
  -2  -9   6        613.14        776.90       157.50 o                         
  -1  -9   6      26377.77      27380.32       843.75 o                         
   0  -9   6      26386.01      26282.39       928.03 o                         
   1  -9   6      37554.96      37678.93       972.67 o                         
   2  -9   6     158589.36     155199.05      3182.28 o                         
   3  -9   6      33139.18      33124.20       774.20 o                         
   4  -9   6      11228.33      10470.56       470.56 o                         
   5  -9   6       3609.49       3337.89       260.17 o                         
   6  -9   6      58674.30      60629.24      1427.63 o                         
   7  -9   6      29355.93      29329.44       954.51 o                         
   8  -9   6       2400.75       2559.25       277.36 o                         
   9  -9   6       1107.31        388.27       200.80 o                         
  10  -9   6      12709.42      13910.58       692.90 o                         
  11  -9   6        229.95        131.16       247.63 o                         
 -11  -8   6       1795.24       1801.27       328.52 o                         
 -10  -8   6       4539.54       4339.76       421.29 o                         
  -9  -8   6       3126.19       2999.63       361.88 o                         
  -8  -8   6      10240.03       9870.75       548.26 o                         
  -7  -8   6      23027.06      24542.07       944.18 o                         
  -6  -8   6       1453.82       1465.17       219.73 o                         
  -5  -8   6      18042.50      17960.74       655.41 o                         
  -4  -8   6       5396.30       5778.04       308.53 o                         
  -3  -8   6      13976.67      13455.63       436.03 o                         
  -2  -8   6      50716.52      50118.04      1233.03 o                         
  -1  -8   6         82.81         59.40       107.77 o                         
   0  -8   6        277.16        288.30        90.93 o                         
   1  -8   6       1122.70       1331.40       112.07 o                         
   2  -8   6      17113.11      16656.65       432.01 o                         
   3  -8   6         85.49        151.16        90.89 o                         
   4  -8   6       4669.12       4440.48       221.55 o                         
   5  -8   6      65249.73      66346.84      1415.50 o                         
   6  -8   6      13348.50      13925.18       508.96 o                         
   7  -8   6        664.77        576.64       150.81 o                         
   8  -8   6       2149.27       1760.40       207.53 o                         
   9  -8   6        953.05        959.62       198.64 o                         
  10  -8   6        605.96        416.56       183.37 o                         
  11  -8   6       1117.73        680.22       380.64 o                         
  12  -8   6       5802.85       5223.85       505.12 o                         
 -11  -7   6         70.05        -11.55       194.22 o                         
 -10  -7   6       6432.83       6064.93       478.16 o                         
  -9  -7   6       6113.09       6075.46       394.98 o                         
  -8  -7   6         17.82         85.86       153.75 o                         
  -7  -7   6       4414.68       4466.61       349.51 o                         
  -6  -7   6       8480.36       8773.12       362.83 o                         
  -5  -7   6       3189.22       3331.03       199.98 o                         
  -4  -7   6        216.60        340.84       111.75 o                         
  -3  -7   6      18858.85      18959.08       524.67 o                         
  -2  -7   6      26170.24      26522.35       667.04 o                         
  -1  -7   6       3723.22       3632.18       172.62 o                         
   0  -7   6      18416.50      18731.06       492.47 o                         
   1  -7   6      12053.65      11680.83       354.02 o                         
   2  -7   6      19798.09      19676.78       450.43 o                         
   3  -7   6        137.71        174.08        74.48 o                         
   4  -7   6      20680.97      21332.68       579.65 o                         
   5  -7   6      14003.80      13968.06       398.85 o                         
   6  -7   6        790.22        906.66       137.64 o                         
   7  -7   6        229.10        247.57       119.89 o                         
   8  -7   6      10824.96      10017.88       414.23 o                         
   9  -7   6        554.24        474.95       158.16 o                         
  10  -7   6       7986.59       7107.59       394.33 o                         
  11  -7   6        732.49        498.90       197.24 o                         
  12  -7   6        353.35        348.03       306.44 o                         
 -12  -6   6         28.47        334.82       337.20 o                         
 -11  -6   6      11603.78      12014.65       614.04 o                         
 -10  -6   6        427.29        782.28       195.17 o                         
  -9  -6   6       1070.88       1257.78       184.93 o                         
  -8  -6   6       1991.72       1859.98       232.73 o                         
  -7  -6   6      25925.17      26083.40       618.55 o                         
  -6  -6   6      14370.83      14486.28       399.24 o                         
  -5  -6   6       2185.52       2079.25       157.71 o                         
  -4  -6   6       1620.15       1799.24       173.81 o                         
  -3  -6   6      21333.39      20796.05       601.45 o                         
  -2  -6   6       1339.86       1517.15       154.18 o                         
  -1  -6   6       9144.19       9053.51       309.11 o                         
   0  -6   6      54740.20      54303.17      1104.26 o                         
   1  -6   6      24671.08      24823.66       526.05 o                         
   2  -6   6      18452.79      18480.73       395.98 o                         
   3  -6   6      69386.26      68933.21      1193.13 o                         
   4  -6   6      55086.41      55303.98      1094.96 o                         
   5  -6   6      14407.55      14281.32       401.75 o                         
   6  -6   6      14471.74      13746.94       467.16 o                         
   7  -6   6      28309.46      28669.28       689.48 o                         
   8  -6   6      67227.08      68936.08      1415.52 o                         
   9  -6   6      28831.67      27922.16       728.99 o                         
  10  -6   6       1800.65       1930.46       215.95 o                         
  11  -6   6       4708.86       4240.65       342.27 o                         
  12  -6   6       3875.99       3704.45       432.09 o                         
 -12  -5   6       4243.53       4300.44       441.73 o                         
 -11  -5   6          0.62        154.04       178.43 o                         
 -10  -5   6      46250.00      44581.85      1061.39 o                         
  -9  -5   6      42510.03      43518.21       964.55 o                         
  -8  -5   6       5195.67       5085.62       269.54 o                         
  -7  -5   6        711.71        581.73       112.29 o                         
  -6  -5   6       1443.72       1452.77       128.06 o                         
  -5  -5   6     114139.72     117035.24      1944.73 o                         
  -4  -5   6      27533.08      27677.88       566.19 o                         
  -3  -5   6         30.21        201.19        93.92 o                         
  -2  -5   6       1862.20       2118.48       170.85 o                         
  -1  -5   6     159751.36     157966.89      3214.28 o                         
   0  -5   6       2827.19       2827.70       136.71 o                         
   1  -5   6         99.72        112.96        61.72 o                         
   2  -5   6       1710.38       1863.10       116.11 o                         
   3  -5   6      36271.66      35435.40       653.27 o                         
   4  -5   6       7651.76       7302.35       273.01 o                         
   5  -5   6      11177.07      11064.90       333.37 o                         
   6  -5   6      11786.75      12202.71       381.55 o                         
   7  -5   6        829.63        756.59       133.27 o                         
   8  -5   6      18668.33      17990.47       490.04 o                         
   9  -5   6       6731.84       7155.33       338.28 o                         
  10  -5   6        223.82        366.07       192.92 o                         
  11  -5   6        342.85         82.57       184.17 o                         
  12  -5   6       4925.65       4461.81       415.38 o                         
 -13  -4   6        119.91        583.96       210.72 o                         
 -12  -4   6        372.70        525.09       203.41 o                         
 -11  -4   6        164.35        451.96       167.55 o                         
 -10  -4   6      18687.13      18580.84       564.03 o                         
  -9  -4   6      39606.29      38737.87      1219.12 o                         
  -8  -4   6        111.04        199.42        94.49 o                         
  -7  -4   6       6742.33       6928.25       267.39 o                         
  -6  -4   6      96227.61      98415.90      1658.51 o                         
  -5  -4   6      84970.32      84589.69      1361.33 o                         
  -4  -4   6       7841.30       7845.74       216.99 o                         
  -3  -4   6      24980.67      25222.17       510.58 o                         
  -2  -4   6      46877.49      45719.59       940.68 o                         
  -1  -4   6      58626.56      56696.00      1136.93 o                         
   0  -4   6       3675.53       3862.35       159.65 o                         
   1  -4   6        473.02        637.68       114.96 o                         
   2  -4   6        401.73        568.37        82.83 o                         
   3  -4   6       1977.15       1762.95       151.85 o                         
   4  -4   6      49514.79      49051.03       926.54 o                         
   5  -4   6      11204.32      11462.49       300.33 o                         
   6  -4   6      16884.55      16513.28       474.13 o                         
   7  -4   6      10905.45      11167.06       374.16 o                         
   8  -4   6       3298.76       2949.25       211.80 o                         
   9  -4   6       7812.27       7810.62       372.74 o                         
  10  -4   6      31129.57      32431.71       963.82 o                         
  11  -4   6         83.00         58.32       191.60 o                         
  12  -4   6        236.86        216.33       231.91 o                         
 -13  -3   6      27214.30      30142.36       981.82 o                         
 -12  -3   6       4278.47       3929.23       331.83 o                         
 -11  -3   6         83.65        -63.07       144.28 o                         
 -10  -3   6      17310.90      16773.14       515.78 o                         
  -9  -3   6       5725.96       5772.29       252.98 o                         
  -8  -3   6       5684.69       5692.26       235.59 o                         
  -7  -3   6       9251.21       9042.78       297.16 o                         
  -6  -3   6      66176.65      66844.17      1226.00 o                         
  -5  -3   6      22374.84      22595.16       424.57 o                         
  -4  -3   6      32735.26      33444.83       649.17 o                         
  -3  -3   6        617.10        669.93        78.32 o                         
  -2  -3   6      29602.67      30642.30       665.28 o                         
  -1  -3   6        450.38        380.09        94.62 o                         
   0  -3   6      19999.15      19747.45       438.74 o                         
   1  -3   6       3723.61       3523.87       165.98 o                         
   2  -3   6      32914.33      33191.66       685.35 o                         
   3  -3   6      73069.66      74109.84      1400.34 o                         
   4  -3   6       5044.23       5034.05       216.58 o                         
   5  -3   6      22365.48      22283.59       493.88 o                         
   6  -3   6        391.77        370.92       101.14 o                         
   7  -3   6        798.88        854.12       135.03 o                         
   8  -3   6       6336.13       6025.90       311.85 o                         
   9  -3   6      21414.72      21604.66       723.71 o                         
  10  -3   6        498.15        580.47       199.92 o                         
  11  -3   6        211.62        189.70       199.52 o                         
  12  -3   6        351.92        508.29       235.00 o                         
 -13  -2   6      11282.94      10690.54       621.39 o                         
 -12  -2   6       3221.69       3169.29       491.66 o                         
 -11  -2   6       1221.46        760.57       190.92 o                         
 -10  -2   6        275.80        116.20       120.49 o                         
  -9  -2   6         25.89        -17.59        94.61 o                         
  -8  -2   6       8474.58       8435.11       282.78 o                         
  -7  -2   6       4902.87       4635.97       228.87 o                         
  -6  -2   6      22162.47      21753.84       447.08 o                         
  -5  -2   6       4760.95       4582.06       175.94 o                         
  -4  -2   6      35513.57      36492.32       661.57 o                         
  -3  -2   6      65632.98      66628.07      1246.33 o                         
  -2  -2   6       5555.34       5146.42       227.47 o                         
  -1  -2   6      11056.62      11612.02       314.39 o                         
   0  -2   6      75528.09      73051.71      1540.35 o                         
   1  -2   6      18922.41      18175.59       420.15 o                         
   2  -2   6       5056.36       5275.59       258.43 o                         
   3  -2   6      63119.71      65093.44      1247.83 o                         
   4  -2   6       6791.44       6910.68       254.79 o                         
   5  -2   6      16649.13      17553.57       481.00 o                         
   6  -2   6        168.71         88.50        89.45 o                         
   7  -2   6      11075.98      11286.18       411.33 o                         
   8  -2   6      14918.55      15031.06       661.21 o                         
   9  -2   6        249.85        661.98       214.11 o                         
  10  -2   6       5730.46       5957.24       451.64 o                         
  11  -2   6         82.28        274.51       259.07 o                         
  12  -2   6       1782.34       1556.23       300.04 o                         
 -13  -1   6          9.05        307.36       221.47 o                         
 -12  -1   6       8661.18       8456.07       405.38 o                         
 -11  -1   6        738.80        564.42       158.92 o                         
 -10  -1   6       4091.37       4140.93       255.97 o                         
  -9  -1   6       6205.33       5981.20       280.47 o                         
  -8  -1   6      20553.34      20733.44       493.75 o                         
  -7  -1   6      42058.68      41913.38       832.65 o                         
  -6  -1   6      68972.80      68421.45      1188.31 o                         
  -5  -1   6      13431.54      12597.73       521.02 o                         
  -4  -1   6      33618.38      34128.66       666.83 o                         
  -3  -1   6      29279.72      29036.21       539.56 o                         
  -2  -1   6       1630.23       1714.86       115.60 o                         
  -1  -1   6      11076.09      10796.80       300.34 o                         
   0  -1   6       4710.27       4486.39       199.85 o                         
   1  -1   6      24910.06      24235.20       496.80 o                         
   2  -1   6       8362.84       8700.50       234.95 o                         
   3  -1   6      49036.83      50870.18       949.67 o                         
   4  -1   6      60756.00      61730.59      1202.51 o                         
   5  -1   6       4759.92       4640.95       220.85 o                         
   6  -1   6         97.50        122.01       124.36 o                         
   7  -1   6      22446.08      25688.67       813.91 o                         
   8  -1   6      34911.39      38883.66      1784.97 o                         
   9  -1   6        317.75        346.24       330.36 o                         
  10  -1   6      18027.81      19083.66       799.56 o                         
  11  -1   6      19225.19      20142.53       836.23 o                         
 -13   0   6      33948.00      36214.33      1318.09 o                         
 -12   0   6      19435.79      18369.52       595.16 o                         
 -11   0   6        363.96        250.57       137.71 o                         
 -10   0   6      10366.19       9560.00       388.48 o                         
  -9   0   6       1801.33       1689.20       171.68 o                         
  -8   0   6      13883.73      13564.02       386.21 o                         
  -7   0   6       5853.95       5833.36       220.89 o                         
  -6   0   6        355.04        428.83        90.78 o                         
  -5   0   6      18510.86      18321.81       525.34 o                         
  -4   0   6      26562.66      26593.65       570.02 o                         
  -3   0   6        308.73        404.44        66.31 o                         
  -2   0   6       1542.61       1692.72       156.70 o                         
  -1   0   6      30241.32      30989.82       710.51 o                         
   0   0   6        894.93        821.44        97.38 o                         
   1   0   6       4453.74       4742.38       180.10 o                         
   2   0   6      34496.21      33072.08       599.89 o                         
   3   0   6     153040.47     151834.53      2752.79 o                         
   4   0   6      44976.02      45903.20       993.89 o                         
   5   0   6       8765.33       8729.13       366.10 o                         
   6   0   6      22144.32      22608.55       709.31 o                         
   7   0   6      15036.15      14293.02       691.51 o                         
   8   0   6       5992.85       5742.68       458.75 o                         
   9   0   6       5536.22       5690.60       427.06 o                         
  10   0   6       8186.32       8021.95       529.28 o                         
  11   0   6      11866.33      11057.62       790.86 o                         
 -13   1   6       1343.16        780.83       232.85 o                         
 -12   1   6       1185.58        965.44       216.02 o                         
 -11   1   6       1162.36       1239.93       193.00 o                         
 -10   1   6        520.17        509.49       203.32 o                         
  -9   1   6       9390.87       9775.24       414.07 o                         
  -8   1   6          3.63         62.65        80.47 o                         
  -7   1   6      18082.83      17372.57       475.17 o                         
  -6   1   6      19147.41      17997.25       485.58 o                         
  -5   1   6      34350.15      33936.00       880.69 o                         
  -4   1   6      22513.53      22325.10       510.79 o                         
  -3   1   6       6279.77       6125.67       233.62 o                         
  -2   1   6      60601.97      61795.78      1253.07 o                         
  -1   1   6      28746.63      29038.43       756.16 o                         
   0   1   6       6780.73       7172.40       304.40 o                         
   1   1   6       8105.04       8425.36       250.24 o                         
   2   1   6      95409.53      93714.27      1732.20 o                         
   3   1   6      10087.65       9968.31       319.66 o                         
   4   1   6      39403.83      39238.86       947.19 o                         
   5   1   6        270.69        256.20       148.98 o                         
   6   1   6      76567.30      82063.77      2218.90 o                         
   7   1   6      23203.65      24883.41       904.03 o                         
   8   1   6       9039.40       9602.66       597.64 o                         
   9   1   6      23594.58      25480.28       968.94 o                         
  10   1   6      10589.77       9586.78       821.95 o                         
 -13   2   6       7417.91       6488.32       507.94 o                         
 -12   2   6      11442.32      10725.85       627.33 o                         
 -11   2   6       6831.83       6953.03       400.96 o                         
 -10   2   6      11791.39      12049.93       618.82 o                         
  -9   2   6      41469.92      43295.71      1012.07 o                         
  -8   2   6       9731.94      10352.43       380.71 o                         
  -7   2   6      10638.22      10170.40       365.01 o                         
  -6   2   6      57207.91      58562.08      1361.86 o                         
  -5   2   6      53902.44      52446.71      1195.19 o                         
  -4   2   6      43299.68      44070.83      1018.33 o                         
  -3   2   6      15642.29      15645.95       363.75 o                         
  -2   2   6       9047.81       9444.25       342.65 o                         
  -1   2   6      32420.86      32429.67       674.40 o                         
   0   2   6     110023.77     107428.12      1974.74 o                         
   1   2   6       3770.29       3456.04       227.82 o                         
   2   2   6       4772.46       4611.93       241.74 o                         
   3   2   6      38510.19      35788.27      1524.28 o                         
   4   2   6       3427.04       3211.11       343.09 o                         
   5   2   6       2306.47       2549.47       279.04 o                         
   6   2   6      16883.48      18233.39       752.52 o                         
   7   2   6         98.17        -92.52       184.66 o                         
   8   2   6       9545.18       8625.51       641.26 o                         
   9   2   6       1815.10       1629.36       374.35 o                         
  10   2   6        570.75        652.82       316.29 o                         
 -13   3   6       7329.52       6983.45       534.15 o                         
 -12   3   6         60.81       -119.48       209.29 o                         
 -11   3   6        822.78        584.85       213.38 o                         
 -10   3   6       6407.84       6952.79       397.21 o                         
  -9   3   6      10796.86      12116.23       497.89 o                         
  -8   3   6        393.54        270.52       137.79 o                         
  -7   3   6       3885.64       3834.77       283.60 o                         
  -6   3   6        611.45        413.49       140.69 o                         
  -5   3   6      35436.50      35166.75      1338.63 o                         
  -4   3   6      13709.03      14164.22       496.11 o                         
  -3   3   6      74707.09      77645.10      1575.88 o                         
  -2   3   6        505.12        753.36       128.19 o                         
  -1   3   6       8202.32       8927.41       333.39 o                         
   0   3   6       1449.97       1487.98       126.11 o                         
   1   3   6       4461.03       4891.90       262.19 o                         
   2   3   6       3311.45       2770.28       225.98 o                         
   3   3   6       8506.84       8103.11       443.24 o                         
   4   3   6       1094.34       1823.49       336.61 o                         
   5   3   6       5316.08       5186.42       447.41 o                         
   6   3   6       3206.66       3078.06       424.85 o                         
   7   3   6      18768.70      18907.37       875.96 o                         
   8   3   6       1236.45       1491.77       424.73 o                         
   9   3   6       4714.94       4331.73       492.52 o                         
 -12   4   6          7.43       -160.59       201.42 o                         
 -11   4   6         61.58         25.16       205.20 o                         
 -10   4   6       2862.48       2670.90       272.95 o                         
  -9   4   6        421.48        620.19       174.18 o                         
  -8   4   6      36957.95      38265.93       989.63 o                         
  -7   4   6        436.97        939.95       346.98 o                         
  -6   4   6          0.98         81.58       134.59 o                         
  -5   4   6        436.20        291.64       136.67 o                         
  -4   4   6      10600.79      10144.35       436.48 o                         
  -3   4   6       2787.06       3064.62       214.73 o                         
  -2   4   6       1014.47        906.78       147.80 o                         
  -1   4   6      54426.87      56987.48      1398.00 o                         
   0   4   6      17747.28      17221.86       623.41 o                         
   1   4   6       4130.58       3641.30       268.87 o                         
   2   4   6       1668.16       1715.12       209.62 o                         
   3   4   6        298.28         69.17       189.61 o                         
   4   4   6       2015.94       2115.89       298.27 o                         
   5   4   6       4420.38       4236.94       426.64 o                         
   6   4   6       3617.69       3314.98       391.65 o                         
   7   4   6        637.38       1163.80       435.89 o                         
   8   4   6         50.98       -120.32       229.93 o                         
 -12   5   6       3996.05       4331.59       439.49 o                         
 -11   5   6        911.48        757.55       232.36 o                         
 -10   5   6       1965.08       2080.38       308.22 o                         
  -9   5   6      22676.73      22382.87       710.81 o                         
  -8   5   6      28206.22      28588.88       832.62 o                         
  -7   5   6      26338.45      28799.90       878.02 o                         
  -6   5   6       2764.88       3146.12       282.53 o                         
  -5   5   6      38226.84      37975.10      1078.73 o                         
  -4   5   6       5009.38       5059.59       354.24 o                         
  -3   5   6      45144.17      44070.64      1065.50 o                         
  -2   5   6      13544.13      13368.06       495.08 o                         
  -1   5   6       1777.70       1557.82       224.12 o                         
   0   5   6       2008.78       1954.95       246.50 o                         
   1   5   6         93.26        198.93       159.01 o                         
   2   5   6       5058.58       4584.31       405.15 o                         
   3   5   6      16285.41      16766.28      1694.59 o                         
   4   5   6       1047.05       1186.51       277.74 o                         
   5   5   6       4235.56       4538.87       534.00 o                         
   6   5   6      13551.70      13677.26       811.76 o                         
   7   5   6      13430.80      13070.29       816.21 o                         
 -11   6   6      14060.24      14137.77       801.65 o                         
 -10   6   6       3235.72       3473.86       392.97 o                         
  -9   6   6       2340.09       2580.86       287.24 o                         
  -8   6   6        151.83        167.33       153.71 o                         
  -7   6   6       9161.91       9641.96       495.62 o                         
  -6   6   6      19591.66      20980.25       718.40 o                         
  -5   6   6      10094.29      10081.44       484.73 o                         
  -4   6   6       2010.87       1331.86       202.51 o                         
  -3   6   6       6854.11       6681.49       383.70 o                         
  -2   6   6       8001.59       6942.32       426.61 o                         
  -1   6   6        464.15        643.53       236.01 o                         
   0   6   6        743.37        226.77       183.20 o                         
   1   6   6       3777.53       3771.50       384.77 o                         
   2   6   6      36382.73      36279.21      1656.04 o                         
   3   6   6       1734.81       1481.51       475.81 o                         
   4   6   6      16995.59      17815.38      1048.73 o                         
   5   6   6        112.24        -88.31       249.60 o                         
   6   6   6      58255.43      59937.05      2347.11 o                         
 -10   7   6         17.82         21.34       216.63 o                         
  -9   7   6       3326.85       3067.83       320.25 o                         
  -8   7   6        718.71        492.55       174.98 o                         
  -7   7   6       4406.88       4066.34       372.63 o                         
  -6   7   6      11682.77      12120.34       600.69 o                         
  -5   7   6      10954.10      11644.28       539.80 o                         
  -4   7   6       6934.65       7019.88       459.69 o                         
  -3   7   6        648.35        350.68       267.06 o                         
  -2   7   6       1122.38        976.62       215.20 o                         
  -1   7   6      10225.47      10535.04       537.41 o                         
   0   7   6      26694.48      27523.35      1032.30 o                         
   1   7   6      11753.88      11594.16       659.87 o                         
   2   7   6       7648.31       7985.29       817.74 o                         
   3   7   6       5459.62       4793.18       474.29 o                         
   4   7   6      11338.34       9861.81       790.19 o                         
  -8   8   6        488.06        691.21       254.47 o                         
  -7   8   6        740.82        509.46       222.72 o                         
  -6   8   6       6164.22       5618.40       533.17 o                         
  -5   8   6      25158.57      24826.75      1265.08 o                         
  -4   8   6       4086.66       3780.62       514.38 o                         
  -3   8   6        581.77        840.52       558.81 o                         
  -2   8   6       1388.29       1410.54       341.01 o                         
  -1   8   6        858.00        937.15       339.92 o                         
   0   8   6       1209.81       1003.59       410.99 o                         
   1   8   6       3268.94       2908.18       463.69 o                         
   2   8   6      10481.10       9697.26       832.58 o                         
  -6   9   6       2098.98       1489.91       428.67 o                         
  -5   9   6       1586.50       1162.02       366.90 o                         
  -4   9   6         16.83       -101.30       242.41 o                         
  -3   9   6       2136.79        817.74       322.45 o                         
  -2   9   6       9702.13      11425.45      1119.94 o                         
  -1   9   6       5579.47       4599.85      1172.16 o                         
  -2 -14   7       1293.70        879.70       288.79 o                         
  -1 -14   7       3617.57       4567.96       473.98 o                         
   0 -14   7       1469.33       1369.47       348.95 o                         
   1 -14   7      18167.39      20822.92      1507.94 o                         
   2 -14   7      22429.05      22826.77      1414.50 o                         
   3 -14   7       2285.14       2072.80       759.06 o                         
   4 -14   7       4518.33       4465.03       706.55 o                         
   5 -14   7         77.93        -30.45       291.84 o                         
  -5 -13   7       4986.32       5475.15       854.02 o                         
  -4 -13   7        146.58         31.97       189.40 o                         
  -3 -13   7       3831.49       3349.63       336.64 o                         
  -2 -13   7         33.01        -95.47       170.60 o                         
  -1 -13   7       1756.82       1185.06       246.52 o                         
   0 -13   7       3197.85       3432.69       423.56 o                         
   1 -13   7       3600.58       3751.40       408.43 o                         
   2 -13   7       3974.82       3805.63       778.92 o                         
   3 -13   7      13518.75      14001.90      1369.56 o                         
   4 -13   7      15769.61      16389.31      1459.10 o                         
   5 -13   7       3955.04       3589.88       438.44 o                         
   6 -13   7       4576.15       4333.49       484.48 o                         
   7 -13   7      12287.00      12389.24       775.48 o                         
  -6 -12   7       2380.68       2447.75       556.01 o                         
  -5 -12   7      20531.55      20047.79      1202.27 o                         
  -4 -12   7       4997.63       4749.26       400.09 o                         
  -3 -12   7       2382.89       2197.32       287.62 o                         
  -2 -12   7       1407.54       1207.08       198.69 o                         
  -1 -12   7      36004.87      38093.57      1165.69 o                         
   0 -12   7      31030.26      33001.96      1045.30 o                         
   1 -12   7          9.37         42.21       207.42 o                         
   2 -12   7      19418.29      20058.20       853.53 o                         
   3 -12   7       4295.29       4193.03       390.92 o                         
   4 -12   7      11034.19      11079.69       626.59 o                         
   5 -12   7       6976.52       6743.07       573.10 o                         
   6 -12   7      11714.92      11760.37       646.06 o                         
   7 -12   7       1653.83       1528.23       283.26 o                         
   8 -12   7       4314.73       3973.39       423.99 o                         
   9 -12   7        465.11        635.25       281.98 o                         
  -8 -11   7         98.46        448.12       264.66 o                         
  -7 -11   7       3883.66       3723.18       551.40 o                         
  -6 -11   7        604.51        608.69       281.73 o                         
  -5 -11   7      26781.40      26160.29      1749.06 o                         
  -4 -11   7        693.84        841.38       195.08 o                         
  -3 -11   7      21789.44      21633.28       702.69 o                         
  -2 -11   7      26808.49      27557.03       823.84 o                         
  -1 -11   7      31219.48      32127.83      1002.55 o                         
   0 -11   7      34041.41      34391.66      1054.25 o                         
   1 -11   7       5705.33       5848.33       543.90 o                         
   2 -11   7      18331.74      18958.48       678.28 o                         
   3 -11   7      12203.11      11457.66       641.67 o                         
   4 -11   7      26458.09      25432.91       865.33 o                         
   5 -11   7        168.06         32.94       152.34 o                         
   6 -11   7       2534.68       2431.01       298.38 o                         
   7 -11   7         97.78        -57.61       267.46 o                         
   8 -11   7      24084.57      24487.13       939.96 o                         
   9 -11   7      10157.18      10177.64       648.09 o                         
  -9 -10   7      44119.43      47493.57      1663.07 o                         
  -8 -10   7       5192.33       4869.66       493.73 o                         
  -7 -10   7       1300.59       1422.61       283.55 o                         
  -6 -10   7       7748.66       6908.99       518.26 o                         
  -5 -10   7      30266.56      31092.33      1009.30 o                         
  -4 -10   7      13394.69      13792.95       575.53 o                         
  -3 -10   7        282.25        235.38       134.79 o                         
  -2 -10   7        716.62        638.31       186.07 o                         
  -1 -10   7       3916.79       3868.20       320.14 o                         
   0 -10   7        733.42        757.84       205.84 o                         
   1 -10   7        382.85        625.30       164.80 o                         
   2 -10   7      10729.78      11134.56       500.48 o                         
   3 -10   7       5428.09       5139.35       320.18 o                         
   4 -10   7        269.24        404.17       165.12 o                         
   5 -10   7         81.74         22.93       135.80 o                         
   6 -10   7       9077.62       9486.27       510.23 o                         
   7 -10   7       7116.30       6876.52       454.24 o                         
   8 -10   7        104.31        205.47       207.26 o                         
   9 -10   7       7425.08       8178.39       582.01 o                         
  10 -10   7        298.50        -75.41       219.00 o                         
 -10  -9   7       8983.43       8351.76       659.28 o                         
  -9  -9   7       5093.27       5123.45       488.87 o                         
  -8  -9   7       1137.52       1040.74       271.91 o                         
  -7  -9   7      11242.06      11565.07       690.71 o                         
  -6  -9   7       5852.97       4615.33       373.03 o                         
  -5  -9   7       9883.36      10069.88       515.96 o                         
  -4  -9   7        347.86        269.65       136.75 o                         
  -3  -9   7       9023.78       8227.88       468.64 o                         
  -2  -9   7        641.91       1039.83       188.61 o                         
  -1  -9   7       1844.21       1940.13       337.28 o                         
   0  -9   7      19285.15      19443.40       666.25 o                         
   1  -9   7        875.31       1160.01       154.71 o                         
   2  -9   7        739.25        581.30       144.93 o                         
   3  -9   7       4015.29       3942.21       273.55 o                         
   4  -9   7       6958.45       6704.41       433.50 o                         
   5  -9   7      11916.41      12398.02       571.86 o                         
   6  -9   7        337.25        444.08       155.95 o                         
   7  -9   7       7722.01       8048.74       434.75 o                         
   8  -9   7          6.18         74.12       158.84 o                         
   9  -9   7       8693.76       8454.16       486.08 o                         
  10  -9   7       3394.29       3436.03       355.26 o                         
  11  -9   7       4735.54       4313.75       453.05 o                         
 -11  -8   7        597.53        177.08       205.51 o                         
 -10  -8   7        824.90        546.27       260.76 o                         
  -9  -8   7        359.16        -23.24       158.87 o                         
  -8  -8   7       6409.58       6029.98       542.15 o                         
  -7  -8   7       5207.50       5949.26       419.59 o                         
  -6  -8   7       2220.37       1567.00       206.55 o                         
  -5  -8   7       4512.88       4303.89       247.98 o                         
  -4  -8   7       1191.22       1373.86       156.36 o                         
  -3  -8   7       3382.12       3640.30       282.50 o                         
  -2  -8   7      11988.84      12055.25       408.99 o                         
  -1  -8   7      17360.55      17037.42       589.19 o                         
   0  -8   7       6300.08       6425.79       271.35 o                         
   1  -8   7       6898.24       6478.28       289.33 o                         
   2  -8   7       8064.56       7838.25       325.23 o                         
   3  -8   7      38600.56      39267.48       967.03 o                         
   4  -8   7        320.54        401.22       121.41 o                         
   5  -8   7       2969.63       2405.31       206.79 o                         
   6  -8   7      40059.25      40090.28       961.90 o                         
   7  -8   7      27900.30      28296.45       755.86 o                         
   8  -8   7       2300.32       2531.47       258.25 o                         
   9  -8   7      10059.66       9867.83       476.13 o                         
  10  -8   7       5276.09       4898.98       352.24 o                         
  11  -8   7      25230.16      26470.63      1033.24 o                         
 -11  -7   7        143.93        152.83       230.06 o                         
 -10  -7   7       5529.66       4826.35       386.91 o                         
  -9  -7   7      13818.33      15209.50       537.82 o                         
  -8  -7   7      14776.43      13964.81       739.59 o                         
  -7  -7   7      11166.47      11832.42       427.83 o                         
  -6  -7   7       5998.05       6001.35       341.12 o                         
  -5  -7   7        224.62        129.32       102.66 o                         
  -4  -7   7      12988.33      12621.51       395.47 o                         
  -3  -7   7      77397.18      77109.68      1575.47 o                         
  -2  -7   7         29.15         50.70       103.89 o                         
  -1  -7   7      78800.85      76579.15      1655.36 o                         
   0  -7   7      97229.78      96390.28      1898.01 o                         
   1  -7   7        369.73        370.51        71.03 o                         
   2  -7   7        814.16        684.91       100.08 o                         
   3  -7   7       1086.29       1180.92       123.16 o                         
   4  -7   7      17635.25      17616.50       430.10 o                         
   5  -7   7       6708.95       6335.12       296.32 o                         
   6  -7   7      30680.41      30821.76       729.56 o                         
   7  -7   7      11801.48      11610.01       445.29 o                         
   8  -7   7      11588.30      11094.86       452.59 o                         
   9  -7   7        925.12        813.91       170.46 o                         
  10  -7   7      29026.50      29423.58       884.36 o                         
  11  -7   7       5244.83       4787.37       526.51 o                         
 -12  -6   7       5705.37       5309.59       482.73 o                         
 -11  -6   7         73.01        231.07       190.42 o                         
 -10  -6   7        327.46        207.99       165.35 o                         
  -9  -6   7       3132.81       3093.42       330.76 o                         
  -8  -6   7      11808.51      11988.73       477.19 o                         
  -7  -6   7      10664.43      10045.49       406.37 o                         
  -6  -6   7       8233.53       8005.17       313.18 o                         
  -5  -6   7      23531.62      25025.60       548.02 o                         
  -4  -6   7      13294.94      13207.48       398.74 o                         
  -3  -6   7      26983.38      26067.91       778.82 o                         
  -2  -6   7      24489.36      23851.01       664.56 o                         
  -1  -6   7      27930.01      27530.46       682.33 o                         
   0  -6   7      22705.33      22028.06       650.69 o                         
   1  -6   7      16019.63      16104.04       386.61 o                         
   2  -6   7     122795.04     121528.82      2105.71 o                         
   3  -6   7      89975.59      87880.59      1779.15 o                         
   4  -6   7      74735.89      76101.90      1471.53 o                         
   5  -6   7          1.91        238.05       122.23 o                         
   6  -6   7       1256.21       1318.36       163.70 o                         
   7  -6   7      17687.38      17664.17       512.57 o                         
   8  -6   7      22425.65      21837.15       602.27 o                         
   9  -6   7       4192.96       3958.25       276.43 o                         
  10  -6   7       4504.48       4602.45       444.07 o                         
  11  -6   7       7114.68       7486.38       584.70 o                         
 -12  -5   7       2134.65       2195.17       302.65 o                         
 -11  -5   7        336.32        247.40       174.56 o                         
 -10  -5   7      25561.41      24885.26       708.51 o                         
  -9  -5   7       5816.67       5798.13       305.17 o                         
  -8  -5   7        939.39        915.49       144.51 o                         
  -7  -5   7       2634.77       2883.41       199.95 o                         
  -6  -5   7      43140.04      43272.94       970.54 o                         
  -5  -5   7      47788.57      49925.19       952.33 o                         
  -4  -5   7      66605.66      66773.01      1215.64 o                         
  -3  -5   7       3927.05       3800.58       185.68 o                         
  -2  -5   7      42263.34      41670.30       821.37 o                         
  -1  -5   7      17593.43      17212.86       447.11 o                         
   0  -5   7       7641.35       7263.22       226.29 o                         
   1  -5   7       4725.81       4348.58       184.14 o                         
   2  -5   7      30115.02      30547.20       645.23 o                         
   3  -5   7      99013.30      99300.62      1839.49 o                         
   4  -5   7       8540.53       8322.03       301.00 o                         
   5  -5   7       1281.12       1135.06       134.70 o                         
   6  -5   7        122.78        368.21       112.57 o                         
   7  -5   7         36.14         54.94       137.43 o                         
   8  -5   7       5194.56       4882.34       276.65 o                         
   9  -5   7       6687.46       6654.82       355.98 o                         
  10  -5   7         12.14        307.64       188.52 o                         
  11  -5   7        101.58        -44.75       207.62 o                         
 -13  -4   7       3778.73       3546.22       372.35 o                         
 -12  -4   7       3154.02       3374.15       352.27 o                         
 -11  -4   7        860.80        811.42       199.69 o                         
 -10  -4   7       4254.82       4131.68       280.33 o                         
  -9  -4   7      32771.36      33402.05       776.46 o                         
  -8  -4   7      15526.05      14274.29       604.02 o                         
  -7  -4   7      24869.60      25876.76       572.50 o                         
  -6  -4   7        735.40        671.25       107.82 o                         
  -5  -4   7      10873.93      10710.58       286.85 o                         
  -4  -4   7      11525.92      11334.47       299.10 o                         
  -3  -4   7      12004.68      12419.72       306.69 o                         
  -2  -4   7      24594.43      24491.29       598.21 o                         
  -1  -4   7         74.18        296.68       144.18 o                         
   0  -4   7      12598.22      12390.20       320.87 o                         
   1  -4   7       4785.07       4950.29       208.27 o                         
   2  -4   7      29520.79      30044.18       645.03 o                         
   3  -4   7       7228.01       7063.36       276.78 o                         
   4  -4   7        134.81         77.56        90.72 o                         
   5  -4   7         27.75        126.51        91.62 o                         
   6  -4   7      53822.09      54932.02      1134.39 o                         
   7  -4   7       2575.85       2620.39       200.27 o                         
   8  -4   7         26.37         -2.90       176.88 o                         
   9  -4   7      31231.71      34801.64      1206.96 o                         
  10  -4   7      11591.06      10994.73       625.91 o                         
  11  -4   7       2627.54       2790.41       347.01 o                         
 -13  -3   7       7695.73       7178.04       489.76 o                         
 -12  -3   7      17445.18      17636.65       705.61 o                         
 -11  -3   7      11576.27      11325.57       540.64 o                         
 -10  -3   7       3221.62       3010.45       239.61 o                         
  -9  -3   7      53934.97      54325.44      1082.71 o                         
  -8  -3   7         47.08         73.05        96.78 o                         
  -7  -3   7       9112.78       9425.34       310.08 o                         
  -6  -3   7       1578.41       1567.29       125.54 o                         
  -5  -3   7        708.87        675.08        85.18 o                         
  -4  -3   7        177.50        251.19        70.98 o                         
  -3  -3   7       7296.88       7401.59       239.23 o                         
  -2  -3   7       1038.13       1036.66       102.81 o                         
  -1  -3   7      26236.70      25798.68       682.13 o                         
   0  -3   7       3341.56       3052.50       172.99 o                         
   1  -3   7      26942.82      27178.28       591.60 o                         
   2  -3   7      12369.63      12116.21       352.29 o                         
   3  -3   7     164946.58     167626.16      3223.23 o                         
   4  -3   7       9915.40       9790.63       324.35 o                         
   5  -3   7      22589.33      22075.19       535.52 o                         
   6  -3   7      17371.38      17954.75       495.09 o                         
   7  -3   7        222.42        265.84       122.26 o                         
   8  -3   7       7808.87       7957.16       488.76 o                         
   9  -3   7         37.08        388.22       214.42 o                         
  10  -3   7       2100.68       1844.62       305.02 o                         
  11  -3   7      12365.73      13147.89       709.23 o                         
 -13  -2   7         58.35         -7.61       186.24 o                         
 -12  -2   7      18244.23      17923.44       721.00 o                         
 -11  -2   7        257.92        -40.62       141.96 o                         
 -10  -2   7        174.94        166.12       125.30 o                         
  -9  -2   7      16184.27      15869.43       491.52 o                         
  -8  -2   7      36140.59      36508.45       767.58 o                         
  -7  -2   7      18734.67      19057.26       456.73 o                         
  -6  -2   7         97.31        182.18        70.06 o                         
  -5  -2   7       5040.69       5017.54       198.87 o                         
  -4  -2   7      58572.09      58244.33      1072.88 o                         
  -3  -2   7      70882.52      70615.23      1412.05 o                         
  -2  -2   7      33030.47      33617.69       738.68 o                         
  -1  -2   7       1397.73       1392.95       130.56 o                         
   0  -2   7       5327.55       5150.73       230.16 o                         
   1  -2   7      39446.25      39329.41       806.47 o                         
   2  -2   7       1439.13       1631.73       152.45 o                         
   3  -2   7        360.12        587.78       132.93 o                         
   4  -2   7       1100.28       1089.90       126.67 o                         
   5  -2   7       4706.90       4524.93       235.28 o                         
   6  -2   7       1548.16       1438.48       175.94 o                         
   7  -2   7       4264.77       4377.73       350.81 o                         
   8  -2   7         42.21       -156.93       156.93 o                         
   9  -2   7       3401.83       2995.77       332.30 o                         
  10  -2   7      15373.77      16161.43       777.18 o                         
  11  -2   7      11579.30      12527.16       697.76 o                         
 -13  -1   7       8073.68       8555.76       690.28 o                         
 -12  -1   7       5744.80       5050.87       430.92 o                         
 -11  -1   7       2886.14       2741.81       253.50 o                         
 -10  -1   7       6558.43       6453.63       335.86 o                         
  -9  -1   7      33402.18      33925.80       743.26 o                         
  -8  -1   7      77342.14      79873.48      1486.66 o                         
  -7  -1   7      14357.33      14324.35       363.98 o                         
  -6  -1   7        235.80        293.17        85.38 o                         
  -5  -1   7       2259.98       2421.49       152.97 o                         
  -4  -1   7      21849.38      20863.55       557.66 o                         
  -3  -1   7       4610.70       4787.99       167.53 o                         
  -2  -1   7        117.33        263.68        70.82 o                         
  -1  -1   7      16971.74      17183.27       432.66 o                         
   0  -1   7       3287.37       3261.01       182.34 o                         
   1  -1   7       3554.59       3220.02       188.76 o                         
   2  -1   7      56311.04      58475.54      1086.69 o                         
   3  -1   7       6876.02       6141.55       242.67 o                         
   4  -1   7        450.86        399.67       122.97 o                         
   5  -1   7        287.26        373.89       116.26 o                         
   6  -1   7      12856.19      12863.04       517.49 o                         
   7  -1   7      43398.79      44123.96      1709.60 o                         
   8  -1   7      12184.53      11801.14       606.45 o                         
   9  -1   7       5390.58       4832.48       420.21 o                         
  10  -1   7       8622.29       8147.00       551.17 o                         
 -13   0   7       5136.14       4543.84       404.55 o                         
 -12   0   7      11581.17      10752.91       495.25 o                         
 -11   0   7         74.18        158.39       156.75 o                         
 -10   0   7       5653.53       5483.61       322.90 o                         
  -9   0   7      14110.35      14256.35       469.26 o                         
  -8   0   7      30957.07      31633.71       739.77 o                         
  -7   0   7      15473.42      15521.31       431.28 o                         
  -6   0   7         61.69        142.16        97.75 o                         
  -5   0   7      14549.56      14268.17       412.55 o                         
  -4   0   7       3876.16       3954.75       191.71 o                         
  -3   0   7      69963.71      71215.10      1356.46 o                         
  -2   0   7     128791.95     129649.23      2360.97 o                         
  -1   0   7       9295.08       9195.93       280.37 o                         
   0   0   7      76585.20      77621.70      1466.02 o                         
   1   0   7       7341.91       7344.69       236.37 o                         
   2   0   7      29148.30      29451.47       638.47 o                         
   3   0   7      45064.09      43677.64       903.11 o                         
   4   0   7       9163.19       8932.86       341.33 o                         
   5   0   7       1312.72       1350.45       185.31 o                         
   6   0   7       9239.08       8544.96       471.81 o                         
   7   0   7      17490.05      17662.96       711.98 o                         
   8   0   7        222.11        504.70       205.43 o                         
   9   0   7       8214.96       8902.40       552.40 o                         
  10   0   7       4227.67       3685.80       388.75 o                         
 -13   1   7       1264.70       1324.03       292.42 o                         
 -12   1   7       8655.43       8636.85       528.76 o                         
 -11   1   7       2954.48       2792.55       261.45 o                         
 -10   1   7         64.47         90.88       127.54 o                         
  -9   1   7      32531.17      33524.75       834.20 o                         
  -8   1   7      31733.57      31210.16      1059.77 o                         
  -7   1   7       3816.25       3959.70       255.97 o                         
  -6   1   7      30121.21      29863.02       733.06 o                         
  -5   1   7        759.97       1034.21       197.33 o                         
  -4   1   7      10551.78      10677.17       331.15 o                         
  -3   1   7      23047.19      21734.02       475.83 o                         
  -2   1   7      10268.96      10370.34       307.27 o                         
  -1   1   7      10905.40      10831.50       315.40 o                         
   0   1   7        345.13        423.72        84.76 o                         
   1   1   7       9467.84       9071.61       342.88 o                         
   2   1   7      36061.07      35970.91       867.18 o                         
   3   1   7       7209.72       6714.20       436.04 o                         
   4   1   7       6342.44       6086.36       343.06 o                         
   5   1   7        187.72        118.76       152.71 o                         
   6   1   7      44168.79      45495.79      1529.71 o                         
   7   1   7       2601.47       1934.37       306.99 o                         
   8   1   7       1743.09       1434.32       332.11 o                         
   9   1   7        600.06        838.89       273.42 o                         
 -13   2   7        933.81        865.89       256.03 o                         
 -12   2   7      10087.46      10806.35       651.26 o                         
 -11   2   7        994.69        804.40       197.64 o                         
 -10   2   7        918.84        944.85       183.37 o                         
  -9   2   7      38046.27      39049.71      1057.83 o                         
  -8   2   7       1527.89       1243.34       183.08 o                         
  -7   2   7       3063.05       3107.10       310.34 o                         
  -6   2   7       6037.63       5682.80       311.55 o                         
  -5   2   7      19453.47      19899.62       578.55 o                         
  -4   2   7       4195.17       3945.84       216.66 o                         
  -3   2   7       3363.12       3293.62       196.60 o                         
  -2   2   7         24.65        177.22        85.46 o                         
  -1   2   7       3066.21       2990.01       192.14 o                         
   0   2   7       3052.13       3140.00       242.64 o                         
   1   2   7      39945.45      40073.74       963.31 o                         
   2   2   7       6874.35       6099.19       420.72 o                         
   3   2   7      11542.51      11800.76       462.56 o                         
   4   2   7        216.28        179.85       188.15 o                         
   5   2   7       6754.28       6971.44       612.16 o                         
   6   2   7        456.20        727.37       272.50 o                         
   7   2   7       7528.44       7078.80       655.95 o                         
   8   2   7      24461.91      24918.79      1068.56 o                         
   9   2   7      17365.08      19479.07      1198.41 o                         
 -12   3   7        668.15        760.95       259.88 o                         
 -11   3   7       3191.75       3068.33       333.60 o                         
 -10   3   7        287.87        451.35       180.19 o                         
  -9   3   7       4929.00       4989.53       336.52 o                         
  -8   3   7        257.49        109.70       128.27 o                         
  -7   3   7       1710.46       1663.80       217.33 o                         
  -6   3   7       7384.77       6598.06       382.03 o                         
  -5   3   7       4227.23       4246.19       437.62 o                         
  -4   3   7       4768.67       5085.03       330.01 o                         
  -3   3   7       4246.32       4088.67       252.04 o                         
  -2   3   7      16760.30      16348.96       528.95 o                         
  -1   3   7      38622.75      39690.04      1155.62 o                         
   0   3   7      47887.88      49311.20      1488.30 o                         
   1   3   7      41434.39      40717.09      1201.66 o                         
   2   3   7       2669.14       2374.52       256.18 o                         
   3   3   7       8985.13       8564.38       490.66 o                         
   4   3   7      88554.95      91343.02      2722.18 o                         
   5   3   7       7971.45       7217.91       564.54 o                         
   6   3   7       2516.69       2374.92       352.70 o                         
   7   3   7       8395.82       7265.93       601.91 o                         
   8   3   7       7138.03       7291.74       782.49 o                         
 -12   4   7         30.77          5.25       203.50 o                         
 -11   4   7       7747.94       7759.48       564.21 o                         
 -10   4   7       2256.16       2261.72       332.89 o                         
  -9   4   7      19207.60      19488.47       664.51 o                         
  -8   4   7      13709.21      14175.88       560.54 o                         
  -7   4   7      20768.71      20953.37       712.12 o                         
  -6   4   7        494.16        299.75       164.56 o                         
  -5   4   7      10219.59       9878.25       476.45 o                         
  -4   4   7      25684.23      26609.72       801.07 o                         
  -3   4   7      20513.24      20423.42       589.77 o                         
  -2   4   7       1772.18       1927.24       234.93 o                         
  -1   4   7      31713.54      33784.99      1043.25 o                         
   0   4   7       8223.15       8693.32       494.37 o                         
   1   4   7      14500.02      13787.68       612.79 o                         
   2   4   7        849.14        724.40       198.28 o                         
   3   4   7      46135.95      47018.98      1581.50 o                         
   4   4   7      69310.83      78581.91      2833.67 o                         
   5   4   7       4105.25       3430.21       508.22 o                         
   6   4   7       7742.64       7637.04       745.40 o                         
   7   4   7       1879.74       1751.12       356.59 o                         
 -11   5   7       2053.95       1680.40       489.98 o                         
 -10   5   7      10033.39      10351.83       638.14 o                         
  -9   5   7      10831.56      10414.06       557.88 o                         
  -8   5   7      31698.21      31958.10       977.79 o                         
  -7   5   7      11432.69      12370.39       578.84 o                         
  -6   5   7      16103.03      16779.81       655.05 o                         
  -5   5   7      64715.33      65246.45      1660.59 o                         
  -4   5   7      12847.89      12995.26       547.40 o                         
  -3   5   7      49060.97      49661.11      1456.72 o                         
  -2   5   7      26376.73      26802.01       888.55 o                         
  -1   5   7      17333.38      16670.25       769.08 o                         
   0   5   7       1068.83       1006.90       222.63 o                         
   1   5   7        133.45        133.35       177.15 o                         
   2   5   7       6030.74       5743.56       487.61 o                         
   3   5   7       2147.98       1681.43       359.52 o                         
   4   5   7       3879.14       4750.95       473.92 o                         
   5   5   7        661.96        488.29       355.58 o                         
   6   5   7        146.33        144.89       296.90 o                         
 -10   6   7       3162.22       3039.85       398.41 o                         
  -9   6   7       1196.65        886.92       260.59 o                         
  -8   6   7       2984.93       2704.64       297.50 o                         
  -7   6   7      13015.47      13614.00       672.20 o                         
  -6   6   7       6200.33       6317.61       446.19 o                         
  -5   6   7       2808.31       2793.21       284.75 o                         
  -4   6   7       4630.17       4043.07       360.57 o                         
  -3   6   7         84.49         -3.27       138.45 o                         
  -2   6   7       2956.37       2264.95       277.71 o                         
  -1   6   7        248.41        261.02       169.66 o                         
   0   6   7       1013.09       1283.97       255.47 o                         
   1   6   7        459.10       1024.02       588.75 o                         
   2   6   7        488.57        850.80       269.04 o                         
   3   6   7      11912.01      10707.23       717.59 o                         
   4   6   7       6425.82       6522.02       568.57 o                         
  -9   7   7        215.09        429.94       222.40 o                         
  -8   7   7        102.63         42.48       186.17 o                         
  -7   7   7        153.98        336.36       211.45 o                         
  -6   7   7         84.62        188.19       181.76 o                         
  -5   7   7         54.10        131.33       192.03 o                         
  -4   7   7         55.05        -99.08       170.15 o                         
  -3   7   7      11314.02      10935.75       644.80 o                         
  -2   7   7       2066.92       2146.32       299.21 o                         
  -1   7   7       4695.66       4078.49       447.75 o                         
   0   7   7         76.14         62.26       180.47 o                         
   1   7   7        287.85        214.99       228.71 o                         
   2   7   7       1851.28       1455.50       299.36 o                         
   3   7   7        550.79        674.45       276.26 o                         
  -6   8   7        231.73       -142.53       282.68 o                         
  -5   8   7       6967.81       6823.29       718.02 o                         
  -4   8   7       1615.91       1429.67       392.27 o                         
  -3   8   7       2334.91       1926.21       420.34 o                         
  -2   8   7        527.18        961.55       378.75 o                         
  -1   8   7       6742.38       6425.78      1583.23 o                         
   0   8   7       1888.45        912.59       420.25 o                         
  -2 -14   8        445.76        428.51       259.07 o                         
  -1 -14   8       1243.75        779.88       265.51 o                         
   0 -14   8       6162.40       6264.77       650.55 o                         
   1 -14   8        152.56        112.51       303.37 o                         
   2 -14   8       4097.62       4261.95       677.72 o                         
   3 -14   8       8749.64       8729.28       965.14 o                         
   4 -14   8       4157.11       3902.84      1218.97 o                         
   5 -14   8       1365.64       1670.37       549.59 o                         
  -5 -13   8        223.02        212.32       249.58 o                         
  -4 -13   8        919.84        907.46       337.42 o                         
  -3 -13   8        133.34        -32.39       178.46 o                         
  -2 -13   8       1804.48       1617.25       248.89 o                         
  -1 -13   8        509.37        569.19       198.91 o                         
   0 -13   8       5557.81       6298.34       439.31 o                         
   1 -13   8       2943.02       2488.18       384.48 o                         
   2 -13   8       7316.96       6728.07       795.30 o                         
   3 -13   8        255.75        142.23       320.36 o                         
   4 -13   8       9528.11       8947.48       688.69 o                         
   5 -13   8       9435.70       9990.17      1107.45 o                         
   6 -13   8      66525.96      75249.39      2711.48 o                         
   7 -13   8      33237.30      34707.30      2231.77 o                         
  -6 -12   8       7342.13       7636.33       710.51 o                         
  -5 -12   8      13271.20      13936.97       699.81 o                         
  -4 -12   8       1485.45       1474.29       292.32 o                         
  -3 -12   8      22807.87      23912.16       776.25 o                         
  -2 -12   8      12604.48      14000.70       656.76 o                         
  -1 -12   8      72486.99      74265.32      2025.62 o                         
   0 -12   8      64455.05      71177.51      1951.76 o                         
   1 -12   8       2462.95       2392.14       324.70 o                         
   2 -12   8       1107.26        829.91       223.65 o                         
   3 -12   8       4889.47       4713.69       516.37 o                         
   4 -12   8       8156.57       6931.30       583.19 o                         
   5 -12   8        315.23        691.97       297.63 o                         
   6 -12   8       6579.48       5884.11       576.06 o                         
   7 -12   8       3932.50       2833.45       349.79 o                         
   8 -12   8        412.25        579.84       253.28 o                         
  -8 -11   8        237.75         94.20       294.78 o                         
  -7 -11   8         28.24       -132.71       227.09 o                         
  -6 -11   8       2476.92       2618.47       376.86 o                         
  -5 -11   8      30386.77      32829.80      1202.35 o                         
  -4 -11   8       1658.35       1410.86       235.03 o                         
  -3 -11   8       9213.54       9754.54       639.60 o                         
  -2 -11   8       5781.53       5765.44       369.38 o                         
  -1 -11   8      18185.44      19726.18       723.23 o                         
   0 -11   8        241.93        698.37       220.92 o                         
   1 -11   8       4577.01       4431.84       351.06 o                         
   2 -11   8      35916.64      39185.21      1176.36 o                         
   3 -11   8      10275.04       9868.50       579.40 o                         
   4 -11   8        924.54        748.50       248.82 o                         
   5 -11   8       1323.70       1220.64       235.48 o                         
   6 -11   8        766.33        572.99       295.49 o                         
   7 -11   8       1309.30        786.32       251.36 o                         
   8 -11   8        385.68        319.06       252.86 o                         
   9 -11   8       6685.40       7357.72       577.36 o                         
  -9 -10   8       4623.24       5167.04       513.65 o                         
  -8 -10   8       1658.44       1221.24       388.46 o                         
  -7 -10   8       1554.46       1264.45       291.21 o                         
  -6 -10   8      14209.11      15349.05       823.03 o                         
  -5 -10   8       5674.26       5638.48       476.80 o                         
  -4 -10   8       2368.98       2069.76       242.54 o                         
  -3 -10   8       5359.94       5615.65       358.28 o                         
  -2 -10   8      13091.22      13415.82       576.30 o                         
  -1 -10   8      15462.97      16280.87       629.08 o                         
   0 -10   8        343.54        349.75       233.22 o                         
   1 -10   8        318.22        631.19       169.08 o                         
   2 -10   8       3110.89       2699.65       275.77 o                         
   3 -10   8       1566.78       1423.01       215.96 o                         
   4 -10   8       8036.13       7691.21       470.17 o                         
   5 -10   8        674.44        815.51       201.09 o                         
   6 -10   8       6676.28       6145.55       484.14 o                         
   7 -10   8       4233.22       4096.55       356.81 o                         
   8 -10   8      12947.71      13048.99       726.58 o                         
   9 -10   8         39.49        -60.92       215.20 o                         
  10 -10   8          0.14        -22.15       231.24 o                         
 -10  -9   8        430.66        601.59       272.99 o                         
  -9  -9   8        407.90        549.29       258.77 o                         
  -8  -9   8         39.61         94.08       219.76 o                         
  -7  -9   8      11205.12      11553.73       705.12 o                         
  -6  -9   8      16663.16      17334.72       572.59 o                         
  -5  -9   8      34143.15      34408.39       904.21 o                         
  -4  -9   8       5374.14       4903.76       333.70 o                         
  -3  -9   8      55325.27      55966.82      1416.83 o                         
  -2  -9   8        577.89        528.18       170.70 o                         
  -1  -9   8      27092.31      27553.18       997.11 o                         
   0  -9   8      27396.59      26485.29       898.89 o                         
   1  -9   8      13586.66      13740.97       573.81 o                         
   2  -9   8       3146.69       2747.21       234.53 o                         
   3  -9   8       3551.77       3370.34       261.32 o                         
   4  -9   8       6193.60       6082.46       648.17 o                         
   5  -9   8       1012.39        846.49       207.01 o                         
   6  -9   8      28037.84      29016.89       898.82 o                         
   7  -9   8        102.83        140.29       212.96 o                         
   8  -9   8        592.21        401.33       216.12 o                         
   9  -9   8      23689.23      25294.62      1120.01 o                         
  10  -9   8       1482.33       1459.89       302.32 o                         
 -11  -8   8      15609.10      14986.86       936.16 o                         
 -10  -8   8        900.27        491.02       264.14 o                         
  -9  -8   8       3844.88       4429.11       416.85 o                         
  -8  -8   8      11022.53      11375.82       633.11 o                         
  -7  -8   8      12854.92      13858.35       549.99 o                         
  -6  -8   8      14160.53      14926.27       460.01 o                         
  -5  -8   8       8967.36       9095.56       357.97 o                         
  -4  -8   8      20486.57      21237.89       610.99 o                         
  -3  -8   8       2136.52       2140.09       180.87 o                         
  -2  -8   8       5610.88       5719.14       347.17 o                         
  -1  -8   8      19616.83      19595.59       580.51 o                         
   0  -8   8       9531.63       9636.53       342.55 o                         
   1  -8   8      16841.48      17305.56       714.25 o                         
   2  -8   8       1149.38       1256.73       151.82 o                         
   3  -8   8      20887.60      21112.13       597.66 o                         
   4  -8   8       3513.93       3370.37       243.02 o                         
   5  -8   8      14087.01      14404.27       507.69 o                         
   6  -8   8      48698.18      49493.25      1156.21 o                         
   7  -8   8       5623.82       5527.34       337.55 o                         
   8  -8   8       3223.76       3059.48       267.72 o                         
   9  -8   8        584.30        535.25       211.89 o                         
  10  -8   8      10561.39      10074.92       587.53 o                         
 -11  -7   8        310.28        340.92       264.35 o                         
 -10  -7   8       5360.02       5307.07       351.88 o                         
  -9  -7   8      20919.59      21463.81       701.61 o                         
  -8  -7   8      44367.69      44664.45      1129.73 o                         
  -7  -7   8      10763.75      10592.89       441.15 o                         
  -6  -7   8       6030.63       6262.33       303.16 o                         
  -5  -7   8       1805.52       1733.31       167.45 o                         
  -4  -7   8       5127.38       5769.77       293.02 o                         
  -3  -7   8       6114.63       6621.58       329.74 o                         
  -2  -7   8        696.68        892.93       159.32 o                         
  -1  -7   8       1119.42        850.13       133.89 o                         
   0  -7   8       2812.34       2759.10       179.02 o                         
   1  -7   8      31089.47      31207.80       719.16 o                         
   2  -7   8      17718.59      17889.95       519.45 o                         
   3  -7   8      33423.58      33504.26       868.00 o                         
   4  -7   8      11712.83      12030.90       409.20 o                         
   5  -7   8       3177.20       3118.03       230.32 o                         
   6  -7   8       6091.97       6369.94       345.13 o                         
   7  -7   8      52360.36      53318.06      1158.97 o                         
   8  -7   8        354.79        400.47       155.05 o                         
   9  -7   8       1193.55       1331.40       202.70 o                         
  10  -7   8       3562.07       4060.20       428.16 o                         
  11  -7   8      13336.02      13251.62      1068.36 o                         
 -12  -6   8       1658.58       1311.72       259.85 o                         
 -11  -6   8       1215.83       1386.82       249.03 o                         
 -10  -6   8       1978.66       1866.69       321.79 o                         
  -9  -6   8      17895.71      16954.72       630.48 o                         
  -8  -6   8       3463.92       4324.91       286.45 o                         
  -7  -6   8       9934.02       9406.25       545.33 o                         
  -6  -6   8       5965.20       5516.53       310.91 o                         
  -5  -6   8      22987.26      23171.18       560.67 o                         
  -4  -6   8       6375.41       6510.44       283.24 o                         
  -3  -6   8         11.64        127.27       194.94 o                         
  -2  -6   8        514.04        519.93       132.15 o                         
  -1  -6   8       9558.20       9825.42       347.42 o                         
   0  -6   8       7624.80       7230.33       251.00 o                         
   1  -6   8      12257.52      11643.01       411.07 o                         
   2  -6   8      46635.02      44485.56       861.84 o                         
   3  -6   8       4417.94       4560.10       262.28 o                         
   4  -6   8      20087.46      19548.16       528.30 o                         
   5  -6   8         52.41        163.45       123.99 o                         
   6  -6   8      28817.44      28451.04       788.47 o                         
   7  -6   8      26198.28      26604.48       681.29 o                         
   8  -6   8         85.82        211.29       140.15 o                         
   9  -6   8       4162.45       4218.37       343.60 o                         
  10  -6   8       1695.55        887.45       281.66 o                         
  11  -6   8       1984.39       1928.19       365.61 o                         
 -12  -5   8        988.51        866.33       234.19 o                         
 -11  -5   8         43.40        230.13       184.51 o                         
 -10  -5   8       5300.80       4966.29       365.38 o                         
  -9  -5   8       1259.52       1202.03       188.92 o                         
  -8  -5   8        352.59        235.36       136.20 o                         
  -7  -5   8       1527.40       1042.74       160.65 o                         
  -6  -5   8        221.99        367.58       119.88 o                         
  -5  -5   8       1162.35       1379.81       129.76 o                         
  -4  -5   8       3959.21       3727.43       187.78 o                         
  -3  -5   8      38277.30      37927.41       792.45 o                         
  -2  -5   8     119207.74     120410.59      2507.90 o                         
  -1  -5   8       2182.80       2265.95       219.60 o                         
   0  -5   8      74675.62      74883.58      1352.67 o                         
   1  -5   8      22107.31      21727.54       502.23 o                         
   2  -5   8      14471.57      14106.82       404.07 o                         
   3  -5   8       4492.97       4397.74       263.44 o                         
   4  -5   8       5466.32       5368.26       304.91 o                         
   5  -5   8       2953.52       2874.51       236.87 o                         
   6  -5   8        268.57        176.38       137.12 o                         
   7  -5   8       7006.46       6816.89       393.19 o                         
   8  -5   8      25925.57      25332.42       715.78 o                         
   9  -5   8       4220.83       3912.84       366.22 o                         
  10  -5   8        853.60        556.42       260.54 o                         
  11  -5   8        278.35        154.23       263.28 o                         
 -12  -4   8         36.46        124.09       204.32 o                         
 -11  -4   8       3354.59       2674.36       289.14 o                         
 -10  -4   8         96.04         13.41       147.12 o                         
  -9  -4   8      28923.66      27911.71       699.51 o                         
  -8  -4   8      20603.47      20578.16       551.89 o                         
  -7  -4   8         55.02        -12.44       101.14 o                         
  -6  -4   8      41118.34      40529.86       813.52 o                         
  -5  -4   8      26600.18      26203.38       645.64 o                         
  -4  -4   8       2086.78       1758.23       129.23 o                         
  -3  -4   8      63002.15      65220.59      1342.07 o                         
  -2  -4   8        922.92        943.13       108.48 o                         
  -1  -4   8      25362.13      25182.62       804.42 o                         
   0  -4   8      35627.92      35236.04       785.91 o                         
   1  -4   8      53423.36      54690.77      1228.91 o                         
   2  -4   8       2738.34       2806.06       188.57 o                         
   3  -4   8        859.00        844.54       129.64 o                         
   4  -4   8      18177.96      18175.02       501.92 o                         
   5  -4   8       8097.05       8275.27       350.40 o                         
   6  -4   8        835.18        620.21       153.39 o                         
   7  -4   8      31254.11      32048.36       824.30 o                         
   8  -4   8      31561.84      32511.86      1022.38 o                         
   9  -4   8       1168.25        869.34       245.80 o                         
  10  -4   8       7413.56       6818.48       614.31 o                         
  11  -4   8        466.23        595.04       259.46 o                         
 -13  -3   8          6.18        -74.95       236.44 o                         
 -12  -3   8       2406.83       1935.79       337.15 o                         
 -11  -3   8         35.91         86.56       159.68 o                         
 -10  -3   8       5206.15       5027.22       320.54 o                         
  -9  -3   8       2786.53       2580.41       222.98 o                         
  -8  -3   8       6249.74       6508.29       332.95 o                         
  -7  -3   8      23630.19      23902.15       551.96 o                         
  -6  -3   8       3859.98       4131.66       201.88 o                         
  -5  -3   8       4505.74       4740.36       191.06 o                         
  -4  -3   8      28217.69      28439.41       590.45 o                         
  -3  -3   8        119.74        119.81        79.20 o                         
  -2  -3   8      12335.68      12799.47       435.54 o                         
  -1  -3   8      41291.05      41909.56       971.44 o                         
   0  -3   8     137394.09     142026.73      2750.91 o                         
   1  -3   8      50881.05      51463.59      1096.16 o                         
   2  -3   8       2823.53       2601.85       185.48 o                         
   3  -3   8      23266.03      23131.00       588.78 o                         
   4  -3   8       7022.88       6699.22       288.54 o                         
   5  -3   8       5296.67       4935.29       257.79 o                         
   6  -3   8         85.39         36.85       111.30 o                         
   7  -3   8      11979.83      12932.02       628.35 o                         
   8  -3   8      11121.81      11056.52       603.85 o                         
   9  -3   8      11579.11      12239.52       663.86 o                         
  10  -3   8       1150.44       1243.89       277.19 o                         
 -13  -2   8         49.23        137.39       229.18 o                         
 -12  -2   8       7016.03       6725.84       440.24 o                         
 -11  -2   8        215.96         -5.54       204.46 o                         
 -10  -2   8       9205.26       8706.56       399.86 o                         
  -9  -2   8      29806.79      29535.88       724.03 o                         
  -8  -2   8      21925.10      23233.18       560.80 o                         
  -7  -2   8       4066.99       3999.21       219.80 o                         
  -6  -2   8       2455.25       2321.83       181.66 o                         
  -5  -2   8      87638.71      89245.58      1609.22 o                         
  -4  -2   8      53449.49      54737.55      1029.27 o                         
  -3  -2   8       1567.81       1533.63       112.54 o                         
  -2  -2   8       2847.52       2729.35       177.19 o                         
  -1  -2   8      81866.27      82190.91      1765.16 o                         
   0  -2   8      47132.71      47431.20      1016.76 o                         
   1  -2   8      39534.94      38445.23       853.72 o                         
   2  -2   8       5557.16       5862.11       262.19 o                         
   3  -2   8       3626.78       3760.48       201.81 o                         
   4  -2   8      24686.23      24984.96       598.91 o                         
   5  -2   8       2093.01       1888.81       179.34 o                         
   6  -2   8       7880.73       7559.13       397.16 o                         
   7  -2   8      80748.27      87768.95      2193.69 o                         
   8  -2   8        986.23        727.18       319.74 o                         
   9  -2   8       2934.14       3411.36       372.98 o                         
  10  -2   8       6939.85       7243.10       530.48 o                         
 -13  -1   8      14839.97      14010.54       916.41 o                         
 -12  -1   8      17437.57      17502.63       681.26 o                         
 -11  -1   8      31093.95      30771.41      1056.25 o                         
 -10  -1   8       1811.95       1802.40       214.46 o                         
  -9  -1   8      41485.79      43802.78       978.27 o                         
  -8  -1   8       2054.67       1588.60       172.62 o                         
  -7  -1   8      23051.96      24197.97       602.29 o                         
  -6  -1   8        917.46        672.75       137.66 o                         
  -5  -1   8      18717.10      19374.30       525.73 o                         
  -4  -1   8        123.33        235.59       110.60 o                         
  -3  -1   8       7295.69       7579.42       295.75 o                         
  -2  -1   8        115.25         91.21        75.69 o                         
  -1  -1   8       4384.09       4617.31       216.74 o                         
   0  -1   8       7538.53       7289.19       270.35 o                         
   1  -1   8      44333.36      45682.41       928.00 o                         
   2  -1   8       1568.27       1649.07       146.10 o                         
   3  -1   8      10199.72      10097.65       323.72 o                         
   4  -1   8      42100.86      42611.29       917.69 o                         
   5  -1   8       4695.76       4301.04       269.51 o                         
   6  -1   8      17333.88      17126.44       554.55 o                         
   7  -1   8      21573.36      22075.46       857.56 o                         
   8  -1   8        857.01        598.02       220.57 o                         
   9  -1   8        245.68        369.57       210.84 o                         
  10  -1   8       8621.87       8876.32       584.69 o                         
 -13   0   8       4149.35       3440.64       459.61 o                         
 -12   0   8       4378.95       4071.97       361.16 o                         
 -11   0   8       2833.60       2697.19       259.93 o                         
 -10   0   8      18797.90      18257.20       578.39 o                         
  -9   0   8       1796.30       1706.50       206.82 o                         
  -8   0   8       8387.31       8326.75       371.40 o                         
  -7   0   8       1682.08       1452.11       174.03 o                         
  -6   0   8      18025.46      18992.78       538.90 o                         
  -5   0   8        510.69        519.21       115.55 o                         
  -4   0   8       3612.21       3650.59       204.24 o                         
  -3   0   8       2834.58       2764.87       195.01 o                         
  -2   0   8      14790.64      14827.04       409.50 o                         
  -1   0   8       2686.93       2415.64       164.12 o                         
   0   0   8      36961.20      38950.49       813.84 o                         
   1   0   8      17402.97      17246.86       472.25 o                         
   2   0   8      18293.92      18662.90       466.97 o                         
   3   0   8       1854.38       1825.87       174.20 o                         
   4   0   8      13738.21      13324.49       575.98 o                         
   5   0   8       1785.31       1641.27       187.12 o                         
   6   0   8       2776.52       2453.86       250.33 o                         
   7   0   8       3112.60       3187.38       304.62 o                         
   8   0   8        840.13        842.58       251.49 o                         
   9   0   8       7686.88       7963.10       639.71 o                         
 -12   1   8         14.17        196.45       196.84 o                         
 -11   1   8      19504.31      20349.43       766.26 o                         
 -10   1   8       4630.37       4805.23       341.05 o                         
  -9   1   8       1338.16       1119.58       187.84 o                         
  -8   1   8       1818.39       1852.58       224.03 o                         
  -7   1   8       1348.27       1508.18       191.69 o                         
  -6   1   8       2333.34       2474.41       215.71 o                         
  -5   1   8        446.74        582.67       135.59 o                         
  -4   1   8      59793.91      61899.92      1246.84 o                         
  -3   1   8      10533.55       9949.95       377.28 o                         
  -2   1   8       2551.46       2860.15       213.33 o                         
  -1   1   8       1674.33       1693.10       143.28 o                         
   0   1   8       1837.37       1530.81       166.10 o                         
   1   1   8        181.18        243.52       115.79 o                         
   2   1   8       9856.86       9758.18       394.19 o                         
   3   1   8       2870.90       2429.74       249.67 o                         
   4   1   8       6490.83       5519.00       344.40 o                         
   5   1   8       8065.41       8374.00       506.19 o                         
   6   1   8       2763.85       2760.78       319.18 o                         
   7   1   8       8827.81       8867.91       587.81 o                         
   8   1   8      26568.29      29905.81      1093.02 o                         
 -12   2   8      18231.86      17384.29       818.85 o                         
 -11   2   8      17276.52      17368.43       713.41 o                         
 -10   2   8      18543.06      18748.88       726.21 o                         
  -9   2   8        346.43        665.26       194.91 o                         
  -8   2   8      12036.75      12266.82       676.51 o                         
  -7   2   8        444.01        394.99       162.15 o                         
  -6   2   8       4337.27       4370.01       327.22 o                         
  -5   2   8      12052.45      12269.77       499.28 o                         
  -4   2   8       6125.58       5978.99       363.13 o                         
  -3   2   8       3539.19       3699.35       399.68 o                         
  -2   2   8       8117.39       8614.03       398.54 o                         
  -1   2   8       2436.65       2817.60       233.62 o                         
   0   2   8      40484.29      41856.64      1228.07 o                         
   1   2   8        563.48        403.13       169.23 o                         
   2   2   8        396.89        750.54       191.39 o                         
   3   2   8       8435.74       8999.84       565.36 o                         
   4   2   8      32209.96      31854.08      1344.18 o                         
   5   2   8       2295.44       2377.02       328.16 o                         
   6   2   8        246.89        510.94       250.84 o                         
   7   2   8       9788.53       9591.86       765.84 o                         
   8   2   8      26063.25      28720.05      1176.40 o                         
 -12   3   8       2508.84       2079.03       348.30 o                         
 -11   3   8        553.91        152.99       205.90 o                         
 -10   3   8       2508.85       2109.18       292.07 o                         
  -9   3   8        512.71        495.09       199.22 o                         
  -8   3   8      20504.34      22100.06       921.46 o                         
  -7   3   8      13383.60      13849.64       582.41 o                         
  -6   3   8       3190.15       3121.32       291.52 o                         
  -5   3   8      77497.52      81092.76      1987.49 o                         
  -4   3   8      27914.22      29652.29       931.65 o                         
  -3   3   8        191.18        180.62       118.42 o                         
  -2   3   8        312.65        412.76       163.60 o                         
  -1   3   8      65888.65      66272.97      1814.63 o                         
   0   3   8      37891.04      39623.03      1197.94 o                         
   1   3   8      18310.42      16197.35       650.35 o                         
   2   3   8       3007.92       3199.06       319.69 o                         
   3   3   8      31458.18      33927.79      1243.15 o                         
   4   3   8      43674.30      45507.59      1578.21 o                         
   5   3   8       4554.00       3819.63       442.02 o                         
   6   3   8        324.73        218.60       238.64 o                         
   7   3   8       2969.76       2288.74       395.11 o                         
 -11   4   8      11337.93      10812.35       949.70 o                         
 -10   4   8        851.33        653.22       241.38 o                         
  -9   4   8      16137.53      15743.18       798.91 o                         
  -8   4   8        665.84        669.50       218.76 o                         
  -7   4   8      11228.50      11985.66       621.28 o                         
  -6   4   8        116.72        191.97       163.05 o                         
  -5   4   8      11743.94      12790.59       557.67 o                         
  -4   4   8       1965.88       1783.38       235.56 o                         
  -3   4   8      11065.95      11049.57       594.77 o                         
  -2   4   8      10872.53      11403.05       903.84 o                         
  -1   4   8      33006.74      36174.94      1129.25 o                         
   0   4   8      11960.56      12725.22       620.26 o                         
   1   4   8       1901.60       2016.58       269.94 o                         
   2   4   8        304.07        -23.50       323.69 o                         
   3   4   8       3184.77       2879.14       460.45 o                         
   4   4   8       8636.44       8056.83       616.76 o                         
   5   4   8       6843.73       6721.28       577.49 o                         
   6   4   8       1965.89       1994.77       383.07 o                         
 -10   5   8       5615.90       5475.96       537.76 o                         
  -9   5   8       8523.44       8837.28       539.06 o                         
  -8   5   8      21075.12      21594.23       773.19 o                         
  -7   5   8       4504.89       4694.38       402.34 o                         
  -6   5   8       3516.72       3560.50       351.59 o                         
  -5   5   8        114.57       -131.08       159.11 o                         
  -4   5   8        210.42        150.92       172.28 o                         
  -3   5   8       3223.39       3182.20       342.99 o                         
  -2   5   8       6714.13       6533.17       512.35 o                         
  -1   5   8      16339.98      17123.95       718.32 o                         
   0   5   8       3313.31       3409.32       335.98 o                         
   1   5   8       5153.89       4420.44       522.84 o                         
   2   5   8        203.62        -91.26       201.39 o                         
   3   5   8        164.83        244.45       236.16 o                         
   4   5   8       1473.42       2009.50       355.73 o                         
  -9   6   8       2231.48       2545.77       326.14 o                         
  -8   6   8       1150.96       1073.57       242.69 o                         
  -7   6   8        863.49       1039.87       254.39 o                         
  -6   6   8        188.40         -3.63       198.41 o                         
  -5   6   8        705.08        455.69       216.74 o                         
  -4   6   8      14032.56      13530.84       972.26 o                         
  -3   6   8      16736.87      16058.21       823.69 o                         
  -2   6   8        309.44        245.71       208.26 o                         
  -1   6   8       2596.49       2632.84       452.80 o                         
   0   6   8      11959.84      11534.74       708.33 o                         
   1   6   8      48745.88      49304.39      1676.20 o                         
   2   6   8      47562.99      51475.55      1773.67 o                         
   3   6   8         95.61         65.95       323.10 o                         
  -6   7   8       9889.82      10559.72      1008.73 o                         
  -5   7   8      12826.82      13355.84      1006.57 o                         
  -4   7   8       1203.85       1821.77       698.00 o                         
  -3   7   8      11535.98      11748.08       930.85 o                         
  -2   7   8       1466.13       1215.60       383.38 o                         
  -1   7   8       6787.77       5876.69       770.26 o                         
   0   7   8         40.59         54.99       339.32 o                         
  -2 -14   9       3150.70       2896.74       337.38 o                         
  -1 -14   9       5435.26       5458.78       436.33 o                         
   0 -14   9         81.47        275.53       204.36 o                         
   1 -14   9       5139.69       4973.55       520.17 o                         
   2 -14   9       6334.54       6177.70       571.05 o                         
   3 -14   9       6572.41       7871.36       909.59 o                         
   4 -14   9       2337.47       1828.82       371.70 o                         
  -5 -13   9         27.48        108.33       200.31 o                         
  -4 -13   9         55.67        243.46       218.09 o                         
  -3 -13   9        105.00        101.34       178.57 o                         
  -2 -13   9        534.49        480.64       301.24 o                         
  -1 -13   9        618.57        173.97       217.69 o                         
   0 -13   9       1329.28       1036.67       273.38 o                         
   1 -13   9       2944.87       2613.55       376.63 o                         
   2 -13   9       6768.29       6651.30       805.07 o                         
   3 -13   9       5653.34       4916.28       515.84 o                         
   4 -13   9       7654.58       7481.43       656.63 o                         
   5 -13   9       1060.03        920.85       355.66 o                         
   6 -13   9      19605.97      18275.67      1077.78 o                         
  -6 -12   9       7969.50       9270.12       678.71 o                         
  -5 -12   9       4938.89       4160.71       444.70 o                         
  -4 -12   9       1698.44       1846.69       300.16 o                         
  -3 -12   9       5220.40       5252.02       372.85 o                         
  -2 -12   9       1726.86       2176.00       329.15 o                         
  -1 -12   9       2978.88       3086.83       331.27 o                         
   0 -12   9       1158.39        698.64       223.42 o                         
   1 -12   9       7633.43       7222.05       558.83 o                         
   2 -12   9      10761.09      10275.20       612.56 o                         
   3 -12   9       4711.42       4555.91       507.55 o                         
   4 -12   9       2929.70       2867.63       439.77 o                         
   5 -12   9         73.75         35.81       254.09 o                         
   6 -12   9        582.28        470.91       279.78 o                         
   7 -12   9       4097.52       3810.57       502.35 o                         
  -8 -11   9       6466.10       6067.02       712.45 o                         
  -7 -11   9        319.44        600.48       259.52 o                         
  -6 -11   9       7826.89       8100.77       612.26 o                         
  -5 -11   9       2382.49       2219.96       283.77 o                         
  -4 -11   9       9137.27       9458.67       631.59 o                         
  -3 -11   9         86.27        -80.12       135.12 o                         
  -2 -11   9        856.35       1068.28       292.85 o                         
  -1 -11   9       1211.84       1017.63       221.99 o                         
   0 -11   9        284.33        113.00       224.88 o                         
   1 -11   9         33.39        -20.91       155.57 o                         
   2 -11   9        721.99        650.06       207.21 o                         
   3 -11   9      15906.89      14128.65       707.75 o                         
   4 -11   9      82637.27      86101.66      2604.43 o                         
   5 -11   9       4520.84       3888.54       475.63 o                         
   6 -11   9       9708.30       9899.07       932.29 o                         
   7 -11   9       2385.12       2364.96       375.72 o                         
   8 -11   9      18827.31      20137.32      1015.47 o                         
  -9 -10   9         17.32        -25.46       317.29 o                         
  -8 -10   9        177.14        110.07       220.34 o                         
  -7 -10   9       6054.86       7228.87       582.41 o                         
  -6 -10   9       2895.32       2663.26       297.54 o                         
  -5 -10   9       1718.70       1908.30       234.00 o                         
  -4 -10   9       7390.32       7338.74       464.75 o                         
  -3 -10   9      31066.81      31849.11      1259.06 o                         
  -2 -10   9      14955.11      16501.89       662.03 o                         
  -1 -10   9       9455.87       9191.44       583.74 o                         
   0 -10   9        237.64         65.17       151.77 o                         
   1 -10   9       5120.00       4601.24       356.95 o                         
   2 -10   9       1071.00        942.23       211.94 o                         
   3 -10   9      58800.42      62116.50      1942.34 o                         
   4 -10   9      48611.99      48711.00      1425.23 o                         
   5 -10   9       4101.70       3821.16       363.38 o                         
   6 -10   9       1011.19       1071.88       230.11 o                         
   7 -10   9      21856.33      21255.08      1430.61 o                         
   8 -10   9      19066.69      19991.07      1789.39 o                         
   9 -10   9      15643.48      15523.87       837.77 o                         
 -10  -9   9       2460.31       2290.96       441.24 o                         
  -9  -9   9         72.65        -88.24       229.62 o                         
  -8  -9   9       9373.29       8573.16       637.74 o                         
  -7  -9   9        577.45        749.93       196.95 o                         
  -6  -9   9      26326.49      27951.55       748.78 o                         
  -5  -9   9      54472.31      57532.18      1375.33 o                         
  -4  -9   9      21267.86      20799.61       643.14 o                         
  -3  -9   9      45095.52      45767.05      1128.68 o                         
  -2  -9   9        307.17        387.98       159.87 o                         
  -1  -9   9      71712.77      74176.41      1980.44 o                         
   0  -9   9      35152.55      35488.68       984.46 o                         
   1  -9   9      40750.02      39537.61      1728.79 o                         
   2  -9   9        635.42        672.22       156.59 o                         
   3  -9   9        334.31        318.77       137.99 o                         
   4  -9   9       3863.13       3991.71       347.09 o                         
   5  -9   9       7466.60       6836.68       534.39 o                         
   6  -9   9       2479.02       2659.01       320.36 o                         
   7  -9   9       3980.07       3624.14       339.12 o                         
   8  -9   9       3806.83       3661.33       398.09 o                         
   9  -9   9        779.01        638.94       235.99 o                         
 -10  -8   9       4148.86       3747.17       344.16 o                         
  -9  -8   9      14187.71      13873.55       668.29 o                         
  -8  -8   9      19504.39      19551.34       718.34 o                         
  -7  -8   9      23192.02      23367.09       660.24 o                         
  -6  -8   9       5493.22       5348.27       293.32 o                         
  -5  -8   9      20198.95      19978.56       595.14 o                         
  -4  -8   9      13023.33      12228.47       451.68 o                         
  -3  -8   9        510.46        500.79       136.93 o                         
  -2  -8   9       4854.67       5100.00       322.14 o                         
  -1  -8   9       5075.67       4719.58       282.48 o                         
   0  -8   9      57384.19      61010.18      1422.59 o                         
   1  -8   9       1679.83       1548.96       157.02 o                         
   2  -8   9        238.77         22.18       113.06 o                         
   3  -8   9       5141.86       5003.88       298.64 o                         
   4  -8   9        375.43        317.73       141.80 o                         
   5  -8   9       2489.25       2551.97       253.49 o                         
   6  -8   9        216.64        259.43       193.98 o                         
   7  -8   9        179.30        447.26       192.96 o                         
   8  -8   9        211.83         97.73       252.08 o                         
   9  -8   9         68.81        -77.75       213.19 o                         
  10  -8   9         24.88       -109.85       308.92 o                         
 -11  -7   9       3053.21       2991.32       345.72 o                         
 -10  -7   9      12716.57      13396.16       629.38 o                         
  -9  -7   9       9101.52       9444.20       504.79 o                         
  -8  -7   9       1042.20        983.13       176.08 o                         
  -7  -7   9        112.57        375.27       141.55 o                         
  -6  -7   9       1382.48       1366.26       167.24 o                         
  -5  -7   9      39782.91      39897.09       883.35 o                         
  -4  -7   9       8094.21       7434.47       325.68 o                         
  -3  -7   9      14692.27      13932.04       663.14 o                         
  -2  -7   9       4095.02       4460.08       292.76 o                         
  -1  -7   9       3735.66       3730.24       245.22 o                         
   0  -7   9        564.37        623.86       122.08 o                         
   1  -7   9        278.59        227.91        97.55 o                         
   2  -7   9      10865.08      10632.92       390.16 o                         
   3  -7   9        400.21        311.92       112.06 o                         
   4  -7   9       2204.62       2057.32       222.39 o                         
   5  -7   9       2137.53       1831.77       230.97 o                         
   6  -7   9       6526.88       6350.79       430.02 o                         
   7  -7   9      49520.94      52200.17      1311.72 o                         
   8  -7   9       2693.46       2280.86       274.79 o                         
   9  -7   9       3264.41       2902.18       312.59 o                         
  10  -7   9      20956.49      20948.03      1113.81 o                         
 -11  -6   9       7249.50       6355.95       432.47 o                         
 -10  -6   9        152.59         89.29       195.90 o                         
  -9  -6   9        537.51        512.13       176.38 o                         
  -8  -6   9      26493.08      28634.61       721.14 o                         
  -7  -6   9       2451.26       2008.72       213.04 o                         
  -6  -6   9         32.17        -98.93        98.93 o                         
  -5  -6   9       1556.84       1341.16       157.75 o                         
  -4  -6   9      50091.86      50823.45      1083.49 o                         
  -3  -6   9       6891.93       6676.07       334.39 o                         
  -2  -6   9       6895.73       7096.33       516.62 o                         
  -1  -6   9       2171.47       1841.07       154.74 o                         
   0  -6   9      40145.31      39075.62      1305.56 o                         
   1  -6   9      15729.99      15524.74       421.73 o                         
   2  -6   9        290.30        286.02       104.92 o                         
   3  -6   9      11946.17      11794.50       436.53 o                         
   4  -6   9      30748.12      29306.15       739.32 o                         
   5  -6   9       1886.20       1839.78       224.54 o                         
   6  -6   9       4513.64       4485.23       322.82 o                         
   7  -6   9       3702.98       3510.29       307.55 o                         
   8  -6   9      20397.85      21231.03       714.35 o                         
   9  -6   9       5383.85       4849.81       484.18 o                         
  10  -6   9       2420.53       2780.10       391.26 o                         
 -12  -5   9       6628.43       7122.49       646.43 o                         
 -11  -5   9       1479.21       1262.14       239.16 o                         
 -10  -5   9      17162.83      17803.54       771.66 o                         
  -9  -5   9         48.51        -25.46       143.31 o                         
  -8  -5   9       7235.28       6296.04       348.08 o                         
  -7  -5   9        683.74        608.29       147.07 o                         
  -6  -5   9      12430.78      13072.64       421.75 o                         
  -5  -5   9      11535.24      11640.41       363.47 o                         
  -4  -5   9      13984.77      13671.35       366.38 o                         
  -3  -5   9        548.53        727.78       114.31 o                         
  -2  -5   9       1962.94       2422.05       163.38 o                         
  -1  -5   9       7019.94       7795.58       349.50 o                         
   0  -5   9        168.25        251.29       132.87 o                         
   1  -5   9       3503.77       3731.44       244.91 o                         
   2  -5   9       6718.10       6345.38       294.63 o                         
   3  -5   9       8679.55       9074.85       358.98 o                         
   4  -5   9      12393.81      12635.98       491.71 o                         
   5  -5   9       1131.57       1118.15       224.14 o                         
   6  -5   9       5600.28       5268.92       344.06 o                         
   7  -5   9      36661.09      36772.84      1100.42 o                         
   8  -5   9      14599.24      13087.98       941.75 o                         
   9  -5   9      36296.03      37356.68      1304.77 o                         
  10  -5   9       2171.65       2696.48       425.86 o                         
 -12  -4   9      12126.06      10387.24       676.11 o                         
 -11  -4   9      27968.79      29198.30       978.87 o                         
 -10  -4   9       7826.93       7952.34       456.41 o                         
  -9  -4   9        237.37        202.68       147.61 o                         
  -8  -4   9       1627.90       1535.59       199.33 o                         
  -7  -4   9       3596.16       3248.77       230.22 o                         
  -6  -4   9        428.67        380.34        98.93 o                         
  -5  -4   9        773.55        884.61       120.51 o                         
  -4  -4   9       3887.62       4370.70       206.54 o                         
  -3  -4   9       4597.33       4835.40       221.23 o                         
  -2  -4   9        271.43        300.25        96.67 o                         
  -1  -4   9      55006.68      54484.63      1163.90 o                         
   0  -4   9      41780.16      40165.82      1035.78 o                         
   1  -4   9       2976.85       3046.66       203.08 o                         
   2  -4   9      16641.39      16670.41       474.77 o                         
   3  -4   9      15715.36      15522.87       462.64 o                         
   4  -4   9      72301.87      75813.63      1595.25 o                         
   5  -4   9      62950.24      65779.12      1542.16 o                         
   6  -4   9      10541.29      10721.56       484.22 o                         
   7  -4   9       8967.20       8820.95       553.21 o                         
   8  -4   9      23451.29      25494.38       889.59 o                         
   9  -4   9      17577.15      18485.10       835.34 o                         
  10  -4   9          4.81          0.61       212.11 o                         
 -12  -3   9       8140.12       7360.55       727.52 o                         
 -11  -3   9      11008.32      11132.97       605.14 o                         
 -10  -3   9       6210.68       6219.14       412.37 o                         
  -9  -3   9      18505.34      17135.71       577.29 o                         
  -8  -3   9        164.93        126.66       128.33 o                         
  -7  -3   9       7367.60       7879.72       337.45 o                         
  -6  -3   9       2540.12       2423.18       182.71 o                         
  -5  -3   9      86788.96      88467.33      1534.18 o                         
  -4  -3   9      39497.45      40393.70       806.37 o                         
  -3  -3   9      20291.25      21367.66       534.48 o                         
  -2  -3   9      22633.10      22569.09       573.32 o                         
  -1  -3   9        263.50        306.01        99.40 o                         
   0  -3   9      61796.46      61895.00      1390.70 o                         
   1  -3   9       5519.48       5167.46       270.30 o                         
   2  -3   9      16251.03      15296.35       427.78 o                         
   3  -3   9       2642.53       2717.92       208.33 o                         
   4  -3   9      40054.85      41501.72       966.75 o                         
   5  -3   9        855.46        785.65       155.51 o                         
   6  -3   9       1991.70       1637.04       248.58 o                         
   7  -3   9       3588.21       3387.39       419.11 o                         
   8  -3   9      13337.04      13195.20       686.89 o                         
   9  -3   9        152.06        288.79       230.26 o                         
 -12  -2   9        477.49         41.34       230.55 o                         
 -11  -2   9      19896.68      20483.65       728.31 o                         
 -10  -2   9       4586.12       3950.09       310.94 o                         
  -9  -2   9        896.24        966.21       159.61 o                         
  -8  -2   9       7372.46       7134.29       336.10 o                         
  -7  -2   9        238.37        210.26       114.82 o                         
  -6  -2   9      10923.16      10867.94       444.52 o                         
  -5  -2   9     104003.52     109271.52      2198.60 o                         
  -4  -2   9      49984.76      51455.75      1066.31 o                         
  -3  -2   9       1439.56       1275.25       138.99 o                         
  -2  -2   9       2879.00       3257.66       193.87 o                         
  -1  -2   9      30876.74      30283.13       976.81 o                         
   0  -2   9      28944.22      30415.01       721.51 o                         
   1  -2   9         69.02        283.01       104.84 o                         
   2  -2   9       4578.98       4622.09       260.07 o                         
   3  -2   9       7165.94       6828.95       309.48 o                         
   4  -2   9       2679.87       3063.27       204.74 o                         
   5  -2   9      15632.21      15011.52       481.61 o                         
   6  -2   9        391.87        506.23       157.02 o                         
   7  -2   9       2021.85       1828.51       283.45 o                         
   8  -2   9        283.96        524.91       221.83 o                         
   9  -2   9       2566.76       2741.72       346.28 o                         
 -12  -1   9      13840.47      13886.21       707.34 o                         
 -11  -1   9      14414.48      13842.90       758.82 o                         
 -10  -1   9        892.75        713.10       176.86 o                         
  -9  -1   9       6823.28       6874.79       353.22 o                         
  -8  -1   9        111.33         91.04       134.27 o                         
  -7  -1   9        291.37         73.12       122.86 o                         
  -6  -1   9       1179.49       1199.48       172.76 o                         
  -5  -1   9       2503.51       2324.99       214.50 o                         
  -4  -1   9      16180.58      16094.77       442.26 o                         
  -3  -1   9      11326.25      10996.90       376.27 o                         
  -2  -1   9      36551.22      38048.13       815.05 o                         
  -1  -1   9      13826.92      13528.66       383.57 o                         
   0  -1   9      15712.18      15411.59       415.00 o                         
   1  -1   9       1693.27       1820.74       173.55 o                         
   2  -1   9       2073.84       2250.51       188.64 o                         
   3  -1   9       2234.14       1990.67       175.22 o                         
   4  -1   9      10482.95      10624.88       416.59 o                         
   5  -1   9      35963.48      35906.36       893.24 o                         
   6  -1   9      19400.36      19961.17       690.18 o                         
   7  -1   9        432.33        515.16       210.32 o                         
   8  -1   9         47.83        177.39       207.10 o                         
   9  -1   9        663.52        436.91       248.75 o                         
 -12   0   9       4678.65       4246.28       385.36 o                         
 -11   0   9       1170.60        635.30       195.31 o                         
 -10   0   9       3666.98       3292.90       277.05 o                         
  -9   0   9       2512.87       2350.50       239.68 o                         
  -8   0   9       4414.75       4807.35       296.03 o                         
  -7   0   9      11281.39      11329.05       446.46 o                         
  -6   0   9      10472.03      10793.25       593.71 o                         
  -5   0   9      18112.49      19227.53       556.43 o                         
  -4   0   9      23510.82      23350.96       618.92 o                         
  -3   0   9      43712.93      43402.76       986.26 o                         
  -2   0   9      48941.32      52862.32      1180.18 o                         
  -1   0   9        653.24        426.42       107.48 o                         
   0   0   9        266.99        503.83       123.71 o                         
   1   0   9      36433.31      36235.96       848.18 o                         
   2   0   9       4299.37       4837.83       289.07 o                         
   3   0   9       2515.93       2259.12       207.29 o                         
   4   0   9       1369.17       1606.71       200.49 o                         
   5   0   9         85.22        266.62       177.72 o                         
   6   0   9       1988.63       1767.75       249.57 o                         
   7   0   9        485.76        648.36       226.67 o                         
   8   0   9      11625.14      12192.64       731.16 o                         
 -12   1   9      13248.60      12795.28       665.88 o                         
 -11   1   9       9493.64       8667.73       530.36 o                         
 -10   1   9        612.88        890.37       211.84 o                         
  -9   1   9        945.51        924.82       235.29 o                         
  -8   1   9      10184.75      10625.96       541.75 o                         
  -7   1   9      42053.66      42812.34      1186.84 o                         
  -6   1   9        206.83        232.37       150.18 o                         
  -5   1   9       1681.39       1903.72       202.18 o                         
  -4   1   9      25614.70      26006.36       692.01 o                         
  -3   1   9      62379.66      64092.68      1298.55 o                         
  -2   1   9       2662.67       2647.64       215.88 o                         
  -1   1   9         60.81        197.35       126.25 o                         
   0   1   9       3900.52       3976.46       247.86 o                         
   1   1   9      65837.46      68245.60      1676.95 o                         
   2   1   9      48109.72      49342.84      1404.69 o                         
   3   1   9       8670.19       8287.77       624.22 o                         
   4   1   9      33599.18      34619.41      1245.03 o                         
   5   1   9      30791.51      30919.67      1176.42 o                         
   6   1   9       7140.72       7100.37       737.84 o                         
   7   1   9       1741.55       1214.09       342.96 o                         
 -11   2   9      17628.89      17885.38       746.91 o                         
 -10   2   9       4142.09       4095.09       375.34 o                         
  -9   2   9        701.93        655.88       212.74 o                         
  -8   2   9      35737.81      37318.96      1222.70 o                         
  -7   2   9       5134.76       5908.90       573.66 o                         
  -6   2   9       2621.44       2889.59       293.21 o                         
  -5   2   9      36708.00      38493.29      1235.89 o                         
  -4   2   9        781.10        826.42       180.25 o                         
  -3   2   9         32.73        -32.18       109.68 o                         
  -2   2   9      10178.21      10880.58       537.70 o                         
  -1   2   9         40.21        153.67       153.98 o                         
   0   2   9      12555.83      13441.43       573.84 o                         
   1   2   9        349.37        157.97       155.82 o                         
   2   2   9       1492.60       1304.20       312.46 o                         
   3   2   9        278.89        416.10       218.06 o                         
   4   2   9      13224.90      12256.34       824.33 o                         
   5   2   9        134.10        353.39       229.03 o                         
   6   2   9       1563.64       1025.51       331.32 o                         
 -11   3   9         80.26       -226.91       254.22 o                         
 -10   3   9       8699.31       8485.16       679.61 o                         
  -9   3   9         61.89         21.76       224.40 o                         
  -8   3   9       6669.49       7432.56       506.51 o                         
  -7   3   9       2933.98       3022.82       310.17 o                         
  -6   3   9        666.48        517.14       194.41 o                         
  -5   3   9       1432.52       1322.06       213.69 o                         
  -4   3   9       3534.45       3815.45       322.49 o                         
  -3   3   9       2102.58       2069.57       305.45 o                         
  -2   3   9        498.78        490.11       175.98 o                         
  -1   3   9       7394.41       7489.68       472.47 o                         
   0   3   9      21652.88      21373.74       806.37 o                         
   1   3   9       7199.78       7313.59       491.64 o                         
   2   3   9       1182.94        966.62       281.19 o                         
   3   3   9      10076.82      10179.13       680.48 o                         
   4   3   9        177.98       -162.28       223.58 o                         
   5   3   9        545.26        731.58       297.13 o                         
 -10   4   9         46.65       -187.50       313.07 o                         
  -9   4   9       4745.15       4040.26       420.94 o                         
  -8   4   9       4623.79       4300.96       489.11 o                         
  -7   4   9         52.56         33.44       260.98 o                         
  -6   4   9       8305.79       8334.99       538.10 o                         
  -5   4   9       1260.95       1198.98       269.61 o                         
  -4   4   9      13240.86      13105.82       731.42 o                         
  -3   4   9       2100.40       1965.90       291.05 o                         
  -2   4   9        445.55        403.10       218.48 o                         
  -1   4   9        337.68        157.73       173.85 o                         
   0   4   9       1936.11       1643.46       266.89 o                         
   1   4   9       1235.90       1719.42       313.44 o                         
   2   4   9       4873.90       4974.61       483.05 o                         
   3   4   9        871.17        736.18       288.11 o                         
   4   4   9       5521.12       5187.61       521.09 o                         
  -8   5   9       5297.04       4962.16       715.18 o                         
  -7   5   9       9975.67       9234.66       793.63 o                         
  -6   5   9        856.81       1108.86       292.96 o                         
  -5   5   9         72.81        -99.90       292.61 o                         
  -4   5   9        104.63        135.49       224.05 o                         
  -3   5   9       7905.10       7153.54       567.29 o                         
  -2   5   9       9908.28       9824.03       960.21 o                         
  -1   5   9        619.28        574.35       266.57 o                         
   0   5   9        210.09        478.74       232.80 o                         
   1   5   9      34184.11      34098.23      1515.73 o                         
   2   5   9      10360.18       9440.95       682.34 o                         
  -6   6   9         41.20        129.10       231.34 o                         
  -5   6   9       2349.67       2171.58       386.55 o                         
  -4   6   9      19487.49      20418.39       998.33 o                         
  -3   6   9      46632.63      48744.10      1693.41 o                         
  -2   6   9        202.20        305.93       244.38 o                         
  -1   6   9         56.44         69.43       240.80 o                         
   0   6   9       7659.71       7293.08       664.45 o                         
  -1 -14  10       9968.86      10060.34       608.46 o                         
   0 -14  10       1071.46        263.79       405.97 o                         
   1 -14  10        432.40        241.21       278.19 o                         
   2 -14  10       1033.34        892.48       427.31 o                         
   3 -14  10       3156.88       2686.66       964.59 o                         
  -4 -13  10       4974.00       5033.36       457.60 o                         
  -3 -13  10       3446.77       2972.51       354.87 o                         
  -2 -13  10         67.49        235.04       186.83 o                         
  -1 -13  10       1649.00       1760.30       319.49 o                         
   0 -13  10        189.29        494.64       232.32 o                         
   1 -13  10       7646.87       8996.78       975.16 o                         
   2 -13  10       4745.85       7357.48       856.03 o                         
   3 -13  10       9600.41       9874.87       765.06 o                         
   4 -13  10        310.78        144.30       284.89 o                         
   5 -13  10       1917.96       1655.74       612.82 o                         
  -6 -12  10       8433.60       8644.85       654.66 o                         
  -5 -12  10       6493.06       5507.67       680.00 o                         
  -4 -12  10        474.72        426.40       201.32 o                         
  -3 -12  10      10813.50      10176.92       551.08 o                         
  -2 -12  10       2233.02       2076.71       303.82 o                         
  -1 -12  10        293.48        235.34       177.08 o                         
   0 -12  10        659.61        272.41       227.45 o                         
   1 -12  10       4479.49       4496.53       544.10 o                         
   2 -12  10       1799.99       1713.23       362.71 o                         
   3 -12  10        658.76        623.58       298.12 o                         
   4 -12  10        369.78        196.44       250.33 o                         
   5 -12  10        510.79        556.08       484.09 o                         
   6 -12  10       2079.12       1641.08       402.69 o                         
   7 -12  10         95.38        -77.11       302.08 o                         
  -7 -11  10      11699.58      12450.49       818.91 o                         
  -6 -11  10        268.90       -128.74       203.54 o                         
  -5 -11  10       1998.76       1928.15       254.71 o                         
  -4 -11  10      11958.41      11761.50       724.30 o                         
  -3 -11  10       8890.33       8266.57       480.04 o                         
  -2 -11  10       5137.00       5746.94       437.11 o                         
  -1 -11  10      22058.90      21202.85       789.38 o                         
   0 -11  10        191.62         25.47       211.24 o                         
   1 -11  10       4130.19       5226.96       411.02 o                         
   2 -11  10        840.25        744.15       268.47 o                         
   3 -11  10      36947.39      39015.46      1381.09 o                         
   4 -11  10      28743.36      29943.01      1330.41 o                         
   5 -11  10       4632.03       3971.28       499.79 o                         
   6 -11  10         12.34        369.14       371.27 o                         
   7 -11  10       2894.65       3115.23       418.12 o                         
   8 -11  10      37774.39      40703.82      1537.17 o                         
  -8 -10  10        286.75        442.51       270.93 o                         
  -7 -10  10       1353.89       1343.88       328.01 o                         
  -6 -10  10       1442.82       2090.84       254.04 o                         
  -5 -10  10         45.89       -151.91       151.91 o                         
  -4 -10  10        247.51        196.95       148.24 o                         
  -3 -10  10       4030.70       3967.93       425.31 o                         
  -2 -10  10      16124.90      16772.88       704.27 o                         
  -1 -10  10      20875.59      21976.21      1322.95 o                         
   0 -10  10      24618.57      23672.15       833.38 o                         
   1 -10  10       8056.93       8335.37       499.51 o                         
   2 -10  10        497.97        662.89       205.00 o                         
   3 -10  10       8461.26       8287.03       576.25 o                         
   4 -10  10      31628.38      33300.32      1291.77 o                         
   5 -10  10        712.22        903.87       292.19 o                         
   6 -10  10       4086.81       3689.66       462.33 o                         
   7 -10  10      10569.60      10687.75       741.04 o                         
   8 -10  10       3628.83       4249.68       489.99 o                         
  -9  -9  10       3862.15       3647.02       414.03 o                         
  -8  -9  10      17504.78      17675.38       827.69 o                         
  -7  -9  10       1087.43       1081.09       211.73 o                         
  -6  -9  10         20.76        148.35       142.55 o                         
  -5  -9  10        860.49       1253.60       193.25 o                         
  -4  -9  10       9447.32       9393.50       425.48 o                         
  -3  -9  10        910.09        655.56       150.94 o                         
  -2  -9  10        326.38        363.82       138.87 o                         
  -1  -9  10      34412.99      35367.91       994.60 o                         
   0  -9  10      27268.46      25584.42       779.88 o                         
   1  -9  10       5573.68       5065.27       350.66 o                         
   2  -9  10       9237.13       9134.25       476.32 o                         
   3  -9  10      10702.14      10920.59       557.08 o                         
   4  -9  10      24734.80      26836.33       926.60 o                         
   5  -9  10      17076.67      15702.47       746.48 o                         
   6  -9  10       5391.73       5846.84       421.89 o                         
   7  -9  10        604.34        221.79       213.70 o                         
   8  -9  10       4425.31       4490.25       457.31 o                         
   9  -9  10        578.66        724.68       308.25 o                         
 -10  -8  10        343.25       -185.97       185.97 o                         
  -9  -8  10      21599.01      24453.88       862.02 o                         
  -8  -8  10       4928.19       4899.56       333.29 o                         
  -7  -8  10       2274.97       1629.08       214.44 o                         
  -6  -8  10        185.93        236.42       133.69 o                         
  -5  -8  10      49964.95      51448.99      1109.96 o                         
  -4  -8  10       3134.74       3007.77       279.48 o                         
  -3  -8  10       1926.12       1870.86       217.59 o                         
  -2  -8  10      24273.82      22811.70       849.11 o                         
  -1  -8  10       2799.30       3020.68       246.44 o                         
   0  -8  10       2249.55       2428.13       219.43 o                         
   1  -8  10      54547.82      55710.64      1307.90 o                         
   2  -8  10      38631.39      39328.33       991.70 o                         
   3  -8  10       3019.82       2878.11       288.51 o                         
   4  -8  10         71.37        289.13       150.04 o                         
   5  -8  10      17711.66      17985.32       616.62 o                         
   6  -8  10      17409.43      17038.94       633.01 o                         
   7  -8  10          3.26         65.25       180.41 o                         
   8  -8  10        665.37        477.51       243.11 o                         
   9  -8  10       9404.60       8762.63       684.99 o                         
 -10  -7  10       3563.93       4243.12       479.83 o                         
  -9  -7  10         24.30       -110.52       167.18 o                         
  -8  -7  10      30318.43      31478.38       788.07 o                         
  -7  -7  10       2280.59       1984.74       225.16 o                         
  -6  -7  10      23417.33      22860.39       603.92 o                         
  -5  -7  10      25908.39      25533.73       642.85 o                         
  -4  -7  10       1740.96       1576.74       177.65 o                         
  -3  -7  10      24976.17      24197.50       649.42 o                         
  -2  -7  10       1136.02        914.06       183.02 o                         
  -1  -7  10          7.12        111.38       141.15 o                         
   0  -7  10        253.15        205.80       162.26 o                         
   1  -7  10      27902.95      27752.41       693.88 o                         
   2  -7  10        138.75        361.69       122.04 o                         
   3  -7  10       2092.88       1600.20       190.92 o                         
   4  -7  10      26454.99      26802.25       771.46 o                         
   5  -7  10      47154.44      49220.44      1235.46 o                         
   6  -7  10       1430.11       1084.82       219.23 o                         
   7  -7  10       3838.84       4340.55       348.26 o                         
   8  -7  10        460.20        297.83       199.01 o                         
   9  -7  10        934.83       1012.89       321.32 o                         
 -11  -6  10        368.02        677.82       230.17 o                         
 -10  -6  10       8689.96       8085.39       536.46 o                         
  -9  -6  10       2679.17       2717.86       256.27 o                         
  -8  -6  10      19038.09      18841.95       673.51 o                         
  -7  -6  10      23132.74      23380.52       838.16 o                         
  -6  -6  10         93.32       -100.18       122.09 o                         
  -5  -6  10       4474.65       4437.94       258.38 o                         
  -4  -6  10      35819.33      35968.92       810.90 o                         
  -3  -6  10      76763.02      77847.73      1747.11 o                         
  -2  -6  10      28903.82      29315.99       885.13 o                         
  -1  -6  10       1871.62       1712.64       189.25 o                         
   0  -6  10      19347.14      19536.67       583.22 o                         
   1  -6  10       1118.33       1292.59       150.32 o                         
   2  -6  10       4141.00       3797.29       230.76 o                         
   3  -6  10        491.48        403.26       164.98 o                         
   4  -6  10      11993.82      11879.94       477.68 o                         
   5  -6  10       4704.03       4764.35       344.78 o                         
   6  -6  10      17842.18      19107.18       647.53 o                         
   7  -6  10       3592.66       3335.63       349.75 o                         
   8  -6  10       8756.12       8261.13       594.77 o                         
   9  -6  10       8440.03       7300.00       614.00 o                         
 -11  -5  10      19067.34      19716.50       851.48 o                         
 -10  -5  10        561.77        487.46       208.48 o                         
  -9  -5  10        308.22        248.98       183.94 o
[truncated: 76,060 more chars]
